# Supplementary material for: Molecular docking between human TMPRSS2 and SARS-CoV-2 spike protein: conformation and intermolecular interactions
Source: AIMS Microbiol. 2020 Sep 24;6(3):350–60. doi: 10.3934/microbiol.2020021 (PMC7535071; doi:10.3934/microbiol.2020021)
Supplement: Supplementary file 2 [file microbiol-06-03-021-s002.zip]

Archive with 4 entries (4 files):
- Second Interaction Site Docking.pdb
- TMPRSS2 Model.pdb
- superimposed revisiion.dsv
- First Interaction Site Docking.pdb
