# Supplementary material for: Molecular docking between human TMPRSS2 and SARS-CoV-2 spike protein: conformation and intermolecular interactions
Source: AIMS Microbiol. 2020 Sep 24;6(3):350–60. doi: 10.3934/microbiol.2020021 (PMC7535071; doi:10.3934/microbiol.2020021)
Supplement: Supplementary file 2 [file microbiol-06-03-021-s002.zip › Second Interaction Site Docking.pdb]

REMARK FILENAME="complex_52w.pdb0"
REMARK ===============================================================
REMARK HADDOCK run for complex
REMARK initial structure: complex_52.pdb
REMARK final NOE weights: unambig 50 amb: 50
REMARK ===============================================================
REMARK            total,bonds,angles,improper,dihe,vdw,elec,air,cdih,coup,rdcs,vean,dani,xpcs,rg
REMARK energies: -349.011, 0, 0, 0, 0, -89.6395, -316.324, 56.9524, 0, 0, 0, 0, 0, 0, 0
REMARK ===============================================================
REMARK            bonds,angles,impropers,dihe,air,cdih,coup,rdcs,vean,dani,xpcs
REMARK rms-dev.: 0,0,0,0,0.690081,0,0, 0, 0, 0, 0
REMARK ===============================================================
REMARK               air,cdih,coup,rdcs,vean,dani,xpcs
REMARK               >0.3,>5,>1,>0,>5,>0.2,>0.2
REMARK violations.: 2, 0, 0, 0, 0, 0, 0
REMARK ===============================================================
REMARK                        CVpartition#,violations,rms
REMARK AIRs cross-validation: 2, 3, 2.46933
REMARK ===============================================================
REMARK NCS energy: 0
REMARK ===============================================================
REMARK Symmetry energy: 0
REMARK ===============================================================
REMARK Desolvation energy: -208.428
REMARK Internal energy free molecules: 135999
REMARK Internal energy complex: -60745.5
REMARK Binding energy: -197359
REMARK ===============================================================
REMARK buried surface area: 2882.46
REMARK ===============================================================
REMARK water - chain1: 0 0 0
REMARK water - chain2: 0 0 0
REMARK water - chain3: 0 0 0
REMARK water - chain4: 0 0 0
REMARK water - chain5: 0 0 0
REMARK water - chain6: 0 0 0
REMARK ===============================================================
REMARK water - water: 0 0 0
REMARK ===============================================================
REMARK DATE:05-Apr-2020  04:29:16       created by user: enmr049
REMARK VERSION:1.3U
ATOM      1  N   MET A   1      42.721  38.469  -7.698  1.00 10.00      A   
ATOM      2  HN  MET A   1      42.713  37.713  -8.325  1.00 10.00      A   
ATOM      3  CA  MET A   1      42.503  39.819  -8.209  1.00 10.00      A   
ATOM      4  CB  MET A   1      43.150  40.003  -9.591  1.00 10.00      A   
ATOM      5  CG  MET A   1      42.587  39.108 -10.688  1.00 10.00      A   
ATOM      6  SD  MET A   1      43.306  37.452 -10.688  1.00 10.00      A   
ATOM      7  CE  MET A   1      42.511  36.739 -12.127  1.00 10.00      A   
ATOM      8  C   MET A   1      41.013  40.154  -8.257  1.00 10.00      A   
ATOM      9  O   MET A   1      40.623  41.322  -8.240  1.00 10.00      A   
ATOM     10  N   ALA A   2      40.185  39.122  -8.292  1.00 10.00      A   
ATOM     11  HN  ALA A   2      40.555  38.214  -8.279  1.00 10.00      A   
ATOM     12  CA  ALA A   2      38.739  39.299  -8.340  1.00 10.00      A   
ATOM     13  CB  ALA A   2      38.236  39.121  -9.765  1.00 10.00      A   
ATOM     14  C   ALA A   2      38.053  38.307  -7.409  1.00 10.00      A   
ATOM     15  O   ALA A   2      37.337  38.702  -6.487  1.00 10.00      A   
ATOM     16  N   LEU A   3      38.296  37.021  -7.656  1.00 10.00      A   
ATOM     17  HN  LEU A   3      38.887  36.793  -8.404  1.00 10.00      A   
ATOM     18  CA  LEU A   3      37.728  35.931  -6.861  1.00 10.00      A   
ATOM     19  CB  LEU A   3      38.029  36.085  -5.366  1.00 10.00      A   
ATOM     20  CG  LEU A   3      37.574  34.934  -4.466  1.00 10.00      A   
ATOM     21  CD1 LEU A   3      38.271  33.640  -4.855  1.00 10.00      A   
ATOM     22  CD2 LEU A   3      37.839  35.264  -3.005  1.00 10.00      A   
ATOM     23  C   LEU A   3      36.234  35.724  -7.112  1.00 10.00      A   
ATOM     24  O   LEU A   3      35.833  34.701  -7.668  1.00 10.00      A   
ATOM     25  N   ASN A   4      35.416  36.690  -6.711  1.00 10.00      A   
ATOM     26  HN  ASN A   4      35.793  37.500  -6.297  1.00 10.00      A   
ATOM     27  CA  ASN A   4      33.969  36.589  -6.888  1.00 10.00      A   
ATOM     28  CB  ASN A   4      33.314  36.016  -5.627  1.00 10.00      A   
ATOM     29  CG  ASN A   4      31.859  35.627  -5.834  1.00 10.00      A   
ATOM     30  OD1 ASN A   4      31.449  35.264  -6.935  1.00 10.00      A   
ATOM     31  ND2 ASN A   4      31.070  35.693  -4.774  1.00 10.00      A   
ATOM     32 HD21 ASN A   4      31.462  35.981  -3.921  1.00 10.00      A   
ATOM     33 HD22 ASN A   4      30.126  35.440  -4.880  1.00 10.00      A   
ATOM     34  C   ASN A   4      33.366  37.950  -7.227  1.00 10.00      A   
ATOM     35  O   ASN A   4      33.952  38.989  -6.919  1.00 10.00      A   
ATOM     36  N   SER A   5      32.198  37.937  -7.854  1.00 10.00      A   
ATOM     37  HN  SER A   5      31.774  37.072  -8.055  1.00 10.00      A   
ATOM     38  CA  SER A   5      31.517  39.164  -8.243  1.00 10.00      A   
ATOM     39  CB  SER A   5      31.524  39.304  -9.766  1.00 10.00      A   
ATOM     40  OG  SER A   5      32.728  38.784 -10.313  1.00 10.00      A   
ATOM     41  HG  SER A   5      33.452  39.389 -10.122  1.00 10.00      A   
ATOM     42  C   SER A   5      30.084  39.189  -7.715  1.00 10.00      A   
ATOM     43  O   SER A   5      29.202  38.508  -8.240  1.00 10.00      A   
ATOM     44  N   GLY A   6      29.867  39.959  -6.661  1.00 10.00      A   
ATOM     45  HN  GLY A   6      30.612  40.466  -6.277  1.00 10.00      A   
ATOM     46  CA  GLY A   6      28.546  40.069  -6.078  1.00 10.00      A   
ATOM     47  C   GLY A   6      27.919  41.417  -6.370  1.00 10.00      A   
ATOM     48  O   GLY A   6      28.595  42.321  -6.866  1.00 10.00      A   
ATOM     49  N   SER A   7      26.634  41.555  -6.078  1.00 10.00      A   
ATOM     50  HN  SER A   7      26.144  40.795  -5.708  1.00 10.00      A   
ATOM     51  CA  SER A   7      25.927  42.807  -6.315  1.00 10.00      A   
ATOM     52  CB  SER A   7      24.639  42.542  -7.094  1.00 10.00      A   
ATOM     53  OG  SER A   7      24.645  41.239  -7.655  1.00 10.00      A   
ATOM     54  HG  SER A   7      24.086  40.659  -7.115  1.00 10.00      A   
ATOM     55  C   SER A   7      25.611  43.524  -5.003  1.00 10.00      A   
ATOM     56  O   SER A   7      24.591  43.249  -4.363  1.00 10.00      A   
ATOM     57  N   PRO A   8      26.497  44.433  -4.571  1.00 10.00      A   
ATOM     58  CA  PRO A   8      26.332  45.195  -3.348  1.00 10.00      A   
ATOM     59  CB  PRO A   8      27.774  45.260  -2.835  1.00 10.00      A   
ATOM     60  CG  PRO A   8      28.648  45.139  -4.054  1.00 10.00      A   
ATOM     61  CD  PRO A   8      27.760  44.782  -5.222  1.00 10.00      A   
ATOM     62  C   PRO A   8      25.814  46.610  -3.631  1.00 10.00      A   
ATOM     63  O   PRO A   8      26.565  47.472  -4.088  1.00 10.00      A   
ATOM     64  N   PRO A   9      24.521  46.865  -3.371  1.00 10.00      A   
ATOM     65  CA  PRO A   9      23.914  48.182  -3.609  1.00 10.00      A   
ATOM     66  CB  PRO A   9      22.465  48.007  -3.139  1.00 10.00      A   
ATOM     67  CG  PRO A   9      22.230  46.534  -3.165  1.00 10.00      A   
ATOM     68  CD  PRO A   9      23.550  45.900  -2.835  1.00 10.00      A   
ATOM     69  C   PRO A   9      24.614  49.285  -2.814  1.00 10.00      A   
ATOM     70  O   PRO A   9      25.228  50.185  -3.388  1.00 10.00      A   
ATOM     71  N   ALA A  10      24.522  49.212  -1.496  1.00 10.00      A   
ATOM     72  HN  ALA A  10      24.007  48.482  -1.089  1.00 10.00      A   
ATOM     73  CA  ALA A  10      25.156  50.200  -0.634  1.00 10.00      A   
ATOM     74  CB  ALA A  10      24.233  51.393  -0.441  1.00 10.00      A   
ATOM     75  C   ALA A  10      25.507  49.571   0.706  1.00 10.00      A   
ATOM     76  O   ALA A  10      25.373  50.196   1.757  1.00 10.00      A   
ATOM     77  N   ILE A  11      25.960  48.327   0.661  1.00 10.00      A   
ATOM     78  HN  ILE A  11      26.066  47.887  -0.211  1.00 10.00      A   
ATOM     79  CA  ILE A  11      26.319  47.605   1.876  1.00 10.00      A   
ATOM     80  CB  ILE A  11      25.969  46.101   1.774  1.00 10.00      A   
ATOM     81  CG1 ILE A  11      26.159  45.400   3.123  1.00 10.00      A   
ATOM     82  CG2 ILE A  11      26.781  45.412   0.681  1.00 10.00      A   
ATOM     83  CD1 ILE A  11      25.551  44.012   3.186  1.00 10.00      A   
ATOM     84  C   ILE A  11      27.797  47.800   2.221  1.00 10.00      A   
ATOM     85  O   ILE A  11      28.179  47.797   3.393  1.00 10.00      A   
ATOM     86  N   GLY A  12      28.616  48.002   1.197  1.00 10.00      A   
ATOM     87  HN  GLY A  12      28.255  48.009   0.286  1.00 10.00      A   
ATOM     88  CA  GLY A  12      30.036  48.201   1.411  1.00 10.00      A   
ATOM     89  C   GLY A  12      30.871  47.082   0.820  1.00 10.00      A   
ATOM     90  O   GLY A  12      30.334  46.038   0.441  1.00 10.00      A   
ATOM     91  N   PRO A  13      32.195  47.272   0.727  1.00 10.00      A   
ATOM     92  CA  PRO A  13      33.100  46.268   0.173  1.00 10.00      A   
ATOM     93  CB  PRO A  13      34.329  47.098  -0.201  1.00 10.00      A   
ATOM     94  CG  PRO A  13      34.355  48.195   0.808  1.00 10.00      A   
ATOM     95  CD  PRO A  13      32.917  48.488   1.156  1.00 10.00      A   
ATOM     96  C   PRO A  13      33.478  45.199   1.198  1.00 10.00      A   
ATOM     97  O   PRO A  13      33.562  45.467   2.399  1.00 10.00      A   
ATOM     98  N   TYR A  14      33.694  43.984   0.716  1.00 10.00      A   
ATOM     99  HN  TYR A  14      33.589  43.829  -0.246  1.00 10.00      A   
ATOM    100  CA  TYR A  14      34.074  42.872   1.573  1.00 10.00      A   
ATOM    101  CB  TYR A  14      32.990  41.788   1.562  1.00 10.00      A   
ATOM    102  CG  TYR A  14      31.810  42.084   2.464  1.00 10.00      A   
ATOM    103  CD1 TYR A  14      31.840  41.743   3.810  1.00 10.00      A   
ATOM    104  CD2 TYR A  14      30.666  42.703   1.971  1.00 10.00      A   
ATOM    105  CE1 TYR A  14      30.769  42.007   4.639  1.00 10.00      A   
ATOM    106  CE2 TYR A  14      29.587  42.972   2.795  1.00 10.00      A   
ATOM    107  CZ  TYR A  14      29.646  42.622   4.129  1.00 10.00      A   
ATOM    108  OH  TYR A  14      28.578  42.887   4.959  1.00 10.00      A   
ATOM    109  HH  TYR A  14      28.889  43.388   5.723  1.00 10.00      A   
ATOM    110  C   TYR A  14      35.410  42.288   1.125  1.00 10.00      A   
ATOM    111  O   TYR A  14      35.907  41.320   1.703  1.00 10.00      A   
ATOM    112  N   TYR A  15      35.986  42.884   0.089  1.00 10.00      A   
ATOM    113  HN  TYR A  15      35.546  43.653  -0.324  1.00 10.00      A   
ATOM    114  CA  TYR A  15      37.263  42.437  -0.443  1.00 10.00      A   
ATOM    115  CB  TYR A  15      37.102  41.927  -1.876  1.00 10.00      A   
ATOM    116  CG  TYR A  15      36.448  40.569  -1.947  1.00 10.00      A   
ATOM    117  CD1 TYR A  15      37.068  39.457  -1.401  1.00 10.00      A   
ATOM    118  CD2 TYR A  15      35.209  40.401  -2.549  1.00 10.00      A   
ATOM    119  CE1 TYR A  15      36.477  38.214  -1.451  1.00 10.00      A   
ATOM    120  CE2 TYR A  15      34.608  39.159  -2.606  1.00 10.00      A   
ATOM    121  CZ  TYR A  15      35.248  38.068  -2.054  1.00 10.00      A   
ATOM    122  OH  TYR A  15      34.659  36.827  -2.100  1.00 10.00      A   
ATOM    123  HH  TYR A  15      34.895  36.336  -1.303  1.00 10.00      A   
ATOM    124  C   TYR A  15      38.285  43.559  -0.382  1.00 10.00      A   
ATOM    125  O   TYR A  15      37.915  44.729  -0.303  1.00 10.00      A   
ATOM    126  N   GLU A  16      39.561  43.187  -0.417  1.00 10.00      A   
ATOM    127  HN  GLU A  16      39.772  42.234  -0.493  1.00 10.00      A   
ATOM    128  CA  GLU A  16      40.660  44.148  -0.353  1.00 10.00      A   
ATOM    129  CB  GLU A  16      42.001  43.430  -0.532  1.00 10.00      A   
ATOM    130  CG  GLU A  16      43.064  43.861   0.463  1.00 10.00      A   
ATOM    131  CD  GLU A  16      42.591  43.730   1.894  1.00 10.00      A   
ATOM    132  OE1 GLU A  16      41.953  42.706   2.219  1.00 10.00      A   
ATOM    133  OE2 GLU A  16      42.852  44.650   2.696  1.00 10.00      A   
ATOM    134  C   GLU A  16      40.515  45.231  -1.411  1.00 10.00      A   
ATOM    135  O   GLU A  16      40.404  46.416  -1.093  1.00 10.00      A   
ATOM    136  N   ASN A  17      40.523  44.817  -2.666  1.00 10.00      A   
ATOM    137  HN  ASN A  17      40.618  43.857  -2.852  1.00 10.00      A   
ATOM    138  CA  ASN A  17      40.390  45.742  -3.779  1.00 10.00      A   
ATOM    139  CB  ASN A  17      41.625  45.667  -4.685  1.00 10.00      A   
ATOM    140  CG  ASN A  17      42.905  46.109  -3.996  1.00 10.00      A   
ATOM    141  OD1 ASN A  17      43.254  47.291  -3.994  1.00 10.00      A   
ATOM    142  ND2 ASN A  17      43.621  45.159  -3.411  1.00 10.00      A   
ATOM    143 HD21 ASN A  17      43.289  44.236  -3.455  1.00 10.00      A   
ATOM    144 HD22 ASN A  17      44.455  45.417  -2.959  1.00 10.00      A   
ATOM    145  C   ASN A  17      39.138  45.397  -4.571  1.00 10.00      A   
ATOM    146  O   ASN A  17      39.049  44.321  -5.164  1.00 10.00      A   
ATOM    147  N   HIS A  18      38.166  46.297  -4.572  1.00 10.00      A   
ATOM    148  HN  HIS A  18      38.294  47.148  -4.094  1.00 10.00      A   
ATOM    149  CA  HIS A  18      36.918  46.058  -5.281  1.00 10.00      A   
ATOM    150  CB  HIS A  18      35.848  45.548  -4.308  1.00 10.00      A   
ATOM    151  CG  HIS A  18      34.716  44.820  -4.967  1.00 10.00      A   
ATOM    152  ND1 HIS A  18      33.517  45.405  -5.309  1.00 10.00      A   
ATOM    153  HD1 HIS A  18      33.275  46.350  -5.180  1.00 10.00      A   
ATOM    154  CD2 HIS A  18      34.614  43.522  -5.343  1.00 10.00      A   
ATOM    155  CE1 HIS A  18      32.741  44.467  -5.865  1.00 10.00      A   
ATOM    156  NE2 HIS A  18      33.361  43.304  -5.910  1.00 10.00      A   
ATOM    157  C   HIS A  18      36.431  47.321  -5.980  1.00 10.00      A   
ATOM    158  O   HIS A  18      36.701  48.436  -5.533  1.00 10.00      A   
ATOM    159  N   GLY A  19      35.726  47.139  -7.086  1.00 10.00      A   
ATOM    160  HN  GLY A  19      35.557  46.227  -7.403  1.00 10.00      A   
ATOM    161  CA  GLY A  19      35.201  48.268  -7.824  1.00 10.00      A   
ATOM    162  C   GLY A  19      33.718  48.461  -7.574  1.00 10.00      A   
ATOM    163  O   GLY A  19      33.163  47.893  -6.631  1.00 10.00      A   
ATOM    164  N   TYR A  20      33.075  49.254  -8.415  1.00 10.00      A   
ATOM    165  HN  TYR A  20      33.577  49.678  -9.147  1.00 10.00      A   
ATOM    166  CA  TYR A  20      31.648  49.519  -8.288  1.00 10.00      A   
ATOM    167  CB  TYR A  20      31.375  50.403  -7.064  1.00 10.00      A   
ATOM    168  CG  TYR A  20      29.909  50.593  -6.743  1.00 10.00      A   
ATOM    169  CD1 TYR A  20      29.297  51.830  -6.905  1.00 10.00      A   
ATOM    170  CD2 TYR A  20      29.140  49.538  -6.272  1.00 10.00      A   
ATOM    171  CE1 TYR A  20      27.960  52.011  -6.606  1.00 10.00      A   
ATOM    172  CE2 TYR A  20      27.803  49.710  -5.974  1.00 10.00      A   
ATOM    173  CZ  TYR A  20      27.219  50.946  -6.141  1.00 10.00      A   
ATOM    174  OH  TYR A  20      25.890  51.118  -5.840  1.00 10.00      A   
ATOM    175  HH  TYR A  20      25.685  50.650  -5.017  1.00 10.00      A   
ATOM    176  C   TYR A  20      31.124  50.197  -9.547  1.00 10.00      A   
ATOM    177  O   TYR A  20      31.561  51.292  -9.895  1.00 10.00      A   
ATOM    178  N   GLN A  21      30.197  49.542 -10.231  1.00 10.00      A   
ATOM    179  HN  GLN A  21      29.886  48.672  -9.905  1.00 10.00      A   
ATOM    180  CA  GLN A  21      29.622  50.092 -11.454  1.00 10.00      A   
ATOM    181  CB  GLN A  21      29.766  49.105 -12.618  1.00 10.00      A   
ATOM    182  CG  GLN A  21      31.201  48.705 -12.919  1.00 10.00      A   
ATOM    183  CD  GLN A  21      31.334  47.847 -14.165  1.00 10.00      A   
ATOM    184  OE1 GLN A  21      32.359  47.879 -14.849  1.00 10.00      A   
ATOM    185  NE2 GLN A  21      30.304  47.075 -14.475  1.00 10.00      A   
ATOM    186 HE21 GLN A  21      29.510  47.094 -13.892  1.00 10.00      A   
ATOM    187 HE22 GLN A  21      30.373  46.512 -15.277  1.00 10.00      A   
ATOM    188  C   GLN A  21      28.153  50.454 -11.254  1.00 10.00      A   
ATOM    189  O   GLN A  21      27.283  49.590 -11.306  1.00 10.00      A   
ATOM    190  N   PRO A  22      27.861  51.738 -11.013  1.00 10.00      A   
ATOM    191  CA  PRO A  22      26.492  52.210 -10.808  1.00 10.00      A   
ATOM    192  CB  PRO A  22      26.712  53.485  -9.997  1.00 10.00      A   
ATOM    193  CG  PRO A  22      28.011  54.024 -10.498  1.00 10.00      A   
ATOM    194  CD  PRO A  22      28.840  52.837 -10.917  1.00 10.00      A   
ATOM    195  C   PRO A  22      25.803  52.542 -12.133  1.00 10.00      A   
ATOM    196  O   PRO A  22      26.371  52.334 -13.210  1.00 10.00      A   
ATOM    197  N   GLU A  23      24.579  53.051 -12.046  1.00 10.00      A   
ATOM    198  HN  GLU A  23      24.175  53.181 -11.156  1.00 10.00      A   
ATOM    199  CA  GLU A  23      23.810  53.421 -13.227  1.00 10.00      A   
ATOM    200  CB  GLU A  23      22.347  53.700 -12.858  1.00 10.00      A   
ATOM    201  CG  GLU A  23      22.163  54.663 -11.693  1.00 10.00      A   
ATOM    202  CD  GLU A  23      21.950  53.958 -10.368  1.00 10.00      A   
ATOM    203  OE1 GLU A  23      20.881  54.154  -9.751  1.00 10.00      A   
ATOM    204  OE2 GLU A  23      22.847  53.204  -9.934  1.00 10.00      A   
ATOM    205  C   GLU A  23      24.430  54.632 -13.922  1.00 10.00      A   
ATOM    206  O   GLU A  23      24.750  55.634 -13.278  1.00 10.00      A   
ATOM    207  N   ASN A  24      24.607  54.526 -15.232  1.00 10.00      A   
ATOM    208  HN  ASN A  24      24.336  53.699 -15.684  1.00 10.00      A   
ATOM    209  CA  ASN A  24      25.191  55.599 -16.028  1.00 10.00      A   
ATOM    210  CB  ASN A  24      26.687  55.731 -15.709  1.00 10.00      A   
ATOM    211  CG  ASN A  24      27.174  57.171 -15.696  1.00 10.00      A   
ATOM    212  OD1 ASN A  24      26.439  58.083 -15.325  1.00 10.00      A   
ATOM    213  ND2 ASN A  24      28.415  57.382 -16.104  1.00 10.00      A   
ATOM    214 HD21 ASN A  24      28.947  56.606 -16.392  1.00 10.00      A   
ATOM    215 HD22 ASN A  24      28.759  58.303 -16.095  1.00 10.00      A   
ATOM    216  C   ASN A  24      25.008  55.276 -17.508  1.00 10.00      A   
ATOM    217  O   ASN A  24      24.995  54.104 -17.880  1.00 10.00      A   
ATOM    218  N   PRO A  25      24.841  56.299 -18.369  1.00 10.00      A   
ATOM    219  CA  PRO A  25      24.666  56.101 -19.819  1.00 10.00      A   
ATOM    220  CB  PRO A  25      24.204  57.476 -20.305  1.00 10.00      A   
ATOM    221  CG  PRO A  25      24.792  58.430 -19.326  1.00 10.00      A   
ATOM    222  CD  PRO A  25      24.781  57.724 -18.000  1.00 10.00      A   
ATOM    223  C   PRO A  25      25.969  55.700 -20.517  1.00 10.00      A   
ATOM    224  O   PRO A  25      26.436  56.376 -21.443  1.00 10.00      A   
ATOM    225  N   TYR A  26      26.548  54.602 -20.064  1.00 10.00      A   
ATOM    226  HN  TYR A  26      26.126  54.118 -19.320  1.00 10.00      A   
ATOM    227  CA  TYR A  26      27.786  54.089 -20.630  1.00 10.00      A   
ATOM    228  CB  TYR A  26      28.981  54.366 -19.705  1.00 10.00      A   
ATOM    229  CG  TYR A  26      30.322  53.980 -20.289  1.00 10.00      A   
ATOM    230  CD1 TYR A  26      30.949  54.791 -21.227  1.00 10.00      A   
ATOM    231  CD2 TYR A  26      30.963  52.810 -19.902  1.00 10.00      A   
ATOM    232  CE1 TYR A  26      32.173  54.445 -21.764  1.00 10.00      A   
ATOM    233  CE2 TYR A  26      32.187  52.457 -20.433  1.00 10.00      A   
ATOM    234  CZ  TYR A  26      32.787  53.278 -21.363  1.00 10.00      A   
ATOM    235  OH  TYR A  26      34.002  52.926 -21.901  1.00 10.00      A   
ATOM    236  HH  TYR A  26      34.597  53.682 -21.869  1.00 10.00      A   
ATOM    237  C   TYR A  26      27.659  52.599 -20.977  1.00 10.00      A   
ATOM    238  O   TYR A  26      27.830  52.223 -22.134  1.00 10.00      A   
ATOM    239  N   PRO A  27      27.366  51.720 -19.992  1.00 10.00      A   
ATOM    240  CA  PRO A  27      27.213  50.296 -20.243  1.00 10.00      A   
ATOM    241  CB  PRO A  27      27.801  49.702 -18.966  1.00 10.00      A   
ATOM    242  CG  PRO A  27      27.419  50.672 -17.892  1.00 10.00      A   
ATOM    243  CD  PRO A  27      27.195  52.011 -18.557  1.00 10.00      A   
ATOM    244  C   PRO A  27      25.739  49.913 -20.372  1.00 10.00      A   
ATOM    245  O   PRO A  27      24.877  50.772 -20.580  1.00 10.00      A   
ATOM    246  N   ALA A  28      25.453  48.624 -20.258  1.00 10.00      A   
ATOM    247  HN  ALA A  28      26.183  47.982 -20.111  1.00 10.00      A   
ATOM    248  CA  ALA A  28      24.087  48.133 -20.351  1.00 10.00      A   
ATOM    249  CB  ALA A  28      24.050  46.805 -21.090  1.00 10.00      A   
ATOM    250  C   ALA A  28      23.474  47.989 -18.963  1.00 10.00      A   
ATOM    251  O   ALA A  28      24.193  47.909 -17.966  1.00 10.00      A   
ATOM    252  N   GLN A  29      22.150  47.940 -18.916  1.00 10.00      A   
ATOM    253  HN  GLN A  29      21.648  48.003 -19.757  1.00 10.00      A   
ATOM    254  CA  GLN A  29      21.406  47.809 -17.660  1.00 10.00      A   
ATOM    255  CB  GLN A  29      19.896  47.768 -17.921  1.00 10.00      A   
ATOM    256  CG  GLN A  29      19.042  47.691 -16.665  1.00 10.00      A   
ATOM    257  CD  GLN A  29      17.570  47.515 -16.978  1.00 10.00      A   
ATOM    258  OE1 GLN A  29      17.086  47.954 -18.022  1.00 10.00      A   
ATOM    259  NE2 GLN A  29      16.848  46.873 -16.079  1.00 10.00      A   
ATOM    260 HE21 GLN A  29      17.296  46.548 -15.268  1.00 10.00      A   
ATOM    261 HE22 GLN A  29      15.894  46.747 -16.258  1.00 10.00      A   
ATOM    262  C   GLN A  29      21.842  46.608 -16.807  1.00 10.00      A   
ATOM    263  O   GLN A  29      22.174  46.780 -15.638  1.00 10.00      A   
ATOM    264  N   PRO A  30      21.867  45.373 -17.365  1.00 10.00      A   
ATOM    265  CA  PRO A  30      22.257  44.169 -16.607  1.00 10.00      A   
ATOM    266  CB  PRO A  30      22.035  43.019 -17.599  1.00 10.00      A   
ATOM    267  CG  PRO A  30      21.148  43.582 -18.654  1.00 10.00      A   
ATOM    268  CD  PRO A  30      21.499  45.035 -18.752  1.00 10.00      A   
ATOM    269  C   PRO A  30      23.712  44.175 -16.126  1.00 10.00      A   
ATOM    270  O   PRO A  30      24.170  43.208 -15.518  1.00 10.00      A   
ATOM    271  N   THR A  31      24.434  45.253 -16.394  1.00 10.00      A   
ATOM    272  HN  THR A  31      24.022  46.000 -16.875  1.00 10.00      A   
ATOM    273  CA  THR A  31      25.823  45.352 -15.977  1.00 10.00      A   
ATOM    274  CB  THR A  31      26.730  45.777 -17.139  1.00 10.00      A   
ATOM    275  OG1 THR A  31      25.940  45.902 -18.331  1.00 10.00      A   
ATOM    276  HG1 THR A  31      25.335  46.650 -18.231  1.00 10.00      A   
ATOM    277  CG2 THR A  31      27.822  44.742 -17.363  1.00 10.00      A   
ATOM    278  C   THR A  31      25.992  46.326 -14.817  1.00 10.00      A   
ATOM    279  O   THR A  31      27.101  46.532 -14.324  1.00 10.00      A   
ATOM    280  N   VAL A  32      24.893  46.930 -14.384  1.00 10.00      A   
ATOM    281  HN  VAL A  32      24.028  46.732 -14.808  1.00 10.00      A   
ATOM    282  CA  VAL A  32      24.952  47.867 -13.273  1.00 10.00      A   
ATOM    283  CB  VAL A  32      23.904  49.005 -13.366  1.00 10.00      A   
ATOM    284  CG1 VAL A  32      23.993  49.724 -14.707  1.00 10.00      A   
ATOM    285  CG2 VAL A  32      22.489  48.505 -13.102  1.00 10.00      A   
ATOM    286  C   VAL A  32      24.824  47.123 -11.950  1.00 10.00      A   
ATOM    287  O   VAL A  32      24.004  46.208 -11.812  1.00 10.00      A   
ATOM    288  N   VAL A  33      25.648  47.504 -10.991  1.00 10.00      A   
ATOM    289  HN  VAL A  33      26.285  48.234 -11.168  1.00 10.00      A   
ATOM    290  CA  VAL A  33      25.645  46.872  -9.683  1.00 10.00      A   
ATOM    291  CB  VAL A  33      25.545  47.906  -8.535  1.00 10.00      A   
ATOM    292  CG1 VAL A  33      24.468  48.943  -8.827  1.00 10.00      A   
ATOM    293  CG2 VAL A  33      25.258  47.205  -7.216  1.00 10.00      A   
ATOM    294  C   VAL A  33      26.912  46.034  -9.506  1.00 10.00      A   
ATOM    295  O   VAL A  33      27.962  46.552  -9.119  1.00 10.00      A   
ATOM    296  N   PRO A  34      26.826  44.727  -9.809  1.00 10.00      A   
ATOM    297  CA  PRO A  34      27.961  43.801  -9.686  1.00 10.00      A   
ATOM    298  CB  PRO A  34      27.328  42.433  -9.952  1.00 10.00      A   
ATOM    299  CG  PRO A  34      26.149  42.737 -10.805  1.00 10.00      A   
ATOM    300  CD  PRO A  34      25.618  44.046 -10.301  1.00 10.00      A   
ATOM    301  C   PRO A  34      29.045  44.078 -10.726  1.00 10.00      A   
ATOM    302  O   PRO A  34      28.755  44.428 -11.873  1.00 10.00      A   
ATOM    303  N   THR A  35      30.294  43.906 -10.326  1.00 10.00      A   
ATOM    304  HN  THR A  35      30.467  43.609  -9.409  1.00 10.00      A   
ATOM    305  CA  THR A  35      31.415  44.138 -11.216  1.00 10.00      A   
ATOM    306  CB  THR A  35      31.959  45.580 -11.077  1.00 10.00      A   
ATOM    307  OG1 THR A  35      33.010  45.803 -12.025  1.00 10.00      A   
ATOM    308  HG1 THR A  35      32.650  45.735 -12.919  1.00 10.00      A   
ATOM    309  CG2 THR A  35      32.484  45.836  -9.672  1.00 10.00      A   
ATOM    310  C   THR A  35      32.528  43.133 -10.944  1.00 10.00      A   
ATOM    311  O   THR A  35      32.560  42.496  -9.888  1.00 10.00      A   
ATOM    312  N   VAL A  36      33.423  42.987 -11.910  1.00 10.00      A   
ATOM    313  HN  VAL A  36      33.320  43.509 -12.736  1.00 10.00      A   
ATOM    314  CA  VAL A  36      34.548  42.077 -11.789  1.00 10.00      A   
ATOM    315  CB  VAL A  36      34.458  40.948 -12.846  1.00 10.00      A   
ATOM    316  CG1 VAL A  36      34.734  41.469 -14.249  1.00 10.00      A   
ATOM    317  CG2 VAL A  36      35.362  39.774 -12.494  1.00 10.00      A   
ATOM    318  C   VAL A  36      35.859  42.863 -11.939  1.00 10.00      A   
ATOM    319  O   VAL A  36      36.943  42.290 -12.068  1.00 10.00      A   
ATOM    320  N   TYR A  37      35.739  44.191 -11.903  1.00 10.00      A   
ATOM    321  HN  TYR A  37      34.849  44.582 -11.777  1.00 10.00      A   
ATOM    322  CA  TYR A  37      36.887  45.082 -12.036  1.00 10.00      A   
ATOM    323  CB  TYR A  37      36.439  46.549 -12.003  1.00 10.00      A   
ATOM    324  CG  TYR A  37      37.566  47.556 -12.120  1.00 10.00      A   
ATOM    325  CD1 TYR A  37      38.035  47.960 -13.362  1.00 10.00      A   
ATOM    326  CD2 TYR A  37      38.160  48.104 -10.987  1.00 10.00      A   
ATOM    327  CE1 TYR A  37      39.060  48.879 -13.475  1.00 10.00      A   
ATOM    328  CE2 TYR A  37      39.185  49.023 -11.091  1.00 10.00      A   
ATOM    329  CZ  TYR A  37      39.632  49.406 -12.337  1.00 10.00      A   
ATOM    330  OH  TYR A  37      40.653  50.322 -12.445  1.00 10.00      A   
ATOM    331  HH  TYR A  37      40.346  51.086 -12.952  1.00 10.00      A   
ATOM    332  C   TYR A  37      37.927  44.824 -10.949  1.00 10.00      A   
ATOM    333  O   TYR A  37      37.658  44.994  -9.757  1.00 10.00      A   
ATOM    334  N   GLU A  38      39.112  44.410 -11.372  1.00 10.00      A   
ATOM    335  HN  GLU A  38      39.259  44.287 -12.332  1.00 10.00      A   
ATOM    336  CA  GLU A  38      40.202  44.134 -10.452  1.00 10.00      A   
ATOM    337  CB  GLU A  38      41.107  43.028 -11.010  1.00 10.00      A   
ATOM    338  CG  GLU A  38      41.537  43.230 -12.457  1.00 10.00      A   
ATOM    339  CD  GLU A  38      42.303  42.046 -13.014  1.00 10.00      A   
ATOM    340  OE1 GLU A  38      41.658  41.097 -13.511  1.00 10.00      A   
ATOM    341  OE2 GLU A  38      43.553  42.059 -12.960  1.00 10.00      A   
ATOM    342  C   GLU A  38      41.005  45.405 -10.186  1.00 10.00      A   
ATOM    343  O   GLU A  38      41.593  45.984 -11.102  1.00 10.00      A   
ATOM    344  N   VAL A  39      41.001  45.858  -8.940  1.00 10.00      A   
ATOM    345  HN  VAL A  39      40.498  45.373  -8.256  1.00 10.00      A   
ATOM    346  CA  VAL A  39      41.743  47.055  -8.575  1.00 10.00      A   
ATOM    347  CB  VAL A  39      41.236  47.694  -7.265  1.00 10.00      A   
ATOM    348  CG1 VAL A  39      41.894  49.046  -7.037  1.00 10.00      A   
ATOM    349  CG2 VAL A  39      39.721  47.845  -7.303  1.00 10.00      A   
ATOM    350  C   VAL A  39      43.228  46.720  -8.476  1.00 10.00      A   
ATOM    351  O   VAL A  39      43.615  45.756  -7.816  1.00 10.00      A   
ATOM    352  N   HIS A  40      44.042  47.525  -9.139  1.00 10.00      A   
ATOM    353  HN  HIS A  40      43.662  48.292  -9.609  1.00 10.00      A   
ATOM    354  CA  HIS A  40      45.484  47.315  -9.195  1.00 10.00      A   
ATOM    355  CB  HIS A  40      46.196  47.561  -7.851  1.00 10.00      A   
ATOM    356  CG  HIS A  40      45.757  48.775  -7.084  1.00 10.00      A   
ATOM    357  ND1 HIS A  40      45.291  48.729  -5.790  1.00 10.00      A   
ATOM    358  HD1 HIS A  40      45.171  47.920  -5.247  1.00 10.00      A   
ATOM    359  CD2 HIS A  40      45.744  50.087  -7.435  1.00 10.00      A   
ATOM    360  CE1 HIS A  40      45.017  49.980  -5.406  1.00 10.00      A   
ATOM    361  NE2 HIS A  40      45.275  50.845  -6.368  1.00 10.00      A   
ATOM    362  C   HIS A  40      46.096  48.136 -10.327  1.00 10.00      A   
ATOM    363  O   HIS A  40      46.884  49.052 -10.092  1.00 10.00      A   
ATOM    364  N   PRO A  41      45.721  47.816 -11.585  1.00 10.00      A   
ATOM    365  CA  PRO A  41      46.213  48.530 -12.772  1.00 10.00      A   
ATOM    366  CB  PRO A  41      45.574  47.774 -13.946  1.00 10.00      A   
ATOM    367  CG  PRO A  41      45.186  46.451 -13.386  1.00 10.00      A   
ATOM    368  CD  PRO A  41      44.822  46.708 -11.955  1.00 10.00      A   
ATOM    369  C   PRO A  41      45.771  49.991 -12.784  1.00 10.00      A   
ATOM    370  O   PRO A  41      46.343  50.816 -13.495  1.00 10.00      A   
ATOM    371  N   ALA A  42      44.732  50.288 -12.005  1.00 10.00      A   
ATOM    372  HN  ALA A  42      44.311  49.570 -11.496  1.00 10.00      A   
ATOM    373  CA  ALA A  42      44.193  51.642 -11.889  1.00 10.00      A   
ATOM    374  CB  ALA A  42      45.181  52.572 -11.196  1.00 10.00      A   
ATOM    375  C   ALA A  42      43.745  52.210 -13.233  1.00 10.00      A   
ATOM    376  O   ALA A  42      44.229  53.252 -13.676  1.00 10.00      A   
ATOM    377  N   GLN A  43      42.831  51.511 -13.888  1.00 10.00      A   
ATOM    378  HN  GLN A  43      42.488  50.678 -13.496  1.00 10.00      A   
ATOM    379  CA  GLN A  43      42.311  51.960 -15.167  1.00 10.00      A   
ATOM    380  CB  GLN A  43      41.847  50.770 -16.003  1.00 10.00      A   
ATOM    381  CG  GLN A  43      42.960  49.777 -16.303  1.00 10.00      A   
ATOM    382  CD  GLN A  43      42.477  48.540 -17.032  1.00 10.00      A   
ATOM    383  OE1 GLN A  43      43.007  47.447 -16.838  1.00 10.00      A   
ATOM    384  NE2 GLN A  43      41.479  48.702 -17.886  1.00 10.00      A   
ATOM    385 HE21 GLN A  43      41.109  49.602 -18.001  1.00 10.00      A   
ATOM    386 HE22 GLN A  43      41.146  47.915 -18.364  1.00 10.00      A   
ATOM    387  C   GLN A  43      41.169  52.935 -14.919  1.00 10.00      A   
ATOM    388  O   GLN A  43      40.226  52.621 -14.193  1.00 10.00      A   
ATOM    389  N   TYR A  44      41.260  54.113 -15.512  1.00 10.00      A   
ATOM    390  HN  TYR A  44      42.016  54.292 -16.113  1.00 10.00      A   
ATOM    391  CA  TYR A  44      40.252  55.142 -15.314  1.00 10.00      A   
ATOM    392  CB  TYR A  44      40.882  56.532 -15.398  1.00 10.00      A   
ATOM    393  CG  TYR A  44      42.113  56.669 -14.528  1.00 10.00      A   
ATOM    394  CD1 TYR A  44      43.383  56.710 -15.089  1.00 10.00      A   
ATOM    395  CD2 TYR A  44      42.005  56.735 -13.145  1.00 10.00      A   
ATOM    396  CE1 TYR A  44      44.512  56.812 -14.298  1.00 10.00      A   
ATOM    397  CE2 TYR A  44      43.127  56.841 -12.347  1.00 10.00      A   
ATOM    398  CZ  TYR A  44      44.378  56.878 -12.928  1.00 10.00      A   
ATOM    399  OH  TYR A  44      45.499  56.974 -12.132  1.00 10.00      A   
ATOM    400  HH  TYR A  44      46.126  57.589 -12.529  1.00 10.00      A   
ATOM    401  C   TYR A  44      39.091  55.000 -16.283  1.00 10.00      A   
ATOM    402  O   TYR A  44      39.283  54.917 -17.496  1.00 10.00      A   
ATOM    403  N   TYR A  45      37.886  54.960 -15.730  1.00 10.00      A   
ATOM    404  HN  TYR A  45      37.810  55.034 -14.752  1.00 10.00      A   
ATOM    405  CA  TYR A  45      36.670  54.831 -16.519  1.00 10.00      A   
ATOM    406  CB  TYR A  45      36.061  53.440 -16.340  1.00 10.00      A   
ATOM    407  CG  TYR A  45      36.801  52.338 -17.059  1.00 10.00      A   
ATOM    408  CD1 TYR A  45      36.635  52.143 -18.424  1.00 10.00      A   
ATOM    409  CD2 TYR A  45      37.659  51.488 -16.376  1.00 10.00      A   
ATOM    410  CE1 TYR A  45      37.303  51.135 -19.087  1.00 10.00      A   
ATOM    411  CE2 TYR A  45      38.334  50.477 -17.031  1.00 10.00      A   
ATOM    412  CZ  TYR A  45      38.150  50.305 -18.387  1.00 10.00      A   
ATOM    413  OH  TYR A  45      38.817  49.299 -19.047  1.00 10.00      A   
ATOM    414  HH  TYR A  45      39.199  49.650 -19.860  1.00 10.00      A   
ATOM    415  C   TYR A  45      35.670  55.899 -16.092  1.00 10.00      A   
ATOM    416  O   TYR A  45      35.624  56.273 -14.921  1.00 10.00      A   
ATOM    417  N   PRO A  46      34.845  56.396 -17.027  1.00 10.00      A   
ATOM    418  CA  PRO A  46      33.859  57.443 -16.742  1.00 10.00      A   
ATOM    419  CB  PRO A  46      33.612  58.040 -18.127  1.00 10.00      A   
ATOM    420  CG  PRO A  46      33.769  56.886 -19.057  1.00 10.00      A   
ATOM    421  CD  PRO A  46      34.808  55.982 -18.443  1.00 10.00      A   
ATOM    422  C   PRO A  46      32.548  56.903 -16.165  1.00 10.00      A   
ATOM    423  O   PRO A  46      31.473  57.403 -16.499  1.00 10.00      A   
ATOM    424  N   SER A  47      32.635  55.890 -15.304  1.00 10.00      A   
ATOM    425  HN  SER A  47      33.520  55.539 -15.070  1.00 10.00      A   
ATOM    426  CA  SER A  47      31.444  55.300 -14.685  1.00 10.00      A   
ATOM    427  CB  SER A  47      30.647  54.431 -15.670  1.00 10.00      A   
ATOM    428  OG  SER A  47      30.097  55.204 -16.722  1.00 10.00      A   
ATOM    429  HG  SER A  47      30.610  56.021 -16.815  1.00 10.00      A   
ATOM    430  C   SER A  47      31.755  54.524 -13.392  1.00 10.00      A   
ATOM    431  O   SER A  47      31.240  54.874 -12.329  1.00 10.00      A   
ATOM    432  N   PRO A  48      32.583  53.456 -13.455  1.00 10.00      A   
ATOM    433  CA  PRO A  48      32.921  52.652 -12.272  1.00 10.00      A   
ATOM    434  CB  PRO A  48      33.657  51.433 -12.848  1.00 10.00      A   
ATOM    435  CG  PRO A  48      33.414  51.479 -14.318  1.00 10.00      A   
ATOM    436  CD  PRO A  48      33.239  52.927 -14.657  1.00 10.00      A   
ATOM    437  C   PRO A  48      33.825  53.390 -11.286  1.00 10.00      A   
ATOM    438  O   PRO A  48      34.676  54.190 -11.680  1.00 10.00      A   
ATOM    439  N   VAL A  49      33.626  53.112 -10.004  1.00 10.00      A   
ATOM    440  HN  VAL A  49      32.922  52.466  -9.763  1.00 10.00      A   
ATOM    441  CA  VAL A  49      34.413  53.723  -8.940  1.00 10.00      A   
ATOM    442  CB  VAL A  49      33.578  54.700  -8.081  1.00 10.00      A   
ATOM    443  CG1 VAL A  49      33.535  56.075  -8.726  1.00 10.00      A   
ATOM    444  CG2 VAL A  49      32.168  54.169  -7.859  1.00 10.00      A   
ATOM    445  C   VAL A  49      35.018  52.648  -8.038  1.00 10.00      A   
ATOM    446  O   VAL A  49      34.297  51.898  -7.382  1.00 10.00      A   
ATOM    447  N   PRO A  50      36.352  52.544  -8.015  1.00 10.00      A   
ATOM    448  CA  PRO A  50      37.047  51.556  -7.197  1.00 10.00      A   
ATOM    449  CB  PRO A  50      38.391  51.423  -7.910  1.00 10.00      A   
ATOM    450  CG  PRO A  50      38.641  52.772  -8.497  1.00 10.00      A   
ATOM    451  CD  PRO A  50      37.291  53.372  -8.796  1.00 10.00      A   
ATOM    452  C   PRO A  50      37.257  52.027  -5.758  1.00 10.00      A   
ATOM    453  O   PRO A  50      37.418  53.223  -5.495  1.00 10.00      A   
ATOM    454  N   GLN A  51      37.246  51.081  -4.829  1.00 10.00      A   
ATOM    455  HN  GLN A  51      37.098  50.145  -5.099  1.00 10.00      A   
ATOM    456  CA  GLN A  51      37.451  51.383  -3.419  1.00 10.00      A   
ATOM    457  CB  GLN A  51      36.129  51.717  -2.719  1.00 10.00      A   
ATOM    458  CG  GLN A  51      35.261  50.520  -2.378  1.00 10.00      A   
ATOM    459  CD  GLN A  51      33.869  50.929  -1.938  1.00 10.00      A   
ATOM    460  OE1 GLN A  51      32.929  50.931  -2.737  1.00 10.00      A   
ATOM    461  NE2 GLN A  51      33.729  51.300  -0.672  1.00 10.00      A   
ATOM    462 HE21 GLN A  51      34.526  51.298  -0.094  1.00 10.00      A   
ATOM    463 HE22 GLN A  51      32.834  51.555  -0.357  1.00 10.00      A   
ATOM    464  C   GLN A  51      38.184  50.234  -2.731  1.00 10.00      A   
ATOM    465  O   GLN A  51      38.335  49.154  -3.308  1.00 10.00      A   
ATOM    466  N   TYR A  52      38.651  50.467  -1.514  1.00 10.00      A   
ATOM    467  HN  TYR A  52      38.496  51.343  -1.098  1.00 10.00      A   
ATOM    468  CA  TYR A  52      39.388  49.450  -0.776  1.00 10.00      A   
ATOM    469  CB  TYR A  52      40.827  49.916  -0.515  1.00 10.00      A   
ATOM    470  CG  TYR A  52      41.397  50.802  -1.603  1.00 10.00      A   
ATOM    471  CD1 TYR A  52      41.571  52.163  -1.394  1.00 10.00      A   
ATOM    472  CD2 TYR A  52      41.749  50.280  -2.842  1.00 10.00      A   
ATOM    473  CE1 TYR A  52      42.083  52.980  -2.382  1.00 10.00      A   
ATOM    474  CE2 TYR A  52      42.263  51.092  -3.837  1.00 10.00      A   
ATOM    475  CZ  TYR A  52      42.426  52.440  -3.602  1.00 10.00      A   
ATOM    476  OH  TYR A  52      42.938  53.252  -4.589  1.00 10.00      A   
ATOM    477  HH  TYR A  52      43.185  54.106  -4.207  1.00 10.00      A   
ATOM    478  C   TYR A  52      38.701  49.124   0.543  1.00 10.00      A   
ATOM    479  O   TYR A  52      37.936  49.935   1.071  1.00 10.00      A   
ATOM    480  N   ALA A  53      38.974  47.933   1.066  1.00 10.00      A   
ATOM    481  HN  ALA A  53      39.583  47.330   0.585  1.00 10.00      A   
ATOM    482  CA  ALA A  53      38.393  47.491   2.327  1.00 10.00      A   
ATOM    483  CB  ALA A  53      38.584  45.991   2.503  1.00 10.00      A   
ATOM    484  C   ALA A  53      39.017  48.240   3.499  1.00 10.00      A   
ATOM    485  O   ALA A  53      40.243  48.298   3.624  1.00 10.00      A   
ATOM    486  N   PRO A  54      38.176  48.804   4.381  1.00 10.00      A   
ATOM    487  CA  PRO A  54      38.621  49.567   5.552  1.00 10.00      A   
ATOM    488  CB  PRO A  54      37.366  50.358   5.968  1.00 10.00      A   
ATOM    489  CG  PRO A  54      36.318  50.051   4.946  1.00 10.00      A   
ATOM    490  CD  PRO A  54      36.712  48.754   4.309  1.00 10.00      A   
ATOM    491  C   PRO A  54      39.067  48.670   6.706  1.00 10.00      A   
ATOM    492  O   PRO A  54      39.069  49.085   7.865  1.00 10.00      A   
ATOM    493  N   ARG A  55      39.449  47.442   6.383  1.00 10.00      A   
ATOM    494  HN  ARG A  55      39.415  47.167   5.444  1.00 10.00      A   
ATOM    495  CA  ARG A  55      39.898  46.489   7.390  1.00 10.00      A   
ATOM    496  CB  ARG A  55      39.907  45.075   6.812  1.00 10.00      A   
ATOM    497  CG  ARG A  55      39.708  43.975   7.843  1.00 10.00      A   
ATOM    498  CD  ARG A  55      39.985  42.599   7.254  1.00 10.00      A   
ATOM    499  NE  ARG A  55      39.172  42.321   6.068  1.00 10.00      A   
ATOM    500  HE  ARG A  55      38.232  42.068   6.215  1.00 10.00      A   
ATOM    501  CZ  ARG A  55      39.634  42.388   4.817  1.00 10.00      A   
ATOM    502  NH1 ARG A  55      40.899  42.722   4.595  1.00 10.00      A   
ATOM    503 HH11 ARG A  55      41.512  42.924   5.367  1.00 10.00      A   
ATOM    504 HH12 ARG A  55      41.259  42.778   3.647  1.00 10.00      A   
ATOM    505  NH2 ARG A  55      38.832  42.110   3.792  1.00 10.00      A   
ATOM    506 HH21 ARG A  55      37.875  41.845   3.956  1.00 10.00      A   
ATOM    507 HH22 ARG A  55      39.178  42.160   2.853  1.00 10.00      A   
ATOM    508  C   ARG A  55      41.291  46.854   7.888  1.00 10.00      A   
ATOM    509  O   ARG A  55      41.693  46.471   8.985  1.00 10.00      A   
ATOM    510  N   VAL A  56      42.016  47.607   7.072  1.00 10.00      A   
ATOM    511  HN  VAL A  56      41.631  47.883   6.214  1.00 10.00      A   
ATOM    512  CA  VAL A  56      43.369  48.036   7.413  1.00 10.00      A   
ATOM    513  CB  VAL A  56      44.256  48.176   6.156  1.00 10.00      A   
ATOM    514  CG1 VAL A  56      44.410  46.831   5.459  1.00 10.00      A   
ATOM    515  CG2 VAL A  56      43.680  49.212   5.201  1.00 10.00      A   
ATOM    516  C   VAL A  56      43.346  49.359   8.177  1.00 10.00      A   
ATOM    517  O   VAL A  56      44.388  49.954   8.447  1.00 10.00      A   
ATOM    518  N   LEU A  57      42.148  49.814   8.511  1.00 10.00      A   
ATOM    519  HN  LEU A  57      41.356  49.295   8.264  1.00 10.00      A   
ATOM    520  CA  LEU A  57      41.975  51.054   9.245  1.00 10.00      A   
ATOM    521  CB  LEU A  57      40.613  51.670   8.914  1.00 10.00      A   
ATOM    522  CG  LEU A  57      40.316  53.044   9.514  1.00 10.00      A   
ATOM    523  CD1 LEU A  57      41.184  54.110   8.865  1.00 10.00      A   
ATOM    524  CD2 LEU A  57      38.842  53.384   9.360  1.00 10.00      A   
ATOM    525  C   LEU A  57      42.073  50.775  10.740  1.00 10.00      A   
ATOM    526  O   LEU A  57      41.737  49.680  11.193  1.00 10.00      A   
ATOM    527  N   THR A  58      42.544  51.756  11.494  1.00 10.00      A   
ATOM    528  HN  THR A  58      42.805  52.602  11.074  1.00 10.00      A   
ATOM    529  CA  THR A  58      42.688  51.611  12.933  1.00 10.00      A   
ATOM    530  CB  THR A  58      43.483  52.791  13.518  1.00 10.00      A   
ATOM    531  OG1 THR A  58      44.500  53.175  12.579  1.00 10.00      A   
ATOM    532  HG1 THR A  58      44.796  54.072  12.777  1.00 10.00      A   
ATOM    533  CG2 THR A  58      44.141  52.392  14.829  1.00 10.00      A   
ATOM    534  C   THR A  58      41.323  51.519  13.612  1.00 10.00      A   
ATOM    535  O   THR A  58      41.145  50.770  14.575  1.00 10.00      A   
ATOM    536  N   GLN A  59      40.361  52.275  13.103  1.00 10.00      A   
ATOM    537  HN  GLN A  59      40.560  52.851  12.334  1.00 10.00      A   
ATOM    538  CA  GLN A  59      39.015  52.265  13.657  1.00 10.00      A   
ATOM    539  CB  GLN A  59      38.262  53.538  13.279  1.00 10.00      A   
ATOM    540  CG  GLN A  59      38.688  54.769  14.058  1.00 10.00      A   
ATOM    541  CD  GLN A  59      37.633  55.861  14.059  1.00 10.00      A   
ATOM    542  OE1 GLN A  59      37.521  56.623  15.019  1.00 10.00      A   
ATOM    543  NE2 GLN A  59      36.859  55.956  12.988  1.00 10.00      A   
ATOM    544 HE21 GLN A  59      37.001  55.325  12.249  1.00 10.00      A   
ATOM    545 HE22 GLN A  59      36.177  56.665  12.971  1.00 10.00      A   
ATOM    546  C   GLN A  59      38.242  51.049  13.173  1.00 10.00      A   
ATOM    547  O   GLN A  59      38.500  50.531  12.083  1.00 10.00      A   
ATOM    548  N   ALA A  60      37.299  50.594  13.984  1.00 10.00      A   
ATOM    549  HN  ALA A  60      37.143  51.045  14.842  1.00 10.00      A   
ATOM    550  CA  ALA A  60      36.487  49.443  13.629  1.00 10.00      A   
ATOM    551  CB  ALA A  60      35.848  48.833  14.866  1.00 10.00      A   
ATOM    552  C   ALA A  60      35.424  49.841  12.615  1.00 10.00      A   
ATOM    553  O   ALA A  60      34.677  50.802  12.828  1.00 10.00      A   
ATOM    554  N   SER A  61      35.365  49.105  11.513  1.00 10.00      A   
ATOM    555  HN  SER A  61      35.988  48.355  11.404  1.00 10.00      A   
ATOM    556  CA  SER A  61      34.404  49.374  10.460  1.00 10.00      A   
ATOM    557  CB  SER A  61      34.639  48.413   9.294  1.00 10.00      A   
ATOM    558  OG  SER A  61      36.016  48.081   9.189  1.00 10.00      A   
ATOM    559  HG  SER A  61      36.522  48.868   8.954  1.00 10.00      A   
ATOM    560  C   SER A  61      32.974  49.246  10.981  1.00 10.00      A   
ATOM    561  O   SER A  61      32.708  48.488  11.918  1.00 10.00      A   
ATOM    562  N   ASN A  62      32.067  50.006  10.389  1.00 10.00      A   
ATOM    563  HN  ASN A  62      32.346  50.606   9.661  1.00 10.00      A   
ATOM    564  CA  ASN A  62      30.669  49.979  10.786  1.00 10.00      A   
ATOM    565  CB  ASN A  62      30.071  51.388  10.717  1.00 10.00      A   
ATOM    566  CG  ASN A  62      28.662  51.451  11.275  1.00 10.00      A   
ATOM    567  OD1 ASN A  62      28.322  50.735  12.215  1.00 10.00      A   
ATOM    568  ND2 ASN A  62      27.836  52.309  10.698  1.00 10.00      A   
ATOM    569 HD21 ASN A  62      28.176  52.848   9.949  1.00 10.00      A   
ATOM    570 HD22 ASN A  62      26.920  52.376  11.041  1.00 10.00      A   
ATOM    571  C   ASN A  62      29.879  49.037   9.883  1.00 10.00      A   
ATOM    572  O   ASN A  62      29.674  49.324   8.706  1.00 10.00      A   
ATOM    573  N   PRO A  63      29.433  47.892  10.421  1.00 10.00      A   
ATOM    574  CA  PRO A  63      28.662  46.904   9.663  1.00 10.00      A   
ATOM    575  CB  PRO A  63      28.917  45.620  10.451  1.00 10.00      A   
ATOM    576  CG  PRO A  63      29.066  46.074  11.864  1.00 10.00      A   
ATOM    577  CD  PRO A  63      29.658  47.460  11.814  1.00 10.00      A   
ATOM    578  C   PRO A  63      27.167  47.225   9.660  1.00 10.00      A   
ATOM    579  O   PRO A  63      26.343  46.408   9.243  1.00 10.00      A   
ATOM    580  N   VAL A  64      26.825  48.415  10.133  1.00 10.00      A   
ATOM    581  HN  VAL A  64      27.527  49.023  10.443  1.00 10.00      A   
ATOM    582  CA  VAL A  64      25.441  48.845  10.195  1.00 10.00      A   
ATOM    583  CB  VAL A  64      25.188  49.773  11.399  1.00 10.00      A   
ATOM    584  CG1 VAL A  64      23.753  50.276  11.390  1.00 10.00      A   
ATOM    585  CG2 VAL A  64      25.490  49.051  12.706  1.00 10.00      A   
ATOM    586  C   VAL A  64      25.026  49.555   8.911  1.00 10.00      A   
ATOM    587  O   VAL A  64      25.468  50.671   8.629  1.00 10.00      A   
ATOM    588  N   VAL A  65      24.192  48.890   8.130  1.00 10.00      A   
ATOM    589  HN  VAL A  65      23.903  47.993   8.397  1.00 10.00      A   
ATOM    590  CA  VAL A  65      23.693  49.449   6.887  1.00 10.00      A   
ATOM    591  CB  VAL A  65      24.144  48.628   5.650  1.00 10.00      A   
ATOM    592  CG1 VAL A  65      23.885  47.138   5.833  1.00 10.00      A   
ATOM    593  CG2 VAL A  65      23.500  49.148   4.372  1.00 10.00      A   
ATOM    594  C   VAL A  65      22.170  49.571   6.956  1.00 10.00      A   
ATOM    595  O   VAL A  65      21.435  48.623   6.674  1.00 10.00      A   
ATOM    596  N   CYS A  66      21.703  50.729   7.396  1.00 10.00      A   
ATOM    597  HN  CYS A  66      22.334  51.435   7.652  1.00 10.00      A   
ATOM    598  CA  CYS A  66      20.276  50.975   7.520  1.00 10.00      A   
ATOM    599  CB  CYS A  66      19.835  50.835   8.980  1.00 10.00      A   
ATOM    600  SG  CYS A  66      20.351  49.286   9.756  1.00 10.00      A   
ATOM    601  HG  CYS A  66      20.418  48.365   8.801  1.00 10.00      A   
ATOM    602  C   CYS A  66      19.908  52.350   6.985  1.00 10.00      A   
ATOM    603  O   CYS A  66      20.010  53.356   7.693  1.00 10.00      A   
ATOM    604  N   THR A  67      19.498  52.389   5.728  1.00 10.00      A   
ATOM    605  HN  THR A  67      19.456  51.557   5.210  1.00 10.00      A   
ATOM    606  CA  THR A  67      19.101  53.632   5.094  1.00 10.00      A   
ATOM    607  CB  THR A  67      18.992  53.448   3.568  1.00 10.00      A   
ATOM    608  OG1 THR A  67      19.782  52.315   3.173  1.00 10.00      A   
ATOM    609  HG1 THR A  67      20.629  52.622   2.827  1.00 10.00      A   
ATOM    610  CG2 THR A  67      19.504  54.683   2.846  1.00 10.00      A   
ATOM    611  C   THR A  67      17.752  54.085   5.651  1.00 10.00      A   
ATOM    612  O   THR A  67      16.966  53.263   6.132  1.00 10.00      A   
ATOM    613  N   GLN A  68      17.502  55.389   5.609  1.00 10.00      A   
ATOM    614  HN  GLN A  68      18.176  55.991   5.231  1.00 10.00      A   
ATOM    615  CA  GLN A  68      16.254  55.950   6.108  1.00 10.00      A   
ATOM    616  CB  GLN A  68      16.271  57.478   5.999  1.00 10.00      A   
ATOM    617  CG  GLN A  68      15.013  58.151   6.525  1.00 10.00      A   
ATOM    618  CD  GLN A  68      14.999  59.645   6.276  1.00 10.00      A   
ATOM    619  OE1 GLN A  68      14.504  60.111   5.251  1.00 10.00      A   
ATOM    620  NE2 GLN A  68      15.545  60.407   7.207  1.00 10.00      A   
ATOM    621 HE21 GLN A  68      15.929  59.972   7.998  1.00 10.00      A   
ATOM    622 HE22 GLN A  68      15.542  61.379   7.071  1.00 10.00      A   
ATOM    623  C   GLN A  68      15.057  55.390   5.346  1.00 10.00      A   
ATOM    624  O   GLN A  68      14.985  55.502   4.118  1.00 10.00      A   
ATOM    625  N   PRO A  69      14.109  54.769   6.062  1.00 10.00      A   
ATOM    626  CA  PRO A  69      12.906  54.206   5.450  1.00 10.00      A   
ATOM    627  CB  PRO A  69      12.314  53.336   6.559  1.00 10.00      A   
ATOM    628  CG  PRO A  69      12.802  53.947   7.829  1.00 10.00      A   
ATOM    629  CD  PRO A  69      14.140  54.565   7.522  1.00 10.00      A   
ATOM    630  C   PRO A  69      11.929  55.312   5.054  1.00 10.00      A   
ATOM    631  O   PRO A  69      10.974  55.612   5.771  1.00 10.00      A   
ATOM    632  N   LYS A  70      12.188  55.925   3.908  1.00 10.00      A   
ATOM    633  HN  LYS A  70      12.974  55.646   3.388  1.00 10.00      A   
ATOM    634  CA  LYS A  70      11.357  57.013   3.409  1.00 10.00      A   
ATOM    635  CB  LYS A  70      12.104  57.802   2.329  1.00 10.00      A   
ATOM    636  CG  LYS A  70      13.482  58.283   2.750  1.00 10.00      A   
ATOM    637  CD  LYS A  70      14.128  59.133   1.669  1.00 10.00      A   
ATOM    638  CE  LYS A  70      13.520  60.525   1.623  1.00 10.00      A   
ATOM    639  NZ  LYS A  70      13.913  61.346   2.799  1.00 10.00      A   
ATOM    640  HZ1 LYS A  70      13.447  62.274   2.761  1.00 10.00      A   
ATOM    641  HZ2 LYS A  70      14.939  61.489   2.810  1.00 10.00      A   
ATOM    642  HZ3 LYS A  70      13.636  60.866   3.680  1.00 10.00      A   
ATOM    643  C   LYS A  70      10.022  56.509   2.866  1.00 10.00      A   
ATOM    644  O   LYS A  70       9.167  57.307   2.479  1.00 10.00      A   
ATOM    645  N   SER A  71       9.862  55.184   2.849  1.00 10.00      A   
ATOM    646  HN  SER A  71      10.591  54.623   3.174  1.00 10.00      A   
ATOM    647  CA  SER A  71       8.646  54.535   2.357  1.00 10.00      A   
ATOM    648  CB  SER A  71       7.386  55.120   3.012  1.00 10.00      A   
ATOM    649  OG  SER A  71       7.489  55.114   4.428  1.00 10.00      A   
ATOM    650  HG  SER A  71       6.625  55.316   4.807  1.00 10.00      A   
ATOM    651  C   SER A  71       8.554  54.600   0.830  1.00 10.00      A   
ATOM    652  O   SER A  71       8.979  55.575   0.213  1.00 10.00      A   
ATOM    653  N   PRO A  72       8.025  53.540   0.201  1.00 10.00      A   
ATOM    654  CA  PRO A  72       7.872  53.485  -1.255  1.00 10.00      A   
ATOM    655  CB  PRO A  72       7.358  52.063  -1.510  1.00 10.00      A   
ATOM    656  CG  PRO A  72       6.742  51.642  -0.222  1.00 10.00      A   
ATOM    657  CD  PRO A  72       7.545  52.310   0.855  1.00 10.00      A   
ATOM    658  C   PRO A  72       6.861  54.514  -1.752  1.00 10.00      A   
ATOM    659  O   PRO A  72       5.887  54.834  -1.062  1.00 10.00      A   
ATOM    660  N   SER A  73       7.096  55.029  -2.947  1.00 10.00      A   
ATOM    661  HN  SER A  73       7.883  54.728  -3.455  1.00 10.00      A   
ATOM    662  CA  SER A  73       6.216  56.015  -3.540  1.00 10.00      A   
ATOM    663  CB  SER A  73       6.919  56.684  -4.724  1.00 10.00      A   
ATOM    664  OG  SER A  73       8.332  56.549  -4.620  1.00 10.00      A   
ATOM    665  HG  SER A  73       8.639  57.006  -3.826  1.00 10.00      A   
ATOM    666  C   SER A  73       4.914  55.356  -3.993  1.00 10.00      A   
ATOM    667  O   SER A  73       4.918  54.494  -4.875  1.00 10.00      A   
ATOM    668  N   GLY A  74       3.802  55.762  -3.387  1.00 10.00      A   
ATOM    669  HN  GLY A  74       3.860  56.457  -2.696  1.00 10.00      A   
ATOM    670  CA  GLY A  74       2.504  55.197  -3.734  1.00 10.00      A   
ATOM    671  C   GLY A  74       1.920  55.807  -4.995  1.00 10.00      A   
ATOM    672  O   GLY A  74       0.733  56.131  -5.050  1.00 10.00      A   
ATOM    673  N   THR A  75       2.759  55.949  -6.008  1.00 10.00      A   
ATOM    674  HN  THR A  75       3.686  55.654  -5.895  1.00 10.00      A   
ATOM    675  CA  THR A  75       2.355  56.526  -7.278  1.00 10.00      A   
ATOM    676  CB  THR A  75       2.926  57.961  -7.432  1.00 10.00      A   
ATOM    677  OG1 THR A  75       2.492  58.557  -8.661  1.00 10.00      A   
ATOM    678  HG1 THR A  75       3.251  58.657  -9.248  1.00 10.00      A   
ATOM    679  CG2 THR A  75       4.447  57.967  -7.359  1.00 10.00      A   
ATOM    680  C   THR A  75       2.810  55.624  -8.433  1.00 10.00      A   
ATOM    681  O   THR A  75       3.147  56.086  -9.525  1.00 10.00      A   
ATOM    682  N   VAL A  76       2.803  54.319  -8.184  1.00 10.00      A   
ATOM    683  HN  VAL A  76       2.506  54.000  -7.302  1.00 10.00      A   
ATOM    684  CA  VAL A  76       3.215  53.349  -9.194  1.00 10.00      A   
ATOM    685  CB  VAL A  76       3.870  52.095  -8.570  1.00 10.00      A   
ATOM    686  CG1 VAL A  76       4.802  51.417  -9.566  1.00 10.00      A   
ATOM    687  CG2 VAL A  76       4.621  52.449  -7.298  1.00 10.00      A   
ATOM    688  C   VAL A  76       2.024  52.937 -10.057  1.00 10.00      A   
ATOM    689  O   VAL A  76       2.179  52.235 -11.055  1.00 10.00      A   
ATOM    690  N   CYS A  77       0.834  53.370  -9.642  1.00 10.00      A   
ATOM    691  HN  CYS A  77       0.785  53.898  -8.817  1.00 10.00      A   
ATOM    692  CA  CYS A  77      -0.406  53.080 -10.361  1.00 10.00      A   
ATOM    693  CB  CYS A  77      -0.363  53.643 -11.788  1.00 10.00      A   
ATOM    694  SG  CYS A  77       0.202  55.360 -11.894  1.00 10.00      A   
ATOM    695  HG  CYS A  77      -0.763  56.072 -12.464  1.00 10.00      A   
ATOM    696  C   CYS A  77      -0.743  51.588 -10.365  1.00 10.00      A   
ATOM    697  O   CYS A  77      -1.505  51.114 -11.206  1.00 10.00      A   
ATOM    698  N   THR A  78      -0.179  50.856  -9.415  1.00 10.00      A   
ATOM    699  HN  THR A  78       0.419  51.287  -8.769  1.00 10.00      A   
ATOM    700  CA  THR A  78      -0.430  49.428  -9.301  1.00 10.00      A   
ATOM    701  CB  THR A  78       0.880  48.654  -9.068  1.00 10.00      A   
ATOM    702  OG1 THR A  78       1.994  49.555  -9.206  1.00 10.00      A   
ATOM    703  HG1 THR A  78       2.012  49.903 -10.109  1.00 10.00      A   
ATOM    704  CG2 THR A  78       1.017  47.537 -10.090  1.00 10.00      A   
ATOM    705  C   THR A  78      -1.402  49.167  -8.152  1.00 10.00      A   
ATOM    706  O   THR A  78      -1.282  49.772  -7.084  1.00 10.00      A   
ATOM    707  N   SER A  79      -2.357  48.272  -8.369  1.00 10.00      A   
ATOM    708  HN  SER A  79      -2.390  47.802  -9.231  1.00 10.00      A   
ATOM    709  CA  SER A  79      -3.361  47.970  -7.358  1.00 10.00      A   
ATOM    710  CB  SER A  79      -4.722  47.735  -8.017  1.00 10.00      A   
ATOM    711  OG  SER A  79      -5.029  48.788  -8.921  1.00 10.00      A   
ATOM    712  HG  SER A  79      -5.183  48.422  -9.802  1.00 10.00      A   
ATOM    713  C   SER A  79      -2.974  46.796  -6.457  1.00 10.00      A   
ATOM    714  O   SER A  79      -2.660  46.989  -5.283  1.00 10.00      A   
ATOM    715  N   LYS A  80      -2.989  45.583  -7.004  1.00 10.00      A   
ATOM    716  HN  LYS A  80      -3.213  45.486  -7.956  1.00 10.00      A   
ATOM    717  CA  LYS A  80      -2.661  44.394  -6.219  1.00 10.00      A   
ATOM    718  CB  LYS A  80      -3.400  43.160  -6.744  1.00 10.00      A   
ATOM    719  CG  LYS A  80      -3.735  42.140  -5.664  1.00 10.00      A   
ATOM    720  CD  LYS A  80      -4.052  40.777  -6.259  1.00 10.00      A   
ATOM    721  CE  LYS A  80      -2.787  40.062  -6.711  1.00 10.00      A   
ATOM    722  NZ  LYS A  80      -3.050  38.646  -7.079  1.00 10.00      A   
ATOM    723  HZ1 LYS A  80      -3.818  38.593  -7.779  1.00 10.00      A   
ATOM    724  HZ2 LYS A  80      -3.329  38.104  -6.237  1.00 10.00      A   
ATOM    725  HZ3 LYS A  80      -2.197  38.214  -7.487  1.00 10.00      A   
ATOM    726  C   LYS A  80      -1.160  44.134  -6.188  1.00 10.00      A   
ATOM    727  O   LYS A  80      -0.634  43.569  -5.229  1.00 10.00      A   
ATOM    728  N   THR A  81      -0.471  44.531  -7.244  1.00 10.00      A   
ATOM    729  HN  THR A  81      -0.940  44.950  -7.996  1.00 10.00      A   
ATOM    730  CA  THR A  81       0.968  44.346  -7.320  1.00 10.00      A   
ATOM    731  CB  THR A  81       1.439  44.266  -8.786  1.00 10.00      A   
ATOM    732  OG1 THR A  81       0.432  43.620  -9.581  1.00 10.00      A   
ATOM    733  HG1 THR A  81       0.848  43.219 -10.358  1.00 10.00      A   
ATOM    734  CG2 THR A  81       2.731  43.472  -8.889  1.00 10.00      A   
ATOM    735  C   THR A  81       1.685  45.493  -6.608  1.00 10.00      A   
ATOM    736  O   THR A  81       2.413  46.269  -7.226  1.00 10.00      A   
ATOM    737  N   LYS A  82       1.458  45.617  -5.304  1.00 10.00      A   
ATOM    738  HN  LYS A  82       0.853  44.979  -4.859  1.00 10.00      A   
ATOM    739  CA  LYS A  82       2.084  46.679  -4.525  1.00 10.00      A   
ATOM    740  CB  LYS A  82       1.178  47.916  -4.480  1.00 10.00      A   
ATOM    741  CG  LYS A  82       1.924  49.243  -4.405  1.00 10.00      A   
ATOM    742  CD  LYS A  82       2.487  49.650  -5.761  1.00 10.00      A   
ATOM    743  CE  LYS A  82       3.864  49.051  -6.008  1.00 10.00      A   
ATOM    744  NZ  LYS A  82       3.987  48.499  -7.385  1.00 10.00      A   
ATOM    745  HZ1 LYS A  82       3.463  47.598  -7.461  1.00 10.00      A   
ATOM    746  HZ2 LYS A  82       4.984  48.317  -7.616  1.00 10.00      A   
ATOM    747  HZ3 LYS A  82       3.596  49.168  -8.080  1.00 10.00      A   
ATOM    748  C   LYS A  82       2.424  46.222  -3.110  1.00 10.00      A   
ATOM    749  O   LYS A  82       3.599  46.102  -2.750  1.00 10.00      A   
ATOM    750  N   LYS A  83       1.394  45.964  -2.316  1.00 10.00      A   
ATOM    751  HN  LYS A  83       0.485  46.064  -2.671  1.00 10.00      A   
ATOM    752  CA  LYS A  83       1.567  45.532  -0.934  1.00 10.00      A   
ATOM    753  CB  LYS A  83       0.306  45.819  -0.115  1.00 10.00      A   
ATOM    754  CG  LYS A  83       0.132  47.276   0.278  1.00 10.00      A   
ATOM    755  CD  LYS A  83       1.092  47.671   1.392  1.00 10.00      A   
ATOM    756  CE  LYS A  83       0.423  47.633   2.759  1.00 10.00      A   
ATOM    757  NZ  LYS A  83       0.070  46.252   3.180  1.00 10.00      A   
ATOM    758  HZ1 LYS A  83      -0.662  45.861   2.554  1.00 10.00      A   
ATOM    759  HZ2 LYS A  83      -0.291  46.253   4.155  1.00 10.00      A   
ATOM    760  HZ3 LYS A  83       0.911  45.640   3.139  1.00 10.00      A   
ATOM    761  C   LYS A  83       1.925  44.052  -0.848  1.00 10.00      A   
ATOM    762  O   LYS A  83       1.081  43.217  -0.520  1.00 10.00      A   
ATOM    763  N   ALA A  84       3.174  43.737  -1.165  1.00 10.00      A   
ATOM    764  HN  ALA A  84       3.786  44.449  -1.451  1.00 10.00      A   
ATOM    765  CA  ALA A  84       3.664  42.365  -1.114  1.00 10.00      A   
ATOM    766  CB  ALA A  84       3.067  41.531  -2.237  1.00 10.00      A   
ATOM    767  C   ALA A  84       5.184  42.345  -1.186  1.00 10.00      A   
ATOM    768  O   ALA A  84       5.766  42.517  -2.256  1.00 10.00      A   
ATOM    769  N   LEU A  85       5.821  42.154  -0.043  1.00 10.00      A   
ATOM    770  HN  LEU A  85       5.300  42.032   0.781  1.00 10.00      A   
ATOM    771  CA  LEU A  85       7.275  42.112   0.029  1.00 10.00      A   
ATOM    772  CB  LEU A  85       7.826  43.474   0.465  1.00 10.00      A   
ATOM    773  CG  LEU A  85       9.132  43.925  -0.196  1.00 10.00      A   
ATOM    774  CD1 LEU A  85       9.134  45.431  -0.402  1.00 10.00      A   
ATOM    775  CD2 LEU A  85      10.334  43.500   0.634  1.00 10.00      A   
ATOM    776  C   LEU A  85       7.709  41.019   0.999  1.00 10.00      A   
ATOM    777  O   LEU A  85       7.310  41.019   2.163  1.00 10.00      A   
ATOM    778  N   CYS A  86       8.519  40.087   0.516  1.00 10.00      A   
ATOM    779  HN  CYS A  86       8.802  40.137  -0.423  1.00 10.00      A   
ATOM    780  CA  CYS A  86       8.987  38.979   1.340  1.00 10.00      A   
ATOM    781  CB  CYS A  86       8.830  37.662   0.579  1.00 10.00      A   
ATOM    782  SG  CYS A  86       7.172  37.384  -0.087  1.00 10.00      A   
ATOM    783  HG  CYS A  86       6.767  36.190   0.326  1.00 10.00      A   
ATOM    784  C   CYS A  86      10.437  39.164   1.786  1.00 10.00      A   
ATOM    785  O   CYS A  86      11.133  38.184   2.058  1.00 10.00      A   
ATOM    786  N   ILE A  87      10.884  40.420   1.853  1.00 10.00      A   
ATOM    787  HN  ILE A  87      10.274  41.148   1.615  1.00 10.00      A   
ATOM    788  CA  ILE A  87      12.252  40.762   2.273  1.00 10.00      A   
ATOM    789  CB  ILE A  87      12.638  40.123   3.631  1.00 10.00      A   
ATOM    790  CG1 ILE A  87      11.672  40.585   4.728  1.00 10.00      A   
ATOM    791  CG2 ILE A  87      14.074  40.471   4.006  1.00 10.00      A   
ATOM    792  CD1 ILE A  87      11.823  39.834   6.036  1.00 10.00      A   
ATOM    793  C   ILE A  87      13.292  40.423   1.199  1.00 10.00      A   
ATOM    794  O   ILE A  87      14.146  41.250   0.872  1.00 10.00      A   
ATOM    795  N   THR A  88      13.198  39.211   0.660  1.00 10.00      A   
ATOM    796  HN  THR A  88      12.489  38.613   0.981  1.00 10.00      A   
ATOM    797  CA  THR A  88      14.106  38.725  -0.377  1.00 10.00      A   
ATOM    798  CB  THR A  88      14.362  39.767  -1.490  1.00 10.00      A   
ATOM    799  OG1 THR A  88      13.105  40.268  -1.967  1.00 10.00      A   
ATOM    800  HG1 THR A  88      12.912  41.105  -1.535  1.00 10.00      A   
ATOM    801  CG2 THR A  88      15.119  39.138  -2.650  1.00 10.00      A   
ATOM    802  C   THR A  88      15.429  38.229   0.210  1.00 10.00      A   
ATOM    803  O   THR A  88      16.231  39.011   0.727  1.00 10.00      A   
ATOM    804  N   LEU A  89      15.634  36.917   0.143  1.00 10.00      A   
ATOM    805  HN  LEU A  89      14.948  36.346  -0.269  1.00 10.00      A   
ATOM    806  CA  LEU A  89      16.854  36.299   0.649  1.00 10.00      A   
ATOM    807  CB  LEU A  89      16.655  35.550   1.989  1.00 10.00      A   
ATOM    808  CG  LEU A  89      15.310  34.849   2.270  1.00 10.00      A   
ATOM    809  CD1 LEU A  89      14.211  35.840   2.634  1.00 10.00      A   
ATOM    810  CD2 LEU A  89      14.884  33.933   1.133  1.00 10.00      A   
ATOM    811  C   LEU A  89      17.503  35.411  -0.410  1.00 10.00      A   
ATOM    812  O   LEU A  89      16.823  34.874  -1.284  1.00 10.00      A   
ATOM    813  N   THR A  90      18.816  35.281  -0.343  1.00 10.00      A   
ATOM    814  HN  THR A  90      19.307  35.749   0.361  1.00 10.00      A   
ATOM    815  CA  THR A  90      19.557  34.472  -1.302  1.00 10.00      A   
ATOM    816  CB  THR A  90      20.292  35.387  -2.297  1.00 10.00      A   
ATOM    817  OG1 THR A  90      20.540  36.658  -1.674  1.00 10.00      A   
ATOM    818  HG1 THR A  90      21.295  36.584  -1.072  1.00 10.00      A   
ATOM    819  CG2 THR A  90      19.458  35.595  -3.552  1.00 10.00      A   
ATOM    820  C   THR A  90      20.583  33.607  -0.584  1.00 10.00      A   
ATOM    821  O   THR A  90      20.530  33.463   0.636  1.00 10.00      A   
ATOM    822  N   LEU A  91      21.504  33.024  -1.342  1.00 10.00      A   
ATOM    823  HN  LEU A  91      21.471  33.145  -2.316  1.00 10.00      A   
ATOM    824  CA  LEU A  91      22.558  32.202  -0.760  1.00 10.00      A   
ATOM    825  CB  LEU A  91      23.292  31.416  -1.856  1.00 10.00      A   
ATOM    826  CG  LEU A  91      23.732  29.988  -1.508  1.00 10.00      A   
ATOM    827  CD1 LEU A  91      24.890  29.989  -0.521  1.00 10.00      A   
ATOM    828  CD2 LEU A  91      22.563  29.168  -0.975  1.00 10.00      A   
ATOM    829  C   LEU A  91      23.525  33.119  -0.020  1.00 10.00      A   
ATOM    830  O   LEU A  91      24.020  32.792   1.059  1.00 10.00      A   
ATOM    831  N   GLY A  92      23.781  34.273  -0.623  1.00 10.00      A   
ATOM    832  HN  GLY A  92      23.367  34.462  -1.492  1.00 10.00      A   
ATOM    833  CA  GLY A  92      24.650  35.257  -0.023  1.00 10.00      A   
ATOM    834  C   GLY A  92      23.841  36.422   0.504  1.00 10.00      A   
ATOM    835  O   GLY A  92      22.632  36.494   0.267  1.00 10.00      A   
ATOM    836  N   THR A  93      24.493  37.337   1.201  1.00 10.00      A   
ATOM    837  HN  THR A  93      25.461  37.241   1.341  1.00 10.00      A   
ATOM    838  CA  THR A  93      23.805  38.488   1.762  1.00 10.00      A   
ATOM    839  CB  THR A  93      24.553  39.066   2.988  1.00 10.00      A   
ATOM    840  OG1 THR A  93      23.617  39.659   3.898  1.00 10.00      A   
ATOM    841  HG1 THR A  93      22.977  40.183   3.403  1.00 10.00      A   
ATOM    842  CG2 THR A  93      25.595  40.098   2.579  1.00 10.00      A   
ATOM    843  C   THR A  93      23.546  39.561   0.701  1.00 10.00      A   
ATOM    844  O   THR A  93      22.656  40.401   0.855  1.00 10.00      A   
ATOM    845  N   PHE A  94      24.313  39.517  -0.383  1.00 10.00      A   
ATOM    846  HN  PHE A  94      25.000  38.820  -0.451  1.00 10.00      A   
ATOM    847  CA  PHE A  94      24.158  40.478  -1.470  1.00 10.00      A   
ATOM    848  CB  PHE A  94      25.424  40.541  -2.338  1.00 10.00      A   
ATOM    849  CG  PHE A  94      25.817  39.235  -2.986  1.00 10.00      A   
ATOM    850  CD1 PHE A  94      25.363  38.907  -4.253  1.00 10.00      A   
ATOM    851  CD2 PHE A  94      26.645  38.340  -2.329  1.00 10.00      A   
ATOM    852  CE1 PHE A  94      25.723  37.714  -4.849  1.00 10.00      A   
ATOM    853  CE2 PHE A  94      27.009  37.146  -2.919  1.00 10.00      A   
ATOM    854  CZ  PHE A  94      26.547  36.833  -4.180  1.00 10.00      A   
ATOM    855  C   PHE A  94      22.931  40.148  -2.319  1.00 10.00      A   
ATOM    856  O   PHE A  94      22.242  39.157  -2.067  1.00 10.00      A   
ATOM    857  N   LEU A  95      22.656  40.978  -3.315  1.00 10.00      A   
ATOM    858  HN  LEU A  95      23.237  41.756  -3.467  1.00 10.00      A   
ATOM    859  CA  LEU A  95      21.512  40.757  -4.193  1.00 10.00      A   
ATOM    860  CB  LEU A  95      20.907  42.085  -4.648  1.00 10.00      A   
ATOM    861  CG  LEU A  95      20.048  42.824  -3.620  1.00 10.00      A   
ATOM    862  CD1 LEU A  95      19.579  44.157  -4.182  1.00 10.00      A   
ATOM    863  CD2 LEU A  95      18.854  41.974  -3.207  1.00 10.00      A   
ATOM    864  C   LEU A  95      21.897  39.913  -5.403  1.00 10.00      A   
ATOM    865  O   LEU A  95      23.010  40.017  -5.920  1.00 10.00      A   
ATOM    866  N   VAL A  96      20.963  39.084  -5.857  1.00 10.00      A   
ATOM    867  HN  VAL A  96      20.091  39.056  -5.409  1.00 10.00      A   
ATOM    868  CA  VAL A  96      21.201  38.213  -7.005  1.00 10.00      A   
ATOM    869  CB  VAL A  96      20.124  37.103  -7.107  1.00 10.00      A   
ATOM    870  CG1 VAL A  96      18.744  37.686  -7.392  1.00 10.00      A   
ATOM    871  CG2 VAL A  96      20.505  36.051  -8.142  1.00 10.00      A   
ATOM    872  C   VAL A  96      21.269  39.017  -8.307  1.00 10.00      A   
ATOM    873  O   VAL A  96      21.887  38.592  -9.282  1.00 10.00      A   
ATOM    874  N   GLY A  97      20.652  40.192  -8.300  1.00 10.00      A   
ATOM    875  HN  GLY A  97      20.195  40.488  -7.489  1.00 10.00      A   
ATOM    876  CA  GLY A  97      20.650  41.044  -9.471  1.00 10.00      A   
ATOM    877  C   GLY A  97      20.102  42.420  -9.154  1.00 10.00      A   
ATOM    878  O   GLY A  97      19.250  42.564  -8.272  1.00 10.00      A   
ATOM    879  N   ALA A  98      20.590  43.428  -9.861  1.00 10.00      A   
ATOM    880  HN  ALA A  98      21.260  43.247 -10.555  1.00 10.00      A   
ATOM    881  CA  ALA A  98      20.145  44.798  -9.649  1.00 10.00      A   
ATOM    882  CB  ALA A  98      21.326  45.754  -9.696  1.00 10.00      A   
ATOM    883  C   ALA A  98      19.096  45.187 -10.684  1.00 10.00      A   
ATOM    884  O   ALA A  98      19.209  44.829 -11.858  1.00 10.00      A   
ATOM    885  N   ALA A  99      18.076  45.908 -10.243  1.00 10.00      A   
ATOM    886  HN  ALA A  99      18.047  46.169  -9.298  1.00 10.00      A   
ATOM    887  CA  ALA A  99      17.004  46.340 -11.127  1.00 10.00      A   
ATOM    888  CB  ALA A  99      15.725  45.579 -10.822  1.00 10.00      A   
ATOM    889  C   ALA A  99      16.775  47.837 -10.991  1.00 10.00      A   
ATOM    890  O   ALA A  99      17.282  48.469 -10.060  1.00 10.00      A   
ATOM    891  N   LEU A 100      16.021  48.401 -11.922  1.00 10.00      A   
ATOM    892  HN  LEU A 100      15.646  47.841 -12.640  1.00 10.00      A   
ATOM    893  CA  LEU A 100      15.719  49.825 -11.907  1.00 10.00      A   
ATOM    894  CB  LEU A 100      16.539  50.580 -12.961  1.00 10.00      A   
ATOM    895  CG  LEU A 100      18.023  50.793 -12.653  1.00 10.00      A   
ATOM    896  CD1 LEU A 100      18.867  49.692 -13.275  1.00 10.00      A   
ATOM    897  CD2 LEU A 100      18.476  52.161 -13.136  1.00 10.00      A   
ATOM    898  C   LEU A 100      14.233  50.058 -12.135  1.00 10.00      A   
ATOM    899  O   LEU A 100      13.736  49.923 -13.254  1.00 10.00      A   
ATOM    900  N   ALA A 101      13.529  50.404 -11.069  1.00 10.00      A   
ATOM    901  HN  ALA A 101      13.988  50.511 -10.208  1.00 10.00      A   
ATOM    902  CA  ALA A 101      12.098  50.656 -11.144  1.00 10.00      A   
ATOM    903  CB  ALA A 101      11.315  49.454 -10.637  1.00 10.00      A   
ATOM    904  C   ALA A 101      11.735  51.910 -10.360  1.00 10.00      A   
ATOM    905  O   ALA A 101      12.563  52.450  -9.622  1.00 10.00      A   
ATOM    906  N   ALA A 102      10.502  52.366 -10.517  1.00 10.00      A   
ATOM    907  HN  ALA A 102       9.881  51.881 -11.105  1.00 10.00      A   
ATOM    908  CA  ALA A 102      10.039  53.560  -9.834  1.00 10.00      A   
ATOM    909  CB  ALA A 102       9.517  54.570 -10.847  1.00 10.00      A   
ATOM    910  C   ALA A 102       8.959  53.221  -8.817  1.00 10.00      A   
ATOM    911  O   ALA A 102       8.202  52.264  -8.993  1.00 10.00      A   
ATOM    912  N   GLY A 103       8.903  54.000  -7.747  1.00 10.00      A   
ATOM    913  HN  GLY A 103       9.554  54.727  -7.647  1.00 10.00      A   
ATOM    914  CA  GLY A 103       7.905  53.784  -6.723  1.00 10.00      A   
ATOM    915  C   GLY A 103       8.371  52.831  -5.643  1.00 10.00      A   
ATOM    916  O   GLY A 103       8.524  53.223  -4.487  1.00 10.00      A   
ATOM    917  N   LEU A 104       8.603  51.582  -6.021  1.00 10.00      A   
ATOM    918  HN  LEU A 104       8.477  51.340  -6.963  1.00 10.00      A   
ATOM    919  CA  LEU A 104       9.050  50.564  -5.075  1.00 10.00      A   
ATOM    920  CB  LEU A 104       9.043  49.178  -5.729  1.00 10.00      A   
ATOM    921  CG  LEU A 104       9.731  49.065  -7.090  1.00 10.00      A   
ATOM    922  CD1 LEU A 104      10.950  48.158  -7.003  1.00 10.00      A   
ATOM    923  CD2 LEU A 104       8.753  48.557  -8.138  1.00 10.00      A   
ATOM    924  C   LEU A 104      10.431  50.891  -4.507  1.00 10.00      A   
ATOM    925  O   LEU A 104      11.320  51.346  -5.232  1.00 10.00      A   
ATOM    926  N   LEU A 105      10.606  50.652  -3.213  1.00 10.00      A   
ATOM    927  HN  LEU A 105       9.867  50.269  -2.695  1.00 10.00      A   
ATOM    928  CA  LEU A 105      11.870  50.930  -2.543  1.00 10.00      A   
ATOM    929  CB  LEU A 105      11.726  52.146  -1.618  1.00 10.00      A   
ATOM    930  CG  LEU A 105      13.003  52.627  -0.924  1.00 10.00      A   
ATOM    931  CD1 LEU A 105      14.004  53.156  -1.940  1.00 10.00      A   
ATOM    932  CD2 LEU A 105      12.683  53.688   0.121  1.00 10.00      A   
ATOM    933  C   LEU A 105      12.351  49.718  -1.748  1.00 10.00      A   
ATOM    934  O   LEU A 105      11.626  49.190  -0.900  1.00 10.00      A   
ATOM    935  N   TRP A 106      13.568  49.276  -2.035  1.00 10.00      A   
ATOM    936  HN  TRP A 106      14.089  49.730  -2.732  1.00 10.00      A   
ATOM    937  CA  TRP A 106      14.155  48.136  -1.343  1.00 10.00      A   
ATOM    938  CB  TRP A 106      14.951  47.260  -2.319  1.00 10.00      A   
ATOM    939  CG  TRP A 106      14.115  46.556  -3.347  1.00 10.00      A   
ATOM    940  CD1 TRP A 106      12.761  46.376  -3.329  1.00 10.00      A   
ATOM    941  CD2 TRP A 106      14.586  45.927  -4.544  1.00 10.00      A   
ATOM    942  NE1 TRP A 106      12.362  45.681  -4.443  1.00 10.00      A   
ATOM    943  HE1 TRP A 106      11.438  45.430  -4.657  1.00 10.00      A   
ATOM    944  CE2 TRP A 106      13.464  45.391  -5.204  1.00 10.00      A   
ATOM    945  CE3 TRP A 106      15.848  45.767  -5.122  1.00 10.00      A   
ATOM    946  CZ2 TRP A 106      13.565  44.707  -6.412  1.00 10.00      A   
ATOM    947  CZ3 TRP A 106      15.948  45.086  -6.321  1.00 10.00      A   
ATOM    948  CH2 TRP A 106      14.813  44.565  -6.954  1.00 10.00      A   
ATOM    949  C   TRP A 106      15.075  48.614  -0.228  1.00 10.00      A   
ATOM    950  O   TRP A 106      15.632  49.711  -0.306  1.00 10.00      A   
ATOM    951  N   LYS A 107      15.225  47.797   0.805  1.00 10.00      A   
ATOM    952  HN  LYS A 107      14.752  46.936   0.808  1.00 10.00      A   
ATOM    953  CA  LYS A 107      16.083  48.131   1.935  1.00 10.00      A   
ATOM    954  CB  LYS A 107      15.332  48.985   2.969  1.00 10.00      A   
ATOM    955  CG  LYS A 107      13.925  48.502   3.298  1.00 10.00      A   
ATOM    956  CD  LYS A 107      13.913  47.539   4.475  1.00 10.00      A   
ATOM    957  CE  LYS A 107      12.506  47.037   4.752  1.00 10.00      A   
ATOM    958  NZ  LYS A 107      12.447  46.158   5.948  1.00 10.00      A   
ATOM    959  HZ1 LYS A 107      13.092  45.351   5.834  1.00 10.00      A   
ATOM    960  HZ2 LYS A 107      11.478  45.799   6.077  1.00 10.00      A   
ATOM    961  HZ3 LYS A 107      12.719  46.692   6.797  1.00 10.00      A   
ATOM    962  C   LYS A 107      16.642  46.866   2.577  1.00 10.00      A   
ATOM    963  O   LYS A 107      16.193  45.762   2.273  1.00 10.00      A   
ATOM    964  N   PHE A 108      17.619  47.029   3.455  1.00 10.00      A   
ATOM    965  HN  PHE A 108      17.938  47.937   3.656  1.00 10.00      A   
ATOM    966  CA  PHE A 108      18.234  45.898   4.135  1.00 10.00      A   
ATOM    967  CB  PHE A 108      19.760  45.986   4.023  1.00 10.00      A   
ATOM    968  CG  PHE A 108      20.468  44.673   4.197  1.00 10.00      A   
ATOM    969  CD1 PHE A 108      20.523  43.758   3.158  1.00 10.00      A   
ATOM    970  CD2 PHE A 108      21.083  44.353   5.396  1.00 10.00      A   
ATOM    971  CE1 PHE A 108      21.177  42.551   3.312  1.00 10.00      A   
ATOM    972  CE2 PHE A 108      21.737  43.148   5.557  1.00 10.00      A   
ATOM    973  CZ  PHE A 108      21.784  42.246   4.513  1.00 10.00      A   
ATOM    974  C   PHE A 108      17.810  45.870   5.600  1.00 10.00      A   
ATOM    975  O   PHE A 108      17.515  46.912   6.186  1.00 10.00      A   
ATOM    976  N   MET A 109      17.771  44.679   6.184  1.00 10.00      A   
ATOM    977  HN  MET A 109      18.021  43.883   5.664  1.00 10.00      A   
ATOM    978  CA  MET A 109      17.377  44.523   7.581  1.00 10.00      A   
ATOM    979  CB  MET A 109      16.888  43.097   7.847  1.00 10.00      A   
ATOM    980  CG  MET A 109      15.699  42.676   6.993  1.00 10.00      A   
ATOM    981  SD  MET A 109      14.219  43.660   7.305  1.00 10.00      A   
ATOM    982  CE  MET A 109      13.697  42.984   8.879  1.00 10.00      A   
ATOM    983  C   MET A 109      18.536  44.878   8.508  1.00 10.00      A   
ATOM    984  O   MET A 109      19.653  44.385   8.339  1.00 10.00      A   
ATOM    985  N   GLY A 110      18.263  45.713   9.501  1.00 10.00      A   
ATOM    986  HN  GLY A 110      17.344  46.034   9.617  1.00 10.00      A   
ATOM    987  CA  GLY A 110      19.299  46.143  10.421  1.00 10.00      A   
ATOM    988  C   GLY A 110      19.528  45.195  11.581  1.00 10.00      A   
ATOM    989  O   GLY A 110      19.524  45.613  12.739  1.00 10.00      A   
ATOM    990  N   SER A 111      19.751  43.926  11.278  1.00 10.00      A   
ATOM    991  HN  SER A 111      19.749  43.650  10.338  1.00 10.00      A   
ATOM    992  CA  SER A 111      19.998  42.933  12.311  1.00 10.00      A   
ATOM    993  CB  SER A 111      19.982  41.528  11.710  1.00 10.00      A   
ATOM    994  OG  SER A 111      18.811  41.330  10.930  1.00 10.00      A   
ATOM    995  HG  SER A 111      18.185  42.050  11.104  1.00 10.00      A   
ATOM    996  C   SER A 111      21.331  43.210  13.009  1.00 10.00      A   
ATOM    997  O   SER A 111      21.465  43.026  14.219  1.00 10.00      A   
ATOM    998  N   LYS A 112      22.307  43.685  12.240  1.00 10.00      A   
ATOM    999  HN  LYS A 112      22.141  43.813  11.281  1.00 10.00      A   
ATOM   1000  CA  LYS A 112      23.623  43.999  12.781  1.00 10.00      A   
ATOM   1001  CB  LYS A 112      24.696  43.886  11.694  1.00 10.00      A   
ATOM   1002  CG  LYS A 112      24.809  42.493  11.095  1.00 10.00      A   
ATOM   1003  CD  LYS A 112      25.950  42.396  10.096  1.00 10.00      A   
ATOM   1004  CE  LYS A 112      26.050  40.989   9.532  1.00 10.00      A   
ATOM   1005  NZ  LYS A 112      27.273  40.791   8.710  1.00 10.00      A   
ATOM   1006  HZ1 LYS A 112      27.515  39.779   8.670  1.00 10.00      A   
ATOM   1007  HZ2 LYS A 112      28.075  41.310   9.123  1.00 10.00      A   
ATOM   1008  HZ3 LYS A 112      27.114  41.134   7.742  1.00 10.00      A   
ATOM   1009  C   LYS A 112      23.642  45.382  13.431  1.00 10.00      A   
ATOM   1010  O   LYS A 112      24.684  45.857  13.878  1.00 10.00      A   
ATOM   1011  N   CYS A 113      22.477  46.018  13.488  1.00 10.00      A   
ATOM   1012  HN  CYS A 113      21.680  45.583  13.119  1.00 10.00      A   
ATOM   1013  CA  CYS A 113      22.343  47.339  14.090  1.00 10.00      A   
ATOM   1014  CB  CYS A 113      21.373  48.194  13.266  1.00 10.00      A   
ATOM   1015  SG  CYS A 113      21.278  49.933  13.761  1.00 10.00      A   
ATOM   1016  HG  CYS A 113      21.368  50.676  12.663  1.00 10.00      A   
ATOM   1017  C   CYS A 113      21.831  47.204  15.522  1.00 10.00      A   
ATOM   1018  O   CYS A 113      21.493  48.195  16.172  1.00 10.00      A   
ATOM   1019  N   SER A 114      21.769  45.958  15.996  1.00 10.00      A   
ATOM   1020  HN  SER A 114      22.057  45.219  15.417  1.00 10.00      A   
ATOM   1021  CA  SER A 114      21.294  45.652  17.347  1.00 10.00      A   
ATOM   1022  CB  SER A 114      22.178  46.329  18.398  1.00 10.00      A   
ATOM   1023  OG  SER A 114      23.547  46.080  18.133  1.00 10.00      A   
ATOM   1024  HG  SER A 114      23.637  45.721  17.242  1.00 10.00      A   
ATOM   1025  C   SER A 114      19.828  46.049  17.521  1.00 10.00      A   
ATOM   1026  O   SER A 114      19.362  46.290  18.636  1.00 10.00      A   
ATOM   1027  N   ASN A 115      19.110  46.102  16.405  1.00 10.00      A   
ATOM   1028  HN  ASN A 115      19.545  45.890  15.552  1.00 10.00      A   
ATOM   1029  CA  ASN A 115      17.699  46.465  16.404  1.00 10.00      A   
ATOM   1030  CB  ASN A 115      17.515  47.888  15.864  1.00 10.00      A   
ATOM   1031  CG  ASN A 115      16.070  48.359  15.887  1.00 10.00      A   
ATOM   1032  OD1 ASN A 115      15.313  48.135  14.941  1.00 10.00      A   
ATOM   1033  ND2 ASN A 115      15.679  49.022  16.965  1.00 10.00      A   
ATOM   1034 HD21 ASN A 115      16.335  49.173  17.682  1.00 10.00      A   
ATOM   1035 HD22 ASN A 115      14.752  49.340  17.004  1.00 10.00      A   
ATOM   1036  C   ASN A 115      16.912  45.483  15.546  1.00 10.00      A   
ATOM   1037  O   ASN A 115      16.837  45.628  14.327  1.00 10.00      A   
ATOM   1038  N   SER A 116      16.358  44.464  16.177  1.00 10.00      A   
ATOM   1039  HN  SER A 116      16.480  44.377  17.147  1.00 10.00      A   
ATOM   1040  CA  SER A 116      15.587  43.460  15.462  1.00 10.00      A   
ATOM   1041  CB  SER A 116      16.487  42.294  15.044  1.00 10.00      A   
ATOM   1042  OG  SER A 116      17.629  42.759  14.344  1.00 10.00      A   
ATOM   1043  HG  SER A 116      17.505  43.688  14.107  1.00 10.00      A   
ATOM   1044  C   SER A 116      14.416  42.957  16.300  1.00 10.00      A   
ATOM   1045  O   SER A 116      13.337  42.689  15.771  1.00 10.00      A   
ATOM   1046  N   GLY A 117      14.632  42.835  17.604  1.00 10.00      A   
ATOM   1047  HN  GLY A 117      15.509  43.068  17.971  1.00 10.00      A   
ATOM   1048  CA  GLY A 117      13.589  42.357  18.485  1.00 10.00      A   
ATOM   1049  C   GLY A 117      13.292  40.891  18.248  1.00 10.00      A   
ATOM   1050  O   GLY A 117      12.136  40.490  18.126  1.00 10.00      A   
ATOM   1051  N   ILE A 118      14.343  40.094  18.166  1.00 10.00      A   
ATOM   1052  HN  ILE A 118      15.239  40.473  18.282  1.00 10.00      A   
ATOM   1053  CA  ILE A 118      14.204  38.667  17.934  1.00 10.00      A   
ATOM   1054  CB  ILE A 118      14.597  38.285  16.484  1.00 10.00      A   
ATOM   1055  CG1 ILE A 118      14.205  36.835  16.173  1.00 10.00      A   
ATOM   1056  CG2 ILE A 118      16.083  38.519  16.237  1.00 10.00      A   
ATOM   1057  CD1 ILE A 118      14.408  36.435  14.729  1.00 10.00      A   
ATOM   1058  C   ILE A 118      15.052  37.890  18.938  1.00 10.00      A   
ATOM   1059  O   ILE A 118      16.051  38.408  19.448  1.00 10.00      A   
ATOM   1060  N   GLU A 119      14.638  36.669  19.244  1.00 10.00      A   
ATOM   1061  HN  GLU A 119      13.821  36.322  18.826  1.00 10.00      A   
ATOM   1062  CA  GLU A 119      15.366  35.831  20.181  1.00 10.00      A   
ATOM   1063  CB  GLU A 119      14.572  34.560  20.500  1.00 10.00      A   
ATOM   1064  CG  GLU A 119      15.278  33.587  21.436  1.00 10.00      A   
ATOM   1065  CD  GLU A 119      15.550  34.177  22.806  1.00 10.00      A   
ATOM   1066  OE1 GLU A 119      14.855  33.793  23.769  1.00 10.00      A   
ATOM   1067  OE2 GLU A 119      16.464  35.020  22.927  1.00 10.00      A   
ATOM   1068  C   GLU A 119      16.742  35.474  19.630  1.00 10.00      A   
ATOM   1069  O   GLU A 119      16.897  35.198  18.438  1.00 10.00      A   
ATOM   1070  N   CYS A 120      17.729  35.490  20.506  1.00 10.00      A   
ATOM   1071  HN  CYS A 120      17.523  35.700  21.445  1.00 10.00      A   
ATOM   1072  CA  CYS A 120      19.098  35.171  20.140  1.00 10.00      A   
ATOM   1073  CB  CYS A 120      19.963  36.436  20.162  1.00 10.00      A   
ATOM   1074  SG  CYS A 120      19.232  37.865  19.322  1.00 10.00      A   
ATOM   1075  HG  CYS A 120      17.911  37.763  19.409  1.00 10.00      A   
ATOM   1076  C   CYS A 120      19.645  34.134  21.115  1.00 10.00      A   
ATOM   1077  O   CYS A 120      20.570  34.410  21.883  1.00 10.00      A   
ATOM   1078  N   ASP A 121      19.045  32.948  21.093  1.00 10.00      A   
ATOM   1079  HN  ASP A 121      18.317  32.795  20.455  1.00 10.00      A   
ATOM   1080  CA  ASP A 121      19.450  31.864  21.978  1.00 10.00      A   
ATOM   1081  CB  ASP A 121      18.479  30.685  21.873  1.00 10.00      A   
ATOM   1082  CG  ASP A 121      18.887  29.505  22.735  1.00 10.00      A   
ATOM   1083  OD1 ASP A 121      19.518  29.721  23.797  1.00 10.00      A   
ATOM   1084  OD2 ASP A 121      18.564  28.358  22.360  1.00 10.00      A   
ATOM   1085  C   ASP A 121      20.867  31.409  21.670  1.00 10.00      A   
ATOM   1086  O   ASP A 121      21.164  30.971  20.559  1.00 10.00      A   
ATOM   1087  N   SER A 122      21.738  31.529  22.656  1.00 10.00      A   
ATOM   1088  HN  SER A 122      21.434  31.886  23.521  1.00 10.00      A   
ATOM   1089  CA  SER A 122      23.128  31.142  22.497  1.00 10.00      A   
ATOM   1090  CB  SER A 122      24.032  32.319  22.864  1.00 10.00      A   
ATOM   1091  OG  SER A 122      23.368  33.554  22.632  1.00 10.00      A   
ATOM   1092  HG  SER A 122      22.509  33.385  22.228  1.00 10.00      A   
ATOM   1093  C   SER A 122      23.462  29.934  23.368  1.00 10.00      A   
ATOM   1094  O   SER A 122      24.618  29.507  23.434  1.00 10.00      A   
ATOM   1095  N   SER A 123      22.448  29.380  24.025  1.00 10.00      A   
ATOM   1096  HN  SER A 123      21.539  29.741  23.909  1.00 10.00      A   
ATOM   1097  CA  SER A 123      22.645  28.233  24.896  1.00 10.00      A   
ATOM   1098  CB  SER A 123      22.717  28.683  26.358  1.00 10.00      A   
ATOM   1099  OG  SER A 123      23.211  30.009  26.462  1.00 10.00      A   
ATOM   1100  HG  SER A 123      22.514  30.626  26.211  1.00 10.00      A   
ATOM   1101  C   SER A 123      21.525  27.215  24.712  1.00 10.00      A   
ATOM   1102  O   SER A 123      20.703  27.009  25.607  1.00 10.00      A   
ATOM   1103  N   GLY A 124      21.496  26.588  23.547  1.00 10.00      A   
ATOM   1104  HN  GLY A 124      22.177  26.794  22.870  1.00 10.00      A   
ATOM   1105  CA  GLY A 124      20.477  25.603  23.264  1.00 10.00      A   
ATOM   1106  C   GLY A 124      21.041  24.402  22.544  1.00 10.00      A   
ATOM   1107  O   GLY A 124      22.096  24.488  21.908  1.00 10.00      A   
ATOM   1108  N   THR A 125      20.347  23.281  22.641  1.00 10.00      A   
ATOM   1109  HN  THR A 125      19.519  23.269  23.162  1.00 10.00      A   
ATOM   1110  CA  THR A 125      20.787  22.063  21.990  1.00 10.00      A   
ATOM   1111  CB  THR A 125      20.291  20.816  22.741  1.00 10.00      A   
ATOM   1112  OG1 THR A 125      19.951  21.168  24.089  1.00 10.00      A   
ATOM   1113  HG1 THR A 125      19.356  20.495  24.454  1.00 10.00      A   
ATOM   1114  CG2 THR A 125      21.372  19.747  22.763  1.00 10.00      A   
ATOM   1115  C   THR A 125      20.296  22.015  20.546  1.00 10.00      A   
ATOM   1116  O   THR A 125      19.356  21.289  20.218  1.00 10.00      A   
ATOM   1117  N   CYS A 126      20.919  22.811  19.692  1.00 10.00      A   
ATOM   1118  HN  CYS A 126      21.648  23.383  20.016  1.00 10.00      A   
ATOM   1119  CA  CYS A 126      20.553  22.854  18.286  1.00 10.00      A   
ATOM   1120  CB  CYS A 126      21.040  24.159  17.648  1.00 10.00      A   
ATOM   1121  SG  CYS A 126      20.439  24.442  15.966  1.00 10.00      A   
ATOM   1122  HG  CYS A 126      19.882  25.644  15.930  1.00 10.00      A   
ATOM   1123  C   CYS A 126      21.153  21.659  17.559  1.00 10.00      A   
ATOM   1124  O   CYS A 126      22.266  21.234  17.869  1.00 10.00      A   
ATOM   1125  N   ILE A 127      20.412  21.113  16.606  1.00 10.00      A   
ATOM   1126  HN  ILE A 127      19.536  21.499  16.404  1.00 10.00      A   
ATOM   1127  CA  ILE A 127      20.878  19.966  15.839  1.00 10.00      A   
ATOM   1128  CB  ILE A 127      19.714  19.205  15.173  1.00 10.00      A   
ATOM   1129  CG1 ILE A 127      18.750  20.176  14.480  1.00 10.00      A   
ATOM   1130  CG2 ILE A 127      18.982  18.354  16.200  1.00 10.00      A   
ATOM   1131  CD1 ILE A 127      17.600  19.496  13.766  1.00 10.00      A   
ATOM   1132  C   ILE A 127      21.886  20.401  14.781  1.00 10.00      A   
ATOM   1133  O   ILE A 127      22.024  21.598  14.510  1.00 10.00      A   
ATOM   1134  N   ASN A 128      22.590  19.426  14.199  1.00 10.00      A   
ATOM   1135  HN  ASN A 128      22.431  18.498  14.476  1.00 10.00      A   
ATOM   1136  CA  ASN A 128      23.604  19.684  13.170  1.00 10.00      A   
ATOM   1137  CB  ASN A 128      23.034  20.519  12.011  1.00 10.00      A   
ATOM   1138  CG  ASN A 128      22.519  19.663  10.869  1.00 10.00      A   
ATOM   1139  OD1 ASN A 128      23.196  18.741  10.410  1.00 10.00      A   
ATOM   1140  ND2 ASN A 128      21.316  19.958  10.403  1.00 10.00      A   
ATOM   1141 HD21 ASN A 128      20.829  20.706  10.812  1.00 10.00      A   
ATOM   1142 HD22 ASN A 128      20.955  19.414   9.672  1.00 10.00      A   
ATOM   1143  C   ASN A 128      24.846  20.344  13.776  1.00 10.00      A   
ATOM   1144  O   ASN A 128      24.784  20.901  14.874  1.00 10.00      A   
ATOM   1145  N   PRO A 129      26.005  20.258  13.100  1.00 10.00      A   
ATOM   1146  CA  PRO A 129      27.246  20.865  13.592  1.00 10.00      A   
ATOM   1147  CB  PRO A 129      28.302  20.436  12.563  1.00 10.00      A   
ATOM   1148  CG  PRO A 129      27.691  19.283  11.844  1.00 10.00      A   
ATOM   1149  CD  PRO A 129      26.214  19.546  11.829  1.00 10.00      A   
ATOM   1150  C   PRO A 129      27.139  22.391  13.666  1.00 10.00      A   
ATOM   1151  O   PRO A 129      26.557  22.923  14.615  1.00 10.00      A   
ATOM   1152  N   SER A 130      27.689  23.075  12.655  1.00 10.00      A   
ATOM   1153  HN  SER A 130      28.122  22.574  11.936  1.00 10.00      A   
ATOM   1154  CA  SER A 130      27.667  24.542  12.567  1.00 10.00      A   
ATOM   1155  CB  SER A 130      26.430  25.026  11.800  1.00 10.00      A   
ATOM   1156  OG  SER A 130      25.316  24.174  12.023  1.00 10.00      A   
ATOM   1157  HG  SER A 130      25.065  24.214  12.955  1.00 10.00      A   
ATOM   1158  C   SER A 130      27.771  25.220  13.935  1.00 10.00      A   
ATOM   1159  O   SER A 130      26.870  25.948  14.352  1.00 10.00      A   
ATOM   1160  N   ASN A 131      28.868  24.967  14.631  1.00 10.00      A   
ATOM   1161  HN  ASN A 131      29.563  24.398  14.238  1.00 10.00      A   
ATOM   1162  CA  ASN A 131      29.073  25.529  15.959  1.00 10.00      A   
ATOM   1163  CB  ASN A 131      29.970  24.619  16.803  1.00 10.00      A   
ATOM   1164  CG  ASN A 131      29.184  23.752  17.773  1.00 10.00      A   
ATOM   1165  OD1 ASN A 131      29.674  23.406  18.849  1.00 10.00      A   
ATOM   1166  ND2 ASN A 131      27.961  23.393  17.403  1.00 10.00      A   
ATOM   1167 HD21 ASN A 131      27.627  23.703  16.533  1.00 10.00      A   
ATOM   1168 HD22 ASN A 131      27.439  22.823  18.009  1.00 10.00      A   
ATOM   1169  C   ASN A 131      29.646  26.935  15.897  1.00 10.00      A   
ATOM   1170  O   ASN A 131      30.731  27.150  15.355  1.00 10.00      A   
ATOM   1171  N   TRP A 132      28.897  27.882  16.458  1.00 10.00      A   
ATOM   1172  HN  TRP A 132      28.038  27.626  16.862  1.00 10.00      A   
ATOM   1173  CA  TRP A 132      29.296  29.285  16.496  1.00 10.00      A   
ATOM   1174  CB  TRP A 132      30.509  29.503  17.406  1.00 10.00      A   
ATOM   1175  CG  TRP A 132      30.230  29.192  18.842  1.00 10.00      A   
ATOM   1176  CD1 TRP A 132      29.521  29.956  19.722  1.00 10.00      A   
ATOM   1177  CD2 TRP A 132      30.650  28.031  19.565  1.00 10.00      A   
ATOM   1178  NE1 TRP A 132      29.472  29.341  20.947  1.00 10.00      A   
ATOM   1179  HE1 TRP A 132      29.019  29.693  21.745  1.00 10.00      A   
ATOM   1180  CE2 TRP A 132      30.157  28.156  20.878  1.00 10.00      A   
ATOM   1181  CE3 TRP A 132      31.392  26.895  19.229  1.00 10.00      A   
ATOM   1182  CZ2 TRP A 132      30.384  27.191  21.855  1.00 10.00      A   
ATOM   1183  CZ3 TRP A 132      31.615  25.938  20.201  1.00 10.00      A   
ATOM   1184  CH2 TRP A 132      31.112  26.091  21.497  1.00 10.00      A   
ATOM   1185  C   TRP A 132      29.549  29.839  15.101  1.00 10.00      A   
ATOM   1186  O   TRP A 132      30.659  30.259  14.773  1.00 10.00      A   
ATOM   1187  N   CYS A 133      28.516  29.821  14.278  1.00 10.00      A   
ATOM   1188  HN  CYS A 133      27.658  29.460  14.591  1.00 10.00      A   
ATOM   1189  CA  CYS A 133      28.620  30.328  12.925  1.00 10.00      A   
ATOM   1190  CB  CYS A 133      27.603  29.642  12.013  1.00 10.00      A   
ATOM   1191  SG  CYS A 133      26.167  28.959  12.874  1.00 10.00      A   
ATOM   1192  HG  CYS A 133      25.457  28.273  11.984  1.00 10.00      A   
ATOM   1193  C   CYS A 133      28.426  31.838  12.912  1.00 10.00      A   
ATOM   1194  O   CYS A 133      27.297  32.331  12.999  1.00 10.00      A   
ATOM   1195  N   ASP A 134      29.536  32.564  12.841  1.00 10.00      A   
ATOM   1196  HN  ASP A 134      30.402  32.107  12.800  1.00 10.00      A   
ATOM   1197  CA  ASP A 134      29.508  34.022  12.821  1.00 10.00      A   
ATOM   1198  CB  ASP A 134      30.929  34.582  12.750  1.00 10.00      A   
ATOM   1199  CG  ASP A 134      30.971  36.097  12.775  1.00 10.00      A   
ATOM   1200  OD1 ASP A 134      31.888  36.681  12.166  1.00 10.00      A   
ATOM   1201  OD2 ASP A 134      30.091  36.716  13.408  1.00 10.00      A   
ATOM   1202  C   ASP A 134      28.687  34.527  11.646  1.00 10.00      A   
ATOM   1203  O   ASP A 134      28.829  34.038  10.523  1.00 10.00      A   
ATOM   1204  N   GLY A 135      27.828  35.498  11.913  1.00 10.00      A   
ATOM   1205  HN  GLY A 135      27.776  35.853  12.827  1.00 10.00      A   
ATOM   1206  CA  GLY A 135      26.978  36.056  10.880  1.00 10.00      A   
ATOM   1207  C   GLY A 135      27.740  36.942   9.916  1.00 10.00      A   
ATOM   1208  O   GLY A 135      27.604  38.166   9.943  1.00 10.00      A   
ATOM   1209  N   VAL A 136      28.554  36.323   9.076  1.00 10.00      A   
ATOM   1210  HN  VAL A 136      28.632  35.343   9.125  1.00 10.00      A   
ATOM   1211  CA  VAL A 136      29.340  37.050   8.096  1.00 10.00      A   
ATOM   1212  CB  VAL A 136      30.540  36.219   7.582  1.00 10.00      A   
ATOM   1213  CG1 VAL A 136      31.508  37.099   6.802  1.00 10.00      A   
ATOM   1214  CG2 VAL A 136      31.257  35.528   8.731  1.00 10.00      A   
ATOM   1215  C   VAL A 136      28.460  37.456   6.918  1.00 10.00      A   
ATOM   1216  O   VAL A 136      27.947  38.577   6.874  1.00 10.00      A   
ATOM   1217  N   SER A 137      28.263  36.533   5.983  1.00 10.00      A   
ATOM   1218  HN  SER A 137      28.688  35.656   6.077  1.00 10.00      A   
ATOM   1219  CA  SER A 137      27.453  36.806   4.807  1.00 10.00      A   
ATOM   1220  CB  SER A 137      28.356  37.343   3.696  1.00 10.00      A   
ATOM   1221  OG  SER A 137      29.607  36.669   3.701  1.00 10.00      A   
ATOM   1222  HG  SER A 137      30.249  37.178   3.188  1.00 10.00      A   
ATOM   1223  C   SER A 137      26.719  35.556   4.325  1.00 10.00      A   
ATOM   1224  O   SER A 137      26.273  35.490   3.179  1.00 10.00      A   
ATOM   1225  N   HIS A 138      26.576  34.570   5.203  1.00 10.00      A   
ATOM   1226  HN  HIS A 138      26.903  34.687   6.117  1.00 10.00      A   
ATOM   1227  CA  HIS A 138      25.900  33.331   4.838  1.00 10.00      A   
ATOM   1228  CB  HIS A 138      26.747  32.085   5.165  1.00 10.00      A   
ATOM   1229  CG  HIS A 138      27.092  31.897   6.618  1.00 10.00      A   
ATOM   1230  ND1 HIS A 138      28.353  32.091   7.136  1.00 10.00      A   
ATOM   1231  HD1 HIS A 138      29.157  32.351   6.622  1.00 10.00      A   
ATOM   1232  CD2 HIS A 138      26.319  31.511   7.666  1.00 10.00      A   
ATOM   1233  CE1 HIS A 138      28.309  31.826   8.448  1.00 10.00      A   
ATOM   1234  NE2 HIS A 138      27.094  31.469   8.821  1.00 10.00      A   
ATOM   1235  C   HIS A 138      24.517  33.236   5.462  1.00 10.00      A   
ATOM   1236  O   HIS A 138      24.322  33.560   6.633  1.00 10.00      A   
ATOM   1237  N   CYS A 139      23.557  32.809   4.663  1.00 10.00      A   
ATOM   1238  HN  CYS A 139      23.769  32.604   3.729  1.00 10.00      A   
ATOM   1239  CA  CYS A 139      22.192  32.648   5.130  1.00 10.00      A   
ATOM   1240  CB  CYS A 139      21.187  32.906   4.008  1.00 10.00      A   
ATOM   1241  SG  CYS A 139      21.360  34.527   3.227  1.00 10.00      A   
ATOM   1242  HG  CYS A 139      21.192  34.364   1.919  1.00 10.00      A   
ATOM   1243  C   CYS A 139      21.956  31.288   5.807  1.00 10.00      A   
ATOM   1244  O   CYS A 139      21.317  31.237   6.859  1.00 10.00      A   
ATOM   1245  N   PRO A 140      22.442  30.160   5.226  1.00 10.00      A   
ATOM   1246  CA  PRO A 140      22.268  28.826   5.828  1.00 10.00      A   
ATOM   1247  CB  PRO A 140      22.950  27.883   4.832  1.00 10.00      A   
ATOM   1248  CG  PRO A 140      22.969  28.638   3.552  1.00 10.00      A   
ATOM   1249  CD  PRO A 140      23.152  30.073   3.938  1.00 10.00      A   
ATOM   1250  C   PRO A 140      22.930  28.708   7.205  1.00 10.00      A   
ATOM   1251  O   PRO A 140      23.544  29.657   7.697  1.00 10.00      A   
ATOM   1252  N   GLY A 141      22.809  27.533   7.814  1.00 10.00      A   
ATOM   1253  HN  GLY A 141      22.326  26.806   7.364  1.00 10.00      A   
ATOM   1254  CA  GLY A 141      23.374  27.308   9.134  1.00 10.00      A   
ATOM   1255  C   GLY A 141      24.887  27.325   9.166  1.00 10.00      A   
ATOM   1256  O   GLY A 141      25.480  27.779  10.141  1.00 10.00      A   
ATOM   1257  N   GLY A 142      25.515  26.828   8.110  1.00 10.00      A   
ATOM   1258  HN  GLY A 142      24.993  26.491   7.352  1.00 10.00      A   
ATOM   1259  CA  GLY A 142      26.965  26.799   8.062  1.00 10.00      A   
ATOM   1260  C   GLY A 142      27.489  26.833   6.643  1.00 10.00      A   
ATOM   1261  O   GLY A 142      26.815  26.372   5.717  1.00 10.00      A   
ATOM   1262  N   GLU A 143      28.688  27.371   6.467  1.00 10.00      A   
ATOM   1263  HN  GLU A 143      29.181  27.706   7.243  1.00 10.00      A   
ATOM   1264  CA  GLU A 143      29.297  27.465   5.150  1.00 10.00      A   
ATOM   1265  CB  GLU A 143      29.260  28.912   4.643  1.00 10.00      A   
ATOM   1266  CG  GLU A 143      30.221  29.857   5.356  1.00 10.00      A   
ATOM   1267  CD  GLU A 143      30.420  31.162   4.609  1.00 10.00      A   
ATOM   1268  OE1 GLU A 143      30.773  31.120   3.411  1.00 10.00      A   
ATOM   1269  OE2 GLU A 143      30.228  32.237   5.214  1.00 10.00      A   
ATOM   1270  C   GLU A 143      30.736  26.958   5.178  1.00 10.00      A   
ATOM   1271  O   GLU A 143      31.371  26.917   6.237  1.00 10.00      A   
ATOM   1272  N   ASP A 144      31.240  26.562   4.016  1.00 10.00      A   
ATOM   1273  HN  ASP A 144      30.680  26.607   3.211  1.00 10.00      A   
ATOM   1274  CA  ASP A 144      32.611  26.076   3.900  1.00 10.00      A   
ATOM   1275  CB  ASP A 144      32.773  25.199   2.657  1.00 10.00      A   
ATOM   1276  CG  ASP A 144      34.193  24.702   2.466  1.00 10.00      A   
ATOM   1277  OD1 ASP A 144      34.684  23.944   3.329  1.00 10.00      A   
ATOM   1278  OD2 ASP A 144      34.816  25.060   1.441  1.00 10.00      A   
ATOM   1279  C   ASP A 144      33.557  27.265   3.827  1.00 10.00      A   
ATOM   1280  O   ASP A 144      33.547  28.016   2.850  1.00 10.00      A   
ATOM   1281  N   GLU A 145      34.356  27.445   4.864  1.00 10.00      A   
ATOM   1282  HN  GLU A 145      34.332  26.806   5.606  1.00 10.00      A   
ATOM   1283  CA  GLU A 145      35.279  28.567   4.926  1.00 10.00      A   
ATOM   1284  CB  GLU A 145      35.428  29.045   6.371  1.00 10.00      A   
ATOM   1285  CG  GLU A 145      35.667  30.539   6.510  1.00 10.00      A   
ATOM   1286  CD  GLU A 145      35.285  31.056   7.879  1.00 10.00      A   
ATOM   1287  OE1 GLU A 145      36.020  30.784   8.850  1.00 10.00      A   
ATOM   1288  OE2 GLU A 145      34.251  31.744   7.996  1.00 10.00      A   
ATOM   1289  C   GLU A 145      36.639  28.227   4.326  1.00 10.00      A   
ATOM   1290  O   GLU A 145      37.208  29.038   3.591  1.00 10.00      A   
ATOM   1291  N   ASN A 146      37.142  27.032   4.642  1.00 10.00      A   
ATOM   1292  HN  ASN A 146      36.628  26.448   5.241  1.00 10.00      A   
ATOM   1293  CA  ASN A 146      38.438  26.557   4.148  1.00 10.00      A   
ATOM   1294  CB  ASN A 146      38.548  26.631   2.620  1.00 10.00      A   
ATOM   1295  CG  ASN A 146      39.872  26.103   2.101  1.00 10.00      A   
ATOM   1296  OD1 ASN A 146      40.072  24.895   1.993  1.00 10.00      A   
ATOM   1297  ND2 ASN A 146      40.780  27.003   1.761  1.00 10.00      A   
ATOM   1298 HD21 ASN A 146      40.551  27.954   1.858  1.00 10.00      A   
ATOM   1299 HD22 ASN A 146      41.644  26.685   1.424  1.00 10.00      A   
ATOM   1300  C   ASN A 146      39.606  27.264   4.838  1.00 10.00      A   
ATOM   1301  O   ASN A 146      39.774  28.480   4.733  1.00 10.00      A   
ATOM   1302  N   ARG A 147      40.411  26.486   5.546  1.00 10.00      A   
ATOM   1303  HN  ARG A 147      40.235  25.518   5.573  1.00 10.00      A   
ATOM   1304  CA  ARG A 147      41.555  27.018   6.278  1.00 10.00      A   
ATOM   1305  CB  ARG A 147      41.732  26.248   7.596  1.00 10.00      A   
ATOM   1306  CG  ARG A 147      43.163  26.131   8.099  1.00 10.00      A   
ATOM   1307  CD  ARG A 147      43.630  27.399   8.794  1.00 10.00      A   
ATOM   1308  NE  ARG A 147      44.366  27.083  10.012  1.00 10.00      A   
ATOM   1309  HE  ARG A 147      43.886  26.547  10.701  1.00 10.00      A   
ATOM   1310  CZ  ARG A 147      45.615  27.464  10.259  1.00 10.00      A   
ATOM   1311  NH1 ARG A 147      46.289  28.183   9.368  1.00 10.00      A   
ATOM   1312 HH11 ARG A 147      45.856  28.449   8.502  1.00 10.00      A   
ATOM   1313 HH12 ARG A 147      47.232  28.470   9.561  1.00 10.00      A   
ATOM   1314  NH2 ARG A 147      46.201  27.087  11.387  1.00 10.00      A   
ATOM   1315 HH21 ARG A 147      47.145  27.366  11.586  1.00 10.00      A   
ATOM   1316 HH22 ARG A 147      45.701  26.519  12.048  1.00 10.00      A   
ATOM   1317  C   ARG A 147      42.839  26.981   5.449  1.00 10.00      A   
ATOM   1318  O   ARG A 147      43.252  25.928   4.962  1.00 10.00      A   
ATOM   1319  N   CYS A 148      43.462  28.141   5.293  1.00 10.00      A   
ATOM   1320  HN  CYS A 148      43.068  28.953   5.674  1.00 10.00      A   
ATOM   1321  CA  CYS A 148      44.710  28.245   4.558  1.00 10.00      A   
ATOM   1322  CB  CYS A 148      44.804  29.615   3.885  1.00 10.00      A   
ATOM   1323  SG  CYS A 148      44.204  30.983   4.907  1.00 10.00      A   
ATOM   1324  HG  CYS A 148      44.785  32.097   4.473  1.00 10.00      A   
ATOM   1325  C   CYS A 148      45.883  28.040   5.515  1.00 10.00      A   
ATOM   1326  O   CYS A 148      45.953  28.685   6.567  1.00 10.00      A   
ATOM   1327  N   VAL A 149      46.782  27.122   5.177  1.00 10.00      A   
ATOM   1328  HN  VAL A 149      46.664  26.614   4.344  1.00 10.00      A   
ATOM   1329  CA  VAL A 149      47.939  26.843   6.021  1.00 10.00      A   
ATOM   1330  CB  VAL A 149      47.536  26.050   7.291  1.00 10.00      A   
ATOM   1331  CG1 VAL A 149      46.929  24.700   6.938  1.00 10.00      A   
ATOM   1332  CG2 VAL A 149      48.710  25.886   8.242  1.00 10.00      A   
ATOM   1333  C   VAL A 149      49.019  26.082   5.256  1.00 10.00      A   
ATOM   1334  O   VAL A 149      48.720  25.220   4.430  1.00 10.00      A   
ATOM   1335  N   ARG A 150      50.272  26.423   5.522  1.00 10.00      A   
ATOM   1336  HN  ARG A 150      50.447  27.145   6.167  1.00 10.00      A   
ATOM   1337  CA  ARG A 150      51.401  25.769   4.881  1.00 10.00      A   
ATOM   1338  CB  ARG A 150      51.753  26.468   3.565  1.00 10.00      A   
ATOM   1339  CG  ARG A 150      51.855  25.533   2.369  1.00 10.00      A   
ATOM   1340  CD  ARG A 150      53.039  24.584   2.489  1.00 10.00      A   
ATOM   1341  NE  ARG A 150      52.896  23.423   1.613  1.00 10.00      A   
ATOM   1342  HE  ARG A 150      52.167  23.449   0.957  1.00 10.00      A   
ATOM   1343  CZ  ARG A 150      53.689  22.349   1.641  1.00 10.00      A   
ATOM   1344  NH1 ARG A 150      54.696  22.269   2.507  1.00 10.00      A   
ATOM   1345 HH11 ARG A 150      55.283  21.458   2.519  1.00 10.00      A   
ATOM   1346 HH12 ARG A 150      54.878  23.022   3.148  1.00 10.00      A   
ATOM   1347  NH2 ARG A 150      53.465  21.344   0.802  1.00 10.00      A   
ATOM   1348 HH21 ARG A 150      52.707  21.395   0.146  1.00 10.00      A   
ATOM   1349 HH22 ARG A 150      54.056  20.532   0.819  1.00 10.00      A   
ATOM   1350  C   ARG A 150      52.602  25.780   5.812  1.00 10.00      A   
ATOM   1351  O   ARG A 150      52.795  26.728   6.573  1.00 10.00      A   
ATOM   1352  N   LEU A 151      53.382  24.714   5.779  1.00 10.00      A   
ATOM   1353  HN  LEU A 151      53.147  23.964   5.189  1.00 10.00      A   
ATOM   1354  CA  LEU A 151      54.572  24.617   6.606  1.00 10.00      A   
ATOM   1355  CB  LEU A 151      54.440  23.475   7.620  1.00 10.00      A   
ATOM   1356  CG  LEU A 151      55.497  23.430   8.728  1.00 10.00      A   
ATOM   1357  CD1 LEU A 151      54.977  24.074  10.003  1.00 10.00      A   
ATOM   1358  CD2 LEU A 151      55.949  22.002   8.988  1.00 10.00      A   
ATOM   1359  C   LEU A 151      55.785  24.384   5.722  1.00 10.00      A   
ATOM   1360  O   LEU A 151      55.723  23.598   4.775  1.00 10.00      A   
ATOM   1361  N   TYR A 152      56.867  25.081   6.013  1.00 10.00      A   
ATOM   1362  HN  TYR A 152      56.846  25.706   6.772  1.00 10.00      A   
ATOM   1363  CA  TYR A 152      58.095  24.933   5.248  1.00 10.00      A   
ATOM   1364  CB  TYR A 152      58.874  26.249   5.209  1.00 10.00      A   
ATOM   1365  CG  TYR A 152      58.440  27.193   4.107  1.00 10.00      A   
ATOM   1366  CD1 TYR A 152      59.378  27.896   3.363  1.00 10.00      A   
ATOM   1367  CD2 TYR A 152      57.094  27.382   3.811  1.00 10.00      A   
ATOM   1368  CE1 TYR A 152      58.990  28.761   2.354  1.00 10.00      A   
ATOM   1369  CE2 TYR A 152      56.698  28.243   2.804  1.00 10.00      A   
ATOM   1370  CZ  TYR A 152      57.649  28.930   2.080  1.00 10.00      A   
ATOM   1371  OH  TYR A 152      57.258  29.794   1.080  1.00 10.00      A   
ATOM   1372  HH  TYR A 152      56.967  30.627   1.474  1.00 10.00      A   
ATOM   1373  C   TYR A 152      58.946  23.832   5.859  1.00 10.00      A   
ATOM   1374  O   TYR A 152      59.226  23.855   7.051  1.00 10.00      A   
ATOM   1375  N   GLY A 153      59.342  22.874   5.039  1.00 10.00      A   
ATOM   1376  HN  GLY A 153      59.090  22.921   4.090  1.00 10.00      A   
ATOM   1377  CA  GLY A 153      60.146  21.757   5.512  1.00 10.00      A   
ATOM   1378  C   GLY A 153      61.518  22.147   6.051  1.00 10.00      A   
ATOM   1379  O   GLY A 153      61.830  21.839   7.196  1.00 10.00      A   
ATOM   1380  N   PRO A 154      62.356  22.826   5.239  1.00 10.00      A   
ATOM   1381  CA  PRO A 154      63.716  23.240   5.627  1.00 10.00      A   
ATOM   1382  CB  PRO A 154      64.002  24.381   4.657  1.00 10.00      A   
ATOM   1383  CG  PRO A 154      63.291  23.982   3.415  1.00 10.00      A   
ATOM   1384  CD  PRO A 154      62.057  23.236   3.851  1.00 10.00      A   
ATOM   1385  C   PRO A 154      63.875  23.728   7.071  1.00 10.00      A   
ATOM   1386  O   PRO A 154      64.730  23.232   7.805  1.00 10.00      A   
ATOM   1387  N   ASN A 155      63.059  24.688   7.480  1.00 10.00      A   
ATOM   1388  HN  ASN A 155      62.370  25.033   6.872  1.00 10.00      A   
ATOM   1389  CA  ASN A 155      63.167  25.243   8.828  1.00 10.00      A   
ATOM   1390  CB  ASN A 155      63.380  26.761   8.768  1.00 10.00      A   
ATOM   1391  CG  ASN A 155      62.246  27.507   8.083  1.00 10.00      A   
ATOM   1392  OD1 ASN A 155      61.509  26.943   7.271  1.00 10.00      A   
ATOM   1393  ND2 ASN A 155      62.100  28.783   8.402  1.00 10.00      A   
ATOM   1394 HD21 ASN A 155      62.721  29.175   9.057  1.00 10.00      A   
ATOM   1395 HD22 ASN A 155      61.380  29.290   7.969  1.00 10.00      A   
ATOM   1396  C   ASN A 155      61.968  24.918   9.710  1.00 10.00      A   
ATOM   1397  O   ASN A 155      61.942  25.299  10.883  1.00 10.00      A   
ATOM   1398  N   PHE A 156      60.992  24.207   9.154  1.00 10.00      A   
ATOM   1399  HN  PHE A 156      61.088  23.910   8.224  1.00 10.00      A   
ATOM   1400  CA  PHE A 156      59.777  23.843   9.887  1.00 10.00      A   
ATOM   1401  CB  PHE A 156      60.071  22.854  11.016  1.00 10.00      A   
ATOM   1402  CG  PHE A 156      60.300  21.448  10.541  1.00 10.00      A   
ATOM   1403  CD1 PHE A 156      59.231  20.629  10.222  1.00 10.00      A   
ATOM   1404  CD2 PHE A 156      61.583  20.945  10.414  1.00 10.00      A   
ATOM   1405  CE1 PHE A 156      59.436  19.334   9.787  1.00 10.00      A   
ATOM   1406  CE2 PHE A 156      61.796  19.651   9.979  1.00 10.00      A   
ATOM   1407  CZ  PHE A 156      60.721  18.844   9.665  1.00 10.00      A   
ATOM   1408  C   PHE A 156      59.053  25.081  10.411  1.00 10.00      A   
ATOM   1409  O   PHE A 156      58.648  25.141  11.575  1.00 10.00      A   
ATOM   1410  N   ILE A 157      58.898  26.069   9.542  1.00 10.00      A   
ATOM   1411  HN  ILE A 157      59.234  25.958   8.631  1.00 10.00      A   
ATOM   1412  CA  ILE A 157      58.236  27.308   9.911  1.00 10.00      A   
ATOM   1413  CB  ILE A 157      59.023  28.546   9.422  1.00 10.00      A   
ATOM   1414  CG1 ILE A 157      58.851  29.711  10.397  1.00 10.00      A   
ATOM   1415  CG2 ILE A 157      58.622  28.954   8.010  1.00 10.00      A   
ATOM   1416  CD1 ILE A 157      59.355  29.408  11.792  1.00 10.00      A   
ATOM   1417  C   ILE A 157      56.799  27.349   9.398  1.00 10.00      A   
ATOM   1418  O   ILE A 157      56.477  26.756   8.365  1.00 10.00      A   
ATOM   1419  N   LEU A 158      55.939  28.043  10.131  1.00 10.00      A   
ATOM   1420  HN  LEU A 158      56.254  28.482  10.950  1.00 10.00      A   
ATOM   1421  CA  LEU A 158      54.541  28.166   9.752  1.00 10.00      A   
ATOM   1422  CB  LEU A 158      53.665  28.323  10.991  1.00 10.00      A   
ATOM   1423  CG  LEU A 158      52.846  27.102  11.407  1.00 10.00      A   
ATOM   1424  CD1 LEU A 158      51.903  27.472  12.536  1.00 10.00      A   
ATOM   1425  CD2 LEU A 158      52.071  26.537  10.224  1.00 10.00      A   
ATOM   1426  C   LEU A 158      54.317  29.344   8.811  1.00 10.00      A   
ATOM   1427  O   LEU A 158      54.953  30.395   8.947  1.00 10.00      A   
ATOM   1428  N   GLN A 159      53.417  29.156   7.855  1.00 10.00      A   
ATOM   1429  HN  GLN A 159      52.962  28.286   7.795  1.00 10.00      A   
ATOM   1430  CA  GLN A 159      53.081  30.185   6.884  1.00 10.00      A   
ATOM   1431  CB  GLN A 159      53.752  29.885   5.541  1.00 10.00      A   
ATOM   1432  CG  GLN A 159      55.271  29.910   5.590  1.00 10.00      A   
ATOM   1433  CD  GLN A 159      55.833  31.314   5.585  1.00 10.00      A   
ATOM   1434  OE1 GLN A 159      56.130  31.866   4.532  1.00 10.00      A   
ATOM   1435  NE2 GLN A 159      55.988  31.902   6.760  1.00 10.00      A   
ATOM   1436 HE21 GLN A 159      55.730  31.402   7.568  1.00 10.00      A   
ATOM   1437 HE22 GLN A 159      56.351  32.816   6.776  1.00 10.00      A   
ATOM   1438  C   GLN A 159      51.571  30.251   6.701  1.00 10.00      A   
ATOM   1439  O   GLN A 159      50.944  29.276   6.286  1.00 10.00      A   
ATOM   1440  N   VAL A 160      50.987  31.389   7.034  1.00 10.00      A   
ATOM   1441  HN  VAL A 160      51.537  32.129   7.383  1.00 10.00      A   
ATOM   1442  CA  VAL A 160      49.551  31.577   6.900  1.00 10.00      A   
ATOM   1443  CB  VAL A 160      48.936  32.226   8.160  1.00 10.00      A   
ATOM   1444  CG1 VAL A 160      47.418  32.265   8.059  1.00 10.00      A   
ATOM   1445  CG2 VAL A 160      49.373  31.491   9.420  1.00 10.00      A   
ATOM   1446  C   VAL A 160      49.255  32.452   5.689  1.00 10.00      A   
ATOM   1447  O   VAL A 160      49.740  33.582   5.598  1.00 10.00      A   
ATOM   1448  N   TYR A 161      48.480  31.918   4.753  1.00 10.00      A   
ATOM   1449  HN  TYR A 161      48.135  31.011   4.878  1.00 10.00      A   
ATOM   1450  CA  TYR A 161      48.122  32.655   3.552  1.00 10.00      A   
ATOM   1451  CB  TYR A 161      47.551  31.720   2.484  1.00 10.00      A   
ATOM   1452  CG  TYR A 161      47.505  32.330   1.101  1.00 10.00      A   
ATOM   1453  CD1 TYR A 161      46.344  32.917   0.615  1.00 10.00      A   
ATOM   1454  CD2 TYR A 161      48.624  32.318   0.281  1.00 10.00      A   
ATOM   1455  CE1 TYR A 161      46.299  33.471  -0.652  1.00 10.00      A   
ATOM   1456  CE2 TYR A 161      48.590  32.869  -0.984  1.00 10.00      A   
ATOM   1457  CZ  TYR A 161      47.427  33.445  -1.446  1.00 10.00      A   
ATOM   1458  OH  TYR A 161      47.391  33.990  -2.709  1.00 10.00      A   
ATOM   1459  HH  TYR A 161      47.605  33.306  -3.359  1.00 10.00      A   
ATOM   1460  C   TYR A 161      47.120  33.751   3.887  1.00 10.00      A   
ATOM   1461  O   TYR A 161      45.977  33.473   4.253  1.00 10.00      A   
ATOM   1462  N   SER A 162      47.569  34.991   3.786  1.00 10.00      A   
ATOM   1463  HN  SER A 162      48.502  35.137   3.511  1.00 10.00      A   
ATOM   1464  CA  SER A 162      46.732  36.139   4.074  1.00 10.00      A   
ATOM   1465  CB  SER A 162      47.580  37.415   4.111  1.00 10.00      A   
ATOM   1466  OG  SER A 162      46.765  38.573   4.212  1.00 10.00      A   
ATOM   1467  HG  SER A 162      46.489  38.689   5.130  1.00 10.00      A   
ATOM   1468  C   SER A 162      45.627  36.286   3.040  1.00 10.00      A   
ATOM   1469  O   SER A 162      45.892  36.380   1.840  1.00 10.00      A   
ATOM   1470  N   SER A 163      44.391  36.306   3.510  1.00 10.00      A   
ATOM   1471  HN  SER A 163      44.242  36.195   4.474  1.00 10.00      A   
ATOM   1472  CA  SER A 163      43.248  36.471   2.633  1.00 10.00      A   
ATOM   1473  CB  SER A 163      41.991  35.920   3.310  1.00 10.00      A   
ATOM   1474  OG  SER A 163      42.276  34.708   3.991  1.00 10.00      A   
ATOM   1475  HG  SER A 163      42.642  34.069   3.366  1.00 10.00      A   
ATOM   1476  C   SER A 163      43.065  37.952   2.307  1.00 10.00      A   
ATOM   1477  O   SER A 163      42.186  38.334   1.535  1.00 10.00      A   
ATOM   1478  N   GLN A 164      43.910  38.784   2.909  1.00 10.00      A   
ATOM   1479  HN  GLN A 164      44.591  38.419   3.514  1.00 10.00      A   
ATOM   1480  CA  GLN A 164      43.855  40.218   2.692  1.00 10.00      A   
ATOM   1481  CB  GLN A 164      44.314  40.974   3.942  1.00 10.00      A   
ATOM   1482  CG  GLN A 164      43.460  40.720   5.172  1.00 10.00      A   
ATOM   1483  CD  GLN A 164      43.752  41.697   6.294  1.00 10.00      A   
ATOM   1484  OE1 GLN A 164      43.140  42.763   6.378  1.00 10.00      A   
ATOM   1485  NE2 GLN A 164      44.684  41.341   7.162  1.00 10.00      A   
ATOM   1486 HE21 GLN A 164      45.126  40.475   7.036  1.00 10.00      A   
ATOM   1487 HE22 GLN A 164      44.901  41.962   7.896  1.00 10.00      A   
ATOM   1488  C   GLN A 164      44.693  40.621   1.481  1.00 10.00      A   
ATOM   1489  O   GLN A 164      44.203  40.623   0.351  1.00 10.00      A   
ATOM   1490  N   ARG A 165      45.968  40.914   1.713  1.00 10.00      A   
ATOM   1491  HN  ARG A 165      46.313  40.857   2.629  1.00 10.00      A   
ATOM   1492  CA  ARG A 165      46.866  41.329   0.640  1.00 10.00      A   
ATOM   1493  CB  ARG A 165      47.933  42.301   1.153  1.00 10.00      A   
ATOM   1494  CG  ARG A 165      48.653  41.854   2.415  1.00 10.00      A   
ATOM   1495  CD  ARG A 165      49.297  43.040   3.113  1.00 10.00      A   
ATOM   1496  NE  ARG A 165      50.105  42.646   4.265  1.00 10.00      A   
ATOM   1497  HE  ARG A 165      50.845  42.016   4.100  1.00 10.00      A   
ATOM   1498  CZ  ARG A 165      49.905  43.098   5.503  1.00 10.00      A   
ATOM   1499  NH1 ARG A 165      48.919  43.953   5.748  1.00 10.00      A   
ATOM   1500 HH11 ARG A 165      48.320  44.259   5.000  1.00 10.00      A   
ATOM   1501 HH12 ARG A 165      48.767  44.299   6.677  1.00 10.00      A   
ATOM   1502  NH2 ARG A 165      50.693  42.700   6.493  1.00 10.00      A   
ATOM   1503 HH21 ARG A 165      50.544  43.039   7.425  1.00 10.00      A   
ATOM   1504 HH22 ARG A 165      51.447  42.059   6.314  1.00 10.00      A   
ATOM   1505  C   ARG A 165      47.492  40.144  -0.096  1.00 10.00      A   
ATOM   1506  O   ARG A 165      48.396  40.321  -0.912  1.00 10.00      A   
ATOM   1507  N   LYS A 166      46.989  38.947   0.196  1.00 10.00      A   
ATOM   1508  HN  LYS A 166      46.277  38.891   0.866  1.00 10.00      A   
ATOM   1509  CA  LYS A 166      47.456  37.707  -0.434  1.00 10.00      A   
ATOM   1510  CB  LYS A 166      47.036  37.625  -1.910  1.00 10.00      A   
ATOM   1511  CG  LYS A 166      45.656  38.187  -2.228  1.00 10.00      A   
ATOM   1512  CD  LYS A 166      44.559  37.515  -1.416  1.00 10.00      A   
ATOM   1513  CE  LYS A 166      43.180  37.991  -1.848  1.00 10.00      A   
ATOM   1514  NZ  LYS A 166      43.090  39.475  -1.929  1.00 10.00      A   
ATOM   1515  HZ1 LYS A 166      43.603  39.820  -2.765  1.00 10.00      A   
ATOM   1516  HZ2 LYS A 166      43.508  39.911  -1.078  1.00 10.00      A   
ATOM   1517  HZ3 LYS A 166      42.095  39.768  -2.000  1.00 10.00      A   
ATOM   1518  C   LYS A 166      48.967  37.519  -0.299  1.00 10.00      A   
ATOM   1519  O   LYS A 166      49.714  37.690  -1.263  1.00 10.00      A   
ATOM   1520  N   SER A 167      49.411  37.166   0.893  1.00 10.00      A   
ATOM   1521  HN  SER A 167      48.774  37.048   1.628  1.00 10.00      A   
ATOM   1522  CA  SER A 167      50.827  36.957   1.146  1.00 10.00      A   
ATOM   1523  CB  SER A 167      51.475  38.273   1.587  1.00 10.00      A   
ATOM   1524  OG  SER A 167      50.604  39.011   2.430  1.00 10.00      A   
ATOM   1525  HG  SER A 167      51.057  39.209   3.261  1.00 10.00      A   
ATOM   1526  C   SER A 167      51.029  35.881   2.206  1.00 10.00      A   
ATOM   1527  O   SER A 167      50.093  35.531   2.930  1.00 10.00      A   
ATOM   1528  N   TRP A 168      52.238  35.343   2.281  1.00 10.00      A   
ATOM   1529  HN  TRP A 168      52.940  35.646   1.663  1.00 10.00      A   
ATOM   1530  CA  TRP A 168      52.549  34.317   3.267  1.00 10.00      A   
ATOM   1531  CB  TRP A 168      53.608  33.348   2.735  1.00 10.00      A   
ATOM   1532  CG  TRP A 168      53.153  32.518   1.574  1.00 10.00      A   
ATOM   1533  CD1 TRP A 168      53.535  32.658   0.273  1.00 10.00      A   
ATOM   1534  CD2 TRP A 168      52.231  31.417   1.605  1.00 10.00      A   
ATOM   1535  NE1 TRP A 168      52.919  31.710  -0.506  1.00 10.00      A   
ATOM   1536  HE1 TRP A 168      53.038  31.605  -1.477  1.00 10.00      A   
ATOM   1537  CE2 TRP A 168      52.109  30.940   0.285  1.00 10.00      A   
ATOM   1538  CE3 TRP A 168      51.500  30.789   2.618  1.00 10.00      A   
ATOM   1539  CZ2 TRP A 168      51.288  29.865  -0.048  1.00 10.00      A   
ATOM   1540  CZ3 TRP A 168      50.684  29.725   2.285  1.00 10.00      A   
ATOM   1541  CH2 TRP A 168      50.585  29.272   0.964  1.00 10.00      A   
ATOM   1542  C   TRP A 168      53.049  34.979   4.541  1.00 10.00      A   
ATOM   1543  O   TRP A 168      54.166  35.492   4.581  1.00 10.00      A   
ATOM   1544  N   HIS A 169      52.221  34.988   5.570  1.00 10.00      A   
ATOM   1545  HN  HIS A 169      51.335  34.562   5.485  1.00 10.00      A   
ATOM   1546  CA  HIS A 169      52.595  35.607   6.832  1.00 10.00      A   
ATOM   1547  CB  HIS A 169      51.463  36.496   7.363  1.00 10.00      A   
ATOM   1548  CG  HIS A 169      51.187  37.724   6.550  1.00 10.00      A   
ATOM   1549  ND1 HIS A 169      49.977  38.378   6.545  1.00 10.00      A   
ATOM   1550  HD1 HIS A 169      49.177  38.116   7.055  1.00 10.00      A   
ATOM   1551  CD2 HIS A 169      51.991  38.423   5.709  1.00 10.00      A   
ATOM   1552  CE1 HIS A 169      50.078  39.429   5.722  1.00 10.00      A   
ATOM   1553  NE2 HIS A 169      51.283  39.502   5.187  1.00 10.00      A   
ATOM   1554  C   HIS A 169      52.931  34.556   7.878  1.00 10.00      A   
ATOM   1555  O   HIS A 169      52.169  33.610   8.082  1.00 10.00      A   
ATOM   1556  N   PRO A 170      54.092  34.690   8.537  1.00 10.00      A   
ATOM   1557  CA  PRO A 170      54.512  33.772   9.596  1.00 10.00      A   
ATOM   1558  CB  PRO A 170      55.995  34.109   9.808  1.00 10.00      A   
ATOM   1559  CG  PRO A 170      56.365  35.035   8.694  1.00 10.00      A   
ATOM   1560  CD  PRO A 170      55.099  35.724   8.288  1.00 10.00      A   
ATOM   1561  C   PRO A 170      53.724  34.054  10.873  1.00 10.00      A   
ATOM   1562  O   PRO A 170      52.924  34.988  10.917  1.00 10.00      A   
ATOM   1563  N   VAL A 171      53.953  33.270  11.915  1.00 10.00      A   
ATOM   1564  HN  VAL A 171      54.619  32.551  11.848  1.00 10.00      A   
ATOM   1565  CA  VAL A 171      53.234  33.460  13.165  1.00 10.00      A   
ATOM   1566  CB  VAL A 171      52.428  32.204  13.561  1.00 10.00      A   
ATOM   1567  CG1 VAL A 171      51.377  32.552  14.605  1.00 10.00      A   
ATOM   1568  CG2 VAL A 171      51.782  31.565  12.340  1.00 10.00      A   
ATOM   1569  C   VAL A 171      54.178  33.827  14.302  1.00 10.00      A   
ATOM   1570  O   VAL A 171      55.299  33.321  14.384  1.00 10.00      A   
ATOM   1571  N   CYS A 172      53.726  34.732  15.157  1.00 10.00      A   
ATOM   1572  HN  CYS A 172      52.836  35.120  15.012  1.00 10.00      A   
ATOM   1573  CA  CYS A 172      54.498  35.161  16.310  1.00 10.00      A   
ATOM   1574  C   CYS A 172      54.104  34.306  17.505  1.00 10.00      A   
ATOM   1575  O   CYS A 172      52.922  34.214  17.841  1.00 10.00      A   
ATOM   1576  CB  CYS A 172      54.226  36.640  16.603  1.00 10.00      A   
ATOM   1577  SG  CYS A 172      55.125  37.317  18.039  1.00 10.00      A   
ATOM   1578  N   GLN A 173      55.088  33.670  18.130  1.00 10.00      A   
ATOM   1579  HN  GLN A 173      56.011  33.793  17.817  1.00 10.00      A   
ATOM   1580  CA  GLN A 173      54.831  32.798  19.273  1.00 10.00      A   
ATOM   1581  CB  GLN A 173      56.099  32.040  19.690  1.00 10.00      A   
ATOM   1582  CG  GLN A 173      57.220  32.912  20.236  1.00 10.00      A   
ATOM   1583  CD  GLN A 173      57.163  33.081  21.745  1.00 10.00      A   
ATOM   1584  OE1 GLN A 173      57.586  34.104  22.284  1.00 10.00      A   
ATOM   1585  NE2 GLN A 173      56.641  32.080  22.437  1.00 10.00      A   
ATOM   1586 HE21 GLN A 173      56.317  31.295  21.947  1.00 10.00      A   
ATOM   1587 HE22 GLN A 173      56.604  32.161  23.414  1.00 10.00      A   
ATOM   1588  C   GLN A 173      54.217  33.549  20.452  1.00 10.00      A   
ATOM   1589  O   GLN A 173      54.546  34.712  20.703  1.00 10.00      A   
ATOM   1590  N   ASP A 174      53.330  32.874  21.171  1.00 10.00      A   
ATOM   1591  HN  ASP A 174      53.107  31.952  20.915  1.00 10.00      A   
ATOM   1592  CA  ASP A 174      52.665  33.461  22.325  1.00 10.00      A   
ATOM   1593  CB  ASP A 174      51.209  33.822  21.984  1.00 10.00      A   
ATOM   1594  CG  ASP A 174      50.242  32.666  22.144  1.00 10.00      A   
ATOM   1595  OD1 ASP A 174      50.341  31.695  21.382  1.00 10.00      A   
ATOM   1596  OD2 ASP A 174      49.385  32.732  23.057  1.00 10.00      A   
ATOM   1597  C   ASP A 174      52.736  32.521  23.532  1.00 10.00      A   
ATOM   1598  O   ASP A 174      53.548  31.595  23.558  1.00 10.00      A   
ATOM   1599  N   ASP A 175      51.885  32.766  24.526  1.00 10.00      A   
ATOM   1600  HN  ASP A 175      51.247  33.503  24.429  1.00 10.00      A   
ATOM   1601  CA  ASP A 175      51.850  31.959  25.744  1.00 10.00      A   
ATOM   1602  CB  ASP A 175      51.072  32.703  26.836  1.00 10.00      A   
ATOM   1603  CG  ASP A 175      51.560  32.397  28.240  1.00 10.00      A   
ATOM   1604  OD1 ASP A 175      51.269  31.299  28.757  1.00 10.00      A   
ATOM   1605  OD2 ASP A 175      52.228  33.269  28.842  1.00 10.00      A   
ATOM   1606  C   ASP A 175      51.210  30.593  25.491  1.00 10.00      A   
ATOM   1607  O   ASP A 175      51.445  29.637  26.230  1.00 10.00      A   
ATOM   1608  N   TRP A 176      50.400  30.502  24.444  1.00 10.00      A   
ATOM   1609  HN  TRP A 176      50.244  31.297  23.880  1.00 10.00      A   
ATOM   1610  CA  TRP A 176      49.729  29.255  24.103  1.00 10.00      A   
ATOM   1611  CB  TRP A 176      48.229  29.494  23.907  1.00 10.00      A   
ATOM   1612  CG  TRP A 176      47.512  29.843  25.175  1.00 10.00      A   
ATOM   1613  CD1 TRP A 176      47.438  31.071  25.767  1.00 10.00      A   
ATOM   1614  CD2 TRP A 176      46.768  28.949  26.008  1.00 10.00      A   
ATOM   1615  NE1 TRP A 176      46.699  30.993  26.922  1.00 10.00      A   
ATOM   1616  HE1 TRP A 176      46.506  31.741  27.525  1.00 10.00      A   
ATOM   1617  CE2 TRP A 176      46.275  29.701  27.091  1.00 10.00      A   
ATOM   1618  CE3 TRP A 176      46.471  27.585  25.943  1.00 10.00      A   
ATOM   1619  CZ2 TRP A 176      45.502  29.133  28.102  1.00 10.00      A   
ATOM   1620  CZ3 TRP A 176      45.704  27.023  26.947  1.00 10.00      A   
ATOM   1621  CH2 TRP A 176      45.228  27.796  28.011  1.00 10.00      A   
ATOM   1622  C   TRP A 176      50.338  28.639  22.849  1.00 10.00      A   
ATOM   1623  O   TRP A 176      49.629  28.089  22.002  1.00 10.00      A   
ATOM   1624  N   ASN A 177      51.661  28.716  22.757  1.00 10.00      A   
ATOM   1625  HN  ASN A 177      52.156  29.151  23.482  1.00 10.00      A   
ATOM   1626  CA  ASN A 177      52.400  28.189  21.609  1.00 10.00      A   
ATOM   1627  CB  ASN A 177      53.902  28.407  21.794  1.00 10.00      A   
ATOM   1628  CG  ASN A 177      54.615  28.671  20.482  1.00 10.00      A   
ATOM   1629  OD1 ASN A 177      54.085  29.338  19.598  1.00 10.00      A   
ATOM   1630  ND2 ASN A 177      55.826  28.146  20.345  1.00 10.00      A   
ATOM   1631 HD21 ASN A 177      56.189  27.619  21.091  1.00 10.00      A   
ATOM   1632 HD22 ASN A 177      56.306  28.304  19.507  1.00 10.00      A   
ATOM   1633  C   ASN A 177      52.116  26.705  21.369  1.00 10.00      A   
ATOM   1634  O   ASN A 177      51.954  26.274  20.227  1.00 10.00      A   
ATOM   1635  N   GLU A 178      52.059  25.930  22.447  1.00 10.00      A   
ATOM   1636  HN  GLU A 178      52.200  26.336  23.330  1.00 10.00      A   
ATOM   1637  CA  GLU A 178      51.789  24.496  22.360  1.00 10.00      A   
ATOM   1638  CB  GLU A 178      51.931  23.849  23.744  1.00 10.00      A   
ATOM   1639  CG  GLU A 178      51.611  22.360  23.789  1.00 10.00      A   
ATOM   1640  CD  GLU A 178      52.837  21.488  23.622  1.00 10.00      A   
ATOM   1641  OE1 GLU A 178      53.922  21.890  24.096  1.00 10.00      A   
ATOM   1642  OE2 GLU A 178      52.713  20.383  23.045  1.00 10.00      A   
ATOM   1643  C   GLU A 178      50.383  24.258  21.822  1.00 10.00      A   
ATOM   1644  O   GLU A 178      50.177  23.448  20.915  1.00 10.00      A   
ATOM   1645  N   ASN A 179      49.423  24.983  22.386  1.00 10.00      A   
ATOM   1646  HN  ASN A 179      49.664  25.613  23.096  1.00 10.00      A   
ATOM   1647  CA  ASN A 179      48.026  24.877  21.979  1.00 10.00      A   
ATOM   1648  CB  ASN A 179      47.164  25.852  22.792  1.00 10.00      A   
ATOM   1649  CG  ASN A 179      45.692  25.799  22.425  1.00 10.00      A   
ATOM   1650  OD1 ASN A 179      45.245  26.467  21.493  1.00 10.00      A   
ATOM   1651  ND2 ASN A 179      44.926  25.015  23.166  1.00 10.00      A   
ATOM   1652 HD21 ASN A 179      45.346  24.518  23.903  1.00 10.00      A   
ATOM   1653 HD22 ASN A 179      43.970  24.964  22.953  1.00 10.00      A   
ATOM   1654  C   ASN A 179      47.889  25.173  20.492  1.00 10.00      A   
ATOM   1655  O   ASN A 179      47.189  24.464  19.764  1.00 10.00      A   
ATOM   1656  N   TYR A 180      48.585  26.211  20.049  1.00 10.00      A   
ATOM   1657  HN  TYR A 180      49.132  26.725  20.686  1.00 10.00      A   
ATOM   1658  CA  TYR A 180      48.560  26.616  18.654  1.00 10.00      A   
ATOM   1659  CB  TYR A 180      49.156  28.016  18.497  1.00 10.00      A   
ATOM   1660  CG  TYR A 180      49.155  28.519  17.075  1.00 10.00      A   
ATOM   1661  CD1 TYR A 180      50.345  28.712  16.390  1.00 10.00      A   
ATOM   1662  CD2 TYR A 180      47.964  28.789  16.416  1.00 10.00      A   
ATOM   1663  CE1 TYR A 180      50.350  29.165  15.085  1.00 10.00      A   
ATOM   1664  CE2 TYR A 180      47.962  29.242  15.113  1.00 10.00      A   
ATOM   1665  CZ  TYR A 180      49.155  29.427  14.451  1.00 10.00      A   
ATOM   1666  OH  TYR A 180      49.150  29.880  13.150  1.00 10.00      A   
ATOM   1667  HH  TYR A 180      48.824  30.789  13.129  1.00 10.00      A   
ATOM   1668  C   TYR A 180      49.308  25.617  17.777  1.00 10.00      A   
ATOM   1669  O   TYR A 180      48.842  25.258  16.696  1.00 10.00      A   
ATOM   1670  N   GLY A 181      50.455  25.158  18.259  1.00 10.00      A   
ATOM   1671  HN  GLY A 181      50.767  25.473  19.139  1.00 10.00      A   
ATOM   1672  CA  GLY A 181      51.261  24.211  17.513  1.00 10.00      A   
ATOM   1673  C   GLY A 181      50.538  22.913  17.212  1.00 10.00      A   
ATOM   1674  O   GLY A 181      50.554  22.432  16.074  1.00 10.00      A   
ATOM   1675  N   ARG A 182      49.885  22.353  18.223  1.00 10.00      A   
ATOM   1676  HN  ARG A 182      49.898  22.794  19.105  1.00 10.00      A   
ATOM   1677  CA  ARG A 182      49.156  21.096  18.061  1.00 10.00      A   
ATOM   1678  CB  ARG A 182      48.829  20.468  19.419  1.00 10.00      A   
ATOM   1679  CG  ARG A 182      50.052  20.274  20.304  1.00 10.00      A   
ATOM   1680  CD  ARG A 182      49.751  19.417  21.524  1.00 10.00      A   
ATOM   1681  NE  ARG A 182      49.891  17.988  21.240  1.00 10.00      A   
ATOM   1682  HE  ARG A 182      49.078  17.503  20.973  1.00 10.00      A   
ATOM   1683  CZ  ARG A 182      51.043  17.317  21.331  1.00 10.00      A   
ATOM   1684  NH1 ARG A 182      52.160  17.943  21.699  1.00 10.00      A   
ATOM   1685 HH11 ARG A 182      53.022  17.434  21.764  1.00 10.00      A   
ATOM   1686 HH12 ARG A 182      52.145  18.927  21.920  1.00 10.00      A   
ATOM   1687  NH2 ARG A 182      51.078  16.018  21.063  1.00 10.00      A   
ATOM   1688 HH21 ARG A 182      50.240  15.533  20.793  1.00 10.00      A   
ATOM   1689 HH22 ARG A 182      51.943  15.513  21.130  1.00 10.00      A   
ATOM   1690  C   ARG A 182      47.895  21.289  17.222  1.00 10.00      A   
ATOM   1691  O   ARG A 182      47.333  20.328  16.688  1.00 10.00      A   
ATOM   1692  N   ALA A 183      47.459  22.536  17.104  1.00 10.00      A   
ATOM   1693  HN  ALA A 183      47.942  23.257  17.563  1.00 10.00      A   
ATOM   1694  CA  ALA A 183      46.281  22.863  16.317  1.00 10.00      A   
ATOM   1695  CB  ALA A 183      45.551  24.061  16.911  1.00 10.00      A   
ATOM   1696  C   ALA A 183      46.679  23.136  14.871  1.00 10.00      A   
ATOM   1697  O   ALA A 183      45.936  22.829  13.944  1.00 10.00      A   
ATOM   1698  N   ALA A 184      47.873  23.692  14.689  1.00 10.00      A   
ATOM   1699  HN  ALA A 184      48.421  23.908  15.474  1.00 10.00      A   
ATOM   1700  CA  ALA A 184      48.387  24.010  13.361  1.00 10.00      A   
ATOM   1701  CB  ALA A 184      49.712  24.745  13.461  1.00 10.00      A   
ATOM   1702  C   ALA A 184      48.529  22.755  12.505  1.00 10.00      A   
ATOM   1703  O   ALA A 184      48.073  22.722  11.363  1.00 10.00      A   
ATOM   1704  N   CYS A 185      49.155  21.719  13.059  1.00 10.00      A   
ATOM   1705  HN  CYS A 185      49.510  21.802  13.970  1.00 10.00      A   
ATOM   1706  CA  CYS A 185      49.327  20.468  12.330  1.00 10.00      A   
ATOM   1707  C   CYS A 185      47.964  19.831  12.061  1.00 10.00      A   
ATOM   1708  O   CYS A 185      47.751  19.204  11.023  1.00 10.00      A   
ATOM   1709  CB  CYS A 185      50.228  19.502  13.106  1.00 10.00      A   
ATOM   1710  SG  CYS A 185      51.762  20.253  13.748  1.00 10.00      A   
ATOM   1711  N   ARG A 186      47.040  20.034  12.995  1.00 10.00      A   
ATOM   1712  HN  ARG A 186      47.278  20.567  13.784  1.00 10.00      A   
ATOM   1713  CA  ARG A 186      45.683  19.506  12.888  1.00 10.00      A   
ATOM   1714  CB  ARG A 186      44.962  19.719  14.225  1.00 10.00      A   
ATOM   1715  CG  ARG A 186      43.468  19.440  14.234  1.00 10.00      A   
ATOM   1716  CD  ARG A 186      42.860  19.948  15.532  1.00 10.00      A   
ATOM   1717  NE  ARG A 186      41.432  19.653  15.664  1.00 10.00      A   
ATOM   1718  HE  ARG A 186      41.113  18.795  15.309  1.00 10.00      A   
ATOM   1719  CZ  ARG A 186      40.561  20.487  16.233  1.00 10.00      A   
ATOM   1720  NH1 ARG A 186      40.977  21.655  16.705  1.00 10.00      A   
ATOM   1721 HH11 ARG A 186      40.328  22.284  17.138  1.00 10.00      A   
ATOM   1722 HH12 ARG A 186      41.943  21.915  16.627  1.00 10.00      A   
ATOM   1723  NH2 ARG A 186      39.285  20.145  16.365  1.00 10.00      A   
ATOM   1724 HH21 ARG A 186      38.955  19.247  16.045  1.00 10.00      A   
ATOM   1725 HH22 ARG A 186      38.629  20.788  16.797  1.00 10.00      A   
ATOM   1726  C   ARG A 186      44.937  20.212  11.756  1.00 10.00      A   
ATOM   1727  O   ARG A 186      44.288  19.574  10.926  1.00 10.00      A   
ATOM   1728  N   ASP A 187      45.072  21.533  11.716  1.00 10.00      A   
ATOM   1729  HN  ASP A 187      45.610  21.975  12.411  1.00 10.00      A   
ATOM   1730  CA  ASP A 187      44.433  22.360  10.693  1.00 10.00      A   
ATOM   1731  CB  ASP A 187      44.542  23.843  11.070  1.00 10.00      A   
ATOM   1732  CG  ASP A 187      43.292  24.398  11.725  1.00 10.00      A   
ATOM   1733  OD1 ASP A 187      42.418  23.601  12.111  1.00 10.00      A   
ATOM   1734  OD2 ASP A 187      43.185  25.643  11.857  1.00 10.00      A   
ATOM   1735  C   ASP A 187      45.081  22.141   9.329  1.00 10.00      A   
ATOM   1736  O   ASP A 187      44.564  22.584   8.305  1.00 10.00      A   
ATOM   1737  N   MET A 188      46.224  21.466   9.332  1.00 10.00      A   
ATOM   1738  HN  MET A 188      46.586  21.157  10.189  1.00 10.00      A   
ATOM   1739  CA  MET A 188      46.963  21.182   8.108  1.00 10.00      A   
ATOM   1740  CB  MET A 188      48.464  21.272   8.386  1.00 10.00      A   
ATOM   1741  CG  MET A 188      49.325  21.439   7.146  1.00 10.00      A   
ATOM   1742  SD  MET A 188      51.085  21.513   7.530  1.00 10.00      A   
ATOM   1743  CE  MET A 188      51.103  22.795   8.783  1.00 10.00      A   
ATOM   1744  C   MET A 188      46.624  19.795   7.570  1.00 10.00      A   
ATOM   1745  O   MET A 188      46.956  19.458   6.432  1.00 10.00      A   
ATOM   1746  N   GLY A 189      45.963  18.992   8.393  1.00 10.00      A   
ATOM   1747  HN  GLY A 189      45.712  19.315   9.284  1.00 10.00      A   
ATOM   1748  CA  GLY A 189      45.596  17.651   7.982  1.00 10.00      A   
ATOM   1749  C   GLY A 189      46.618  16.618   8.413  1.00 10.00      A   
ATOM   1750  O   GLY A 189      46.494  15.437   8.091  1.00 10.00      A   
ATOM   1751  N   TYR A 190      47.631  17.060   9.143  1.00 10.00      A   
ATOM   1752  HN  TYR A 190      47.669  18.009   9.386  1.00 10.00      A   
ATOM   1753  CA  TYR A 190      48.672  16.164   9.621  1.00 10.00      A   
ATOM   1754  CB  TYR A 190      49.971  16.932   9.875  1.00 10.00      A   
ATOM   1755  CG  TYR A 190      50.888  17.020   8.674  1.00 10.00      A   
ATOM   1756  CD1 TYR A 190      52.060  16.278   8.625  1.00 10.00      A   
ATOM   1757  CD2 TYR A 190      50.590  17.840   7.595  1.00 10.00      A   
ATOM   1758  CE1 TYR A 190      52.910  16.350   7.541  1.00 10.00      A   
ATOM   1759  CE2 TYR A 190      51.434  17.918   6.502  1.00 10.00      A   
ATOM   1760  CZ  TYR A 190      52.594  17.171   6.480  1.00 10.00      A   
ATOM   1761  OH  TYR A 190      53.443  17.248   5.399  1.00 10.00      A   
ATOM   1762  HH  TYR A 190      53.587  18.175   5.175  1.00 10.00      A   
ATOM   1763  C   TYR A 190      48.209  15.468  10.895  1.00 10.00      A   
ATOM   1764  O   TYR A 190      47.245  15.903  11.525  1.00 10.00      A   
ATOM   1765  N   LYS A 191      48.894  14.391  11.266  1.00 10.00      A   
ATOM   1766  HN  LYS A 191      49.652  14.093  10.717  1.00 10.00      A   
ATOM   1767  CA  LYS A 191      48.541  13.632  12.460  1.00 10.00      A   
ATOM   1768  CB  LYS A 191      49.470  12.427  12.647  1.00 10.00      A   
ATOM   1769  CG  LYS A 191      49.171  11.614  13.897  1.00 10.00      A   
ATOM   1770  CD  LYS A 191      47.736  11.111  13.896  1.00 10.00      A   
ATOM   1771  CE  LYS A 191      47.176  11.002  15.305  1.00 10.00      A   
ATOM   1772  NZ  LYS A 191      47.102  12.324  15.978  1.00 10.00      A   
ATOM   1773  HZ1 LYS A 191      46.588  12.238  16.881  1.00 10.00      A   
ATOM   1774  HZ2 LYS A 191      46.605  13.009  15.373  1.00 10.00      A   
ATOM   1775  HZ3 LYS A 191      48.059  12.679  16.171  1.00 10.00      A   
ATOM   1776  C   LYS A 191      48.538  14.501  13.716  1.00 10.00      A   
ATOM   1777  O   LYS A 191      47.504  14.661  14.366  1.00 10.00      A   
ATOM   1778  N   ASN A 192      49.696  15.043  14.066  1.00 10.00      A   
ATOM   1779  HN  ASN A 192      50.490  14.869  13.521  1.00 10.00      A   
ATOM   1780  CA  ASN A 192      49.819  15.890  15.246  1.00 10.00      A   
ATOM   1781  CB  ASN A 192      49.619  15.067  16.527  1.00 10.00      A   
ATOM   1782  CG  ASN A 192      49.000  15.863  17.661  1.00 10.00      A   
ATOM   1783  OD1 ASN A 192      49.061  17.093  17.683  1.00 10.00      A   
ATOM   1784  ND2 ASN A 192      48.414  15.165  18.620  1.00 10.00      A   
ATOM   1785 HD21 ASN A 192      48.414  14.187  18.550  1.00 10.00      A   
ATOM   1786 HD22 ASN A 192      48.002  15.652  19.362  1.00 10.00      A   
ATOM   1787  C   ASN A 192      51.190  16.551  15.274  1.00 10.00      A   
ATOM   1788  O   ASN A 192      52.015  16.332  14.381  1.00 10.00      A   
ATOM   1789  N   ASN A 193      51.420  17.354  16.298  1.00 10.00      A   
ATOM   1790  HN  ASN A 193      50.716  17.473  16.976  1.00 10.00      A   
ATOM   1791  CA  ASN A 193      52.681  18.055  16.470  1.00 10.00      A   
ATOM   1792  CB  ASN A 193      52.429  19.400  17.155  1.00 10.00      A   
ATOM   1793  CG  ASN A 193      53.645  20.304  17.158  1.00 10.00      A   
ATOM   1794  OD1 ASN A 193      54.462  20.269  18.076  1.00 10.00      A   
ATOM   1795  ND2 ASN A 193      53.768  21.128  16.131  1.00 10.00      A   
ATOM   1796 HD21 ASN A 193      53.077  21.107  15.431  1.00 10.00      A   
ATOM   1797 HD22 ASN A 193      54.537  21.732  16.115  1.00 10.00      A   
ATOM   1798  C   ASN A 193      53.622  17.215  17.318  1.00 10.00      A   
ATOM   1799  O   ASN A 193      53.229  16.701  18.366  1.00 10.00      A   
ATOM   1800  N   PHE A 194      54.850  17.057  16.856  1.00 10.00      A   
ATOM   1801  HN  PHE A 194      55.104  17.482  16.006  1.00 10.00      A   
ATOM   1802  CA  PHE A 194      55.840  16.280  17.581  1.00 10.00      A   
ATOM   1803  CB  PHE A 194      56.868  15.680  16.616  1.00 10.00      A   
ATOM   1804  CG  PHE A 194      57.968  14.897  17.277  1.00 10.00      A   
ATOM   1805  CD1 PHE A 194      59.295  15.252  17.093  1.00 10.00      A   
ATOM   1806  CD2 PHE A 194      57.677  13.805  18.076  1.00 10.00      A   
ATOM   1807  CE1 PHE A 194      60.310  14.531  17.694  1.00 10.00      A   
ATOM   1808  CE2 PHE A 194      58.687  13.082  18.681  1.00 10.00      A   
ATOM   1809  CZ  PHE A 194      60.005  13.444  18.489  1.00 10.00      A   
ATOM   1810  C   PHE A 194      56.529  17.153  18.620  1.00 10.00      A   
ATOM   1811  O   PHE A 194      56.662  16.767  19.781  1.00 10.00      A   
ATOM   1812  N   TYR A 195      56.947  18.339  18.197  1.00 10.00      A   
ATOM   1813  HN  TYR A 195      56.792  18.596  17.264  1.00 10.00      A   
ATOM   1814  CA  TYR A 195      57.621  19.272  19.086  1.00 10.00      A   
ATOM   1815  CB  TYR A 195      59.100  18.905  19.234  1.00 10.00      A   
ATOM   1816  CG  TYR A 195      59.858  19.762  20.227  1.00 10.00      A   
ATOM   1817  CD1 TYR A 195      60.862  20.622  19.806  1.00 10.00      A   
ATOM   1818  CD2 TYR A 195      59.565  19.713  21.585  1.00 10.00      A   
ATOM   1819  CE1 TYR A 195      61.555  21.408  20.707  1.00 10.00      A   
ATOM   1820  CE2 TYR A 195      60.252  20.495  22.495  1.00 10.00      A   
ATOM   1821  CZ  TYR A 195      61.247  21.341  22.050  1.00 10.00      A   
ATOM   1822  OH  TYR A 195      61.933  22.128  22.946  1.00 10.00      A   
ATOM   1823  HH  TYR A 195      62.442  22.790  22.464  1.00 10.00      A   
ATOM   1824  C   TYR A 195      57.483  20.704  18.586  1.00 10.00      A   
ATOM   1825  O   TYR A 195      57.611  20.973  17.387  1.00 10.00      A   
ATOM   1826  N   SER A 196      57.216  21.614  19.512  1.00 10.00      A   
ATOM   1827  HN  SER A 196      57.117  21.328  20.447  1.00 10.00      A   
ATOM   1828  CA  SER A 196      57.072  23.022  19.191  1.00 10.00      A   
ATOM   1829  CB  SER A 196      55.807  23.574  19.851  1.00 10.00      A   
ATOM   1830  OG  SER A 196      54.688  22.741  19.582  1.00 10.00      A   
ATOM   1831  HG  SER A 196      54.987  21.904  19.207  1.00 10.00      A   
ATOM   1832  C   SER A 196      58.303  23.783  19.677  1.00 10.00      A   
ATOM   1833  O   SER A 196      58.763  23.578  20.801  1.00 10.00      A   
ATOM   1834  N   SER A 197      58.842  24.648  18.831  1.00 10.00      A   
ATOM   1835  HN  SER A 197      58.425  24.787  17.947  1.00 10.00      A   
ATOM   1836  CA  SER A 197      60.025  25.416  19.188  1.00 10.00      A   
ATOM   1837  CB  SER A 197      61.279  24.755  18.607  1.00 10.00      A   
ATOM   1838  OG  SER A 197      60.972  24.045  17.417  1.00 10.00      A   
ATOM   1839  HG  SER A 197      60.022  23.891  17.376  1.00 10.00      A   
ATOM   1840  C   SER A 197      59.912  26.864  18.727  1.00 10.00      A   
ATOM   1841  O   SER A 197      58.995  27.220  17.983  1.00 10.00      A   
ATOM   1842  N   GLN A 198      60.840  27.695  19.173  1.00 10.00      A   
ATOM   1843  HN  GLN A 198      61.547  27.351  19.762  1.00 10.00      A   
ATOM   1844  CA  GLN A 198      60.846  29.103  18.808  1.00 10.00      A   
ATOM   1845  CB  GLN A 198      60.774  29.977  20.060  1.00 10.00      A   
ATOM   1846  CG  GLN A 198      59.515  29.773  20.888  1.00 10.00      A   
ATOM   1847  CD  GLN A 198      59.587  30.445  22.245  1.00 10.00      A   
ATOM   1848  OE1 GLN A 198      59.010  29.962  23.217  1.00 10.00      A   
ATOM   1849  NE2 GLN A 198      60.291  31.562  22.322  1.00 10.00      A   
ATOM   1850 HE21 GLN A 198      60.727  31.894  21.509  1.00 10.00      A   
ATOM   1851 HE22 GLN A 198      60.347  32.016  23.188  1.00 10.00      A   
ATOM   1852  C   GLN A 198      62.096  29.437  18.005  1.00 10.00      A   
ATOM   1853  O   GLN A 198      63.021  28.629  17.921  1.00 10.00      A   
ATOM   1854  N   GLY A 199      62.113  30.615  17.404  1.00 10.00      A   
ATOM   1855  HN  GLY A 199      61.337  31.209  17.485  1.00 10.00      A   
ATOM   1856  CA  GLY A 199      63.257  31.035  16.624  1.00 10.00      A   
ATOM   1857  C   GLY A 199      63.285  32.536  16.444  1.00 10.00      A   
ATOM   1858  O   GLY A 199      62.251  33.196  16.553  1.00 10.00      A   
ATOM   1859  N   ILE A 200      64.459  33.081  16.179  1.00 10.00      A   
ATOM   1860  HN  ILE A 200      65.248  32.503  16.100  1.00 10.00      A   
ATOM   1861  CA  ILE A 200      64.602  34.516  15.984  1.00 10.00      A   
ATOM   1862  CB  ILE A 200      65.864  35.066  16.681  1.00 10.00      A   
ATOM   1863  CG1 ILE A 200      65.934  34.581  18.132  1.00 10.00      A   
ATOM   1864  CG2 ILE A 200      65.882  36.587  16.626  1.00 10.00      A   
ATOM   1865  CD1 ILE A 200      67.252  34.881  18.815  1.00 10.00      A   
ATOM   1866  C   ILE A 200      64.681  34.829  14.495  1.00 10.00      A   
ATOM   1867  O   ILE A 200      65.549  34.308  13.791  1.00 10.00      A   
ATOM   1868  N   VAL A 201      63.780  35.680  14.017  1.00 10.00      A   
ATOM   1869  HN  VAL A 201      63.110  36.062  14.627  1.00 10.00      A   
ATOM   1870  CA  VAL A 201      63.754  36.046  12.604  1.00 10.00      A   
ATOM   1871  CB  VAL A 201      62.551  36.947  12.240  1.00 10.00      A   
ATOM   1872  CG1 VAL A 201      62.749  38.370  12.738  1.00 10.00      A   
ATOM   1873  CG2 VAL A 201      62.298  36.930  10.739  1.00 10.00      A   
ATOM   1874  C   VAL A 201      65.059  36.705  12.160  1.00 10.00      A   
ATOM   1875  O   VAL A 201      65.472  36.547  11.019  1.00 10.00      A   
ATOM   1876  N   ASP A 202      65.725  37.399  13.079  1.00 10.00      A   
ATOM   1877  HN  ASP A 202      65.365  37.445  13.990  1.00 10.00      A   
ATOM   1878  CA  ASP A 202      66.978  38.094  12.776  1.00 10.00      A   
ATOM   1879  CB  ASP A 202      67.459  38.903  13.980  1.00 10.00      A   
ATOM   1880  CG  ASP A 202      66.761  40.237  14.112  1.00 10.00      A   
ATOM   1881  OD1 ASP A 202      66.893  41.076  13.201  1.00 10.00      A   
ATOM   1882  OD2 ASP A 202      66.083  40.457  15.135  1.00 10.00      A   
ATOM   1883  C   ASP A 202      68.081  37.143  12.332  1.00 10.00      A   
ATOM   1884  O   ASP A 202      69.082  37.570  11.759  1.00 10.00      A   
ATOM   1885  N   ASP A 203      67.906  35.861  12.608  1.00 10.00      A   
ATOM   1886  HN  ASP A 203      67.087  35.579  13.076  1.00 10.00      A   
ATOM   1887  CA  ASP A 203      68.897  34.859  12.237  1.00 10.00      A   
ATOM   1888  CB  ASP A 203      68.973  33.777  13.317  1.00 10.00      A   
ATOM   1889  CG  ASP A 203      70.377  33.247  13.529  1.00 10.00      A   
ATOM   1890  OD1 ASP A 203      70.779  32.310  12.809  1.00 10.00      A   
ATOM   1891  OD2 ASP A 203      71.079  33.757  14.435  1.00 10.00      A   
ATOM   1892  C   ASP A 203      68.549  34.222  10.895  1.00 10.00      A   
ATOM   1893  O   ASP A 203      69.432  33.822  10.136  1.00 10.00      A   
ATOM   1894  N   SER A 204      67.256  34.152  10.604  1.00 10.00      A   
ATOM   1895  HN  SER A 204      66.607  34.517  11.240  1.00 10.00      A   
ATOM   1896  CA  SER A 204      66.771  33.544   9.371  1.00 10.00      A   
ATOM   1897  CB  SER A 204      65.462  32.806   9.644  1.00 10.00      A   
ATOM   1898  OG  SER A 204      65.566  32.040  10.834  1.00 10.00      A   
ATOM   1899  HG  SER A 204      66.407  31.567  10.833  1.00 10.00      A   
ATOM   1900  C   SER A 204      66.589  34.555   8.236  1.00 10.00      A   
ATOM   1901  O   SER A 204      66.925  34.267   7.085  1.00 10.00      A   
ATOM   1902  N   GLY A 205      66.064  35.732   8.554  1.00 10.00      A   
ATOM   1903  HN  GLY A 205      65.837  35.925   9.494  1.00 10.00      A   
ATOM   1904  CA  GLY A 205      65.843  36.747   7.539  1.00 10.00      A   
ATOM   1905  C   GLY A 205      65.165  37.986   8.096  1.00 10.00      A   
ATOM   1906  O   GLY A 205      65.582  38.517   9.128  1.00 10.00      A   
ATOM   1907  N   SER A 206      64.132  38.460   7.410  1.00 10.00      A   
ATOM   1908  HN  SER A 206      63.866  38.016   6.574  1.00 10.00      A   
ATOM   1909  CA  SER A 206      63.394  39.638   7.847  1.00 10.00      A   
ATOM   1910  CB  SER A 206      64.073  40.912   7.331  1.00 10.00      A   
ATOM   1911  OG  SER A 206      65.441  40.960   7.711  1.00 10.00      A   
ATOM   1912  HG  SER A 206      65.659  40.161   8.214  1.00 10.00      A   
ATOM   1913  C   SER A 206      61.953  39.589   7.343  1.00 10.00      A   
ATOM   1914  O   SER A 206      61.716  39.412   6.147  1.00 10.00      A   
ATOM   1915  N   THR A 207      61.002  39.742   8.263  1.00 10.00      A   
ATOM   1916  HN  THR A 207      61.263  39.874   9.199  1.00 10.00      A   
ATOM   1917  CA  THR A 207      59.580  39.729   7.927  1.00 10.00      A   
ATOM   1918  CB  THR A 207      59.180  38.458   7.136  1.00 10.00      A   
ATOM   1919  OG1 THR A 207      57.885  38.633   6.544  1.00 10.00      A   
ATOM   1920  HG1 THR A 207      57.912  39.387   5.937  1.00 10.00      A   
ATOM   1921  CG2 THR A 207      59.186  37.220   8.023  1.00 10.00      A   
ATOM   1922  C   THR A 207      58.726  39.858   9.194  1.00 10.00      A   
ATOM   1923  O   THR A 207      59.174  39.507  10.286  1.00 10.00      A   
ATOM   1924  N   SER A 208      57.517  40.391   9.049  1.00 10.00      A   
ATOM   1925  HN  SER A 208      57.228  40.686   8.157  1.00 10.00      A   
ATOM   1926  CA  SER A 208      56.605  40.555  10.175  1.00 10.00      A   
ATOM   1927  CB  SER A 208      55.780  41.827   9.986  1.00 10.00      A   
ATOM   1928  OG  SER A 208      56.613  42.907   9.596  1.00 10.00      A   
ATOM   1929  HG  SER A 208      57.526  42.714   9.847  1.00 10.00      A   
ATOM   1930  C   SER A 208      55.691  39.337  10.295  1.00 10.00      A   
ATOM   1931  O   SER A 208      55.348  38.712   9.290  1.00 10.00      A   
ATOM   1932  N   PHE A 209      55.283  39.006  11.515  1.00 10.00      A   
ATOM   1933  HN  PHE A 209      55.547  39.563  12.281  1.00 10.00      A   
ATOM   1934  CA  PHE A 209      54.435  37.838  11.739  1.00 10.00      A   
ATOM   1935  CB  PHE A 209      55.085  36.890  12.753  1.00 10.00      A   
ATOM   1936  CG  PHE A 209      56.578  37.004  12.817  1.00 10.00      A   
ATOM   1937  CD1 PHE A 209      57.362  36.657  11.734  1.00 10.00      A   
ATOM   1938  CD2 PHE A 209      57.194  37.471  13.960  1.00 10.00      A   
ATOM   1939  CE1 PHE A 209      58.734  36.776  11.789  1.00 10.00      A   
ATOM   1940  CE2 PHE A 209      58.564  37.590  14.024  1.00 10.00      A   
ATOM   1941  CZ  PHE A 209      59.336  37.244  12.938  1.00 10.00      A   
ATOM   1942  C   PHE A 209      53.045  38.234  12.218  1.00 10.00      A   
ATOM   1943  O   PHE A 209      52.820  39.372  12.626  1.00 10.00      A   
ATOM   1944  N   MET A 210      52.120  37.284  12.157  1.00 10.00      A   
ATOM   1945  HN  MET A 210      52.369  36.396  11.806  1.00 10.00      A   
ATOM   1946  CA  MET A 210      50.749  37.510  12.589  1.00 10.00      A   
ATOM   1947  CB  MET A 210      49.786  36.682  11.735  1.00 10.00      A   
ATOM   1948  CG  MET A 210      48.445  37.352  11.489  1.00 10.00      A   
ATOM   1949  SD  MET A 210      47.394  36.429  10.352  1.00 10.00      A   
ATOM   1950  CE  MET A 210      46.064  37.604  10.113  1.00 10.00      A   
ATOM   1951  C   MET A 210      50.593  37.145  14.062  1.00 10.00      A   
ATOM   1952  O   MET A 210      51.426  36.430  14.623  1.00 10.00      A   
ATOM   1953  N   LYS A 211      49.526  37.630  14.681  1.00 10.00      A   
ATOM   1954  HN  LYS A 211      48.886  38.180  14.173  1.00 10.00      A   
ATOM   1955  CA  LYS A 211      49.266  37.370  16.088  1.00 10.00      A   
ATOM   1956  CB  LYS A 211      49.077  38.699  16.827  1.00 10.00      A   
ATOM   1957  CG  LYS A 211      48.796  38.572  18.317  1.00 10.00      A   
ATOM   1958  CD  LYS A 211      48.714  39.937  18.977  1.00 10.00      A   
ATOM   1959  CE  LYS A 211      50.079  40.596  19.034  1.00 10.00      A   
ATOM   1960  NZ  LYS A 211      49.988  42.057  19.290  1.00 10.00      A   
ATOM   1961  HZ1 LYS A 211      49.896  42.577  18.386  1.00 10.00      A   
ATOM   1962  HZ2 LYS A 211      50.843  42.386  19.782  1.00 10.00      A   
ATOM   1963  HZ3 LYS A 211      49.158  42.266  19.882  1.00 10.00      A   
ATOM   1964  C   LYS A 211      48.033  36.489  16.266  1.00 10.00      A   
ATOM   1965  O   LYS A 211      47.091  36.554  15.475  1.00 10.00      A   
ATOM   1966  N   LEU A 212      48.053  35.669  17.309  1.00 10.00      A   
ATOM   1967  HN  LEU A 212      48.838  35.669  17.895  1.00 10.00      A   
ATOM   1968  CA  LEU A 212      46.947  34.775  17.618  1.00 10.00      A   
ATOM   1969  CB  LEU A 212      47.502  33.429  18.109  1.00 10.00      A   
ATOM   1970  CG  LEU A 212      46.509  32.464  18.764  1.00 10.00      A   
ATOM   1971  CD1 LEU A 212      45.551  31.887  17.735  1.00 10.00      A   
ATOM   1972  CD2 LEU A 212      47.246  31.356  19.499  1.00 10.00      A   
ATOM   1973  C   LEU A 212      46.050  35.400  18.687  1.00 10.00      A   
ATOM   1974  O   LEU A 212      46.523  36.148  19.541  1.00 10.00      A   
ATOM   1975  N   ASN A 213      44.760  35.104  18.627  1.00 10.00      A   
ATOM   1976  HN  ASN A 213      44.438  34.520  17.912  1.00 10.00      A   
ATOM   1977  CA  ASN A 213      43.808  35.625  19.602  1.00 10.00      A   
ATOM   1978  CB  ASN A 213      42.394  35.654  19.017  1.00 10.00      A   
ATOM   1979  CG  ASN A 213      42.170  36.818  18.069  1.00 10.00      A   
ATOM   1980  OD1 ASN A 213      42.439  36.723  16.872  1.00 10.00      A   
ATOM   1981  ND2 ASN A 213      41.669  37.923  18.597  1.00 10.00      A   
ATOM   1982 HD21 ASN A 213      41.475  37.931  19.559  1.00 10.00      A   
ATOM   1983 HD22 ASN A 213      41.506  38.686  18.005  1.00 10.00      A   
ATOM   1984  C   ASN A 213      43.833  34.776  20.870  1.00 10.00      A   
ATOM   1985  O   ASN A 213      44.191  33.599  20.826  1.00 10.00      A   
ATOM   1986  N   THR A 214      43.447  35.371  21.992  1.00 10.00      A   
ATOM   1987  HN  THR A 214      43.167  36.311  21.968  1.00 10.00      A   
ATOM   1988  CA  THR A 214      43.437  34.666  23.267  1.00 10.00      A   
ATOM   1989  CB  THR A 214      43.299  35.654  24.438  1.00 10.00      A   
ATOM   1990  OG1 THR A 214      43.554  36.988  23.970  1.00 10.00      A   
ATOM   1991  HG1 THR A 214      44.437  37.260  24.248  1.00 10.00      A   
ATOM   1992  CG2 THR A 214      44.291  35.308  25.537  1.00 10.00      A   
ATOM   1993  C   THR A 214      42.305  33.641  23.335  1.00 10.00      A   
ATOM   1994  O   THR A 214      42.344  32.709  24.136  1.00 10.00      A   
ATOM   1995  N   SER A 215      41.303  33.807  22.483  1.00 10.00      A   
ATOM   1996  HN  SER A 215      41.319  34.568  21.867  1.00 10.00      A   
ATOM   1997  CA  SER A 215      40.164  32.904  22.446  1.00 10.00      A   
ATOM   1998  CB  SER A 215      38.966  33.657  21.870  1.00 10.00      A   
ATOM   1999  OG  SER A 215      39.328  35.001  21.578  1.00 10.00      A   
ATOM   2000  HG  SER A 215      38.801  35.600  22.121  1.00 10.00      A   
ATOM   2001  C   SER A 215      40.465  31.660  21.603  1.00 10.00      A   
ATOM   2002  O   SER A 215      39.557  31.022  21.068  1.00 10.00      A   
ATOM   2003  N   ALA A 216      41.745  31.307  21.515  1.00 10.00      A   
ATOM   2004  HN  ALA A 216      42.416  31.840  21.990  1.00 10.00      A   
ATOM   2005  CA  ALA A 216      42.182  30.154  20.736  1.00 10.00      A   
ATOM   2006  CB  ALA A 216      43.700  30.110  20.676  1.00 10.00      A   
ATOM   2007  C   ALA A 216      41.633  28.845  21.292  1.00 10.00      A   
ATOM   2008  O   ALA A 216      41.456  27.873  20.556  1.00 10.00      A   
ATOM   2009  N   GLY A 217      41.359  28.821  22.588  1.00 10.00      A   
ATOM   2010  HN  GLY A 217      41.515  29.624  23.129  1.00 10.00      A   
ATOM   2011  CA  GLY A 217      40.833  27.621  23.207  1.00 10.00      A   
ATOM   2012  C   GLY A 217      39.333  27.488  23.030  1.00 10.00      A   
ATOM   2013  O   GLY A 217      38.738  26.495  23.445  1.00 10.00      A   
ATOM   2014  N   ASN A 218      38.723  28.489  22.407  1.00 10.00      A   
ATOM   2015  HN  ASN A 218      39.256  29.249  22.086  1.00 10.00      A   
ATOM   2016  CA  ASN A 218      37.284  28.491  22.180  1.00 10.00      A   
ATOM   2017  CB  ASN A 218      36.632  29.687  22.876  1.00 10.00      A   
ATOM   2018  CG  ASN A 218      35.255  29.362  23.424  1.00 10.00      A   
ATOM   2019  OD1 ASN A 218      35.093  29.116  24.620  1.00 10.00      A   
ATOM   2020  ND2 ASN A 218      34.257  29.350  22.556  1.00 10.00      A   
ATOM   2021 HD21 ASN A 218      34.460  29.547  21.615  1.00 10.00      A   
ATOM   2022 HD22 ASN A 218      33.355  29.150  22.886  1.00 10.00      A   
ATOM   2023  C   ASN A 218      36.970  28.520  20.688  1.00 10.00      A   
ATOM   2024  O   ASN A 218      36.036  29.196  20.246  1.00 10.00      A   
ATOM   2025  N   VAL A 219      37.769  27.794  19.918  1.00 10.00      A   
ATOM   2026  HN  VAL A 219      38.506  27.295  20.332  1.00 10.00      A   
ATOM   2027  CA  VAL A 219      37.593  27.712  18.478  1.00 10.00      A   
ATOM   2028  CB  VAL A 219      38.179  28.956  17.762  1.00 10.00      A   
ATOM   2029  CG1 VAL A 219      39.701  28.917  17.715  1.00 10.00      A   
ATOM   2030  CG2 VAL A 219      37.588  29.125  16.371  1.00 10.00      A   
ATOM   2031  C   VAL A 219      38.251  26.435  17.956  1.00 10.00      A   
ATOM   2032  O   VAL A 219      39.207  25.934  18.552  1.00 10.00      A   
ATOM   2033  N   ASP A 220      37.722  25.893  16.869  1.00 10.00      A   
ATOM   2034  HN  ASP A 220      36.941  26.317  16.454  1.00 10.00      A   
ATOM   2035  CA  ASP A 220      38.266  24.672  16.288  1.00 10.00      A   
ATOM   2036  CB  ASP A 220      37.154  23.702  15.875  1.00 10.00      A   
ATOM   2037  CG  ASP A 220      36.775  22.742  16.986  1.00 10.00      A   
ATOM   2038  OD1 ASP A 220      37.623  21.913  17.379  1.00 10.00      A   
ATOM   2039  OD2 ASP A 220      35.628  22.813  17.477  1.00 10.00      A   
ATOM   2040  C   ASP A 220      39.181  24.966  15.107  1.00 10.00      A   
ATOM   2041  O   ASP A 220      40.102  24.202  14.824  1.00 10.00      A   
ATOM   2042  N   ILE A 221      38.935  26.078  14.428  1.00 10.00      A   
ATOM   2043  HN  ILE A 221      38.203  26.661  14.715  1.00 10.00      A   
ATOM   2044  CA  ILE A 221      39.740  26.457  13.267  1.00 10.00      A   
ATOM   2045  CB  ILE A 221      38.884  26.525  11.982  1.00 10.00      A   
ATOM   2046  CG1 ILE A 221      38.027  25.261  11.832  1.00 10.00      A   
ATOM   2047  CG2 ILE A 221      39.774  26.711  10.760  1.00 10.00      A   
ATOM   2048  CD1 ILE A 221      36.973  25.359  10.747  1.00 10.00      A   
ATOM   2049  C   ILE A 221      40.415  27.810  13.494  1.00 10.00      A   
ATOM   2050  O   ILE A 221      39.752  28.797  13.822  1.00 10.00      A   
ATOM   2051  N   TYR A 222      41.730  27.854  13.301  1.00 10.00      A   
ATOM   2052  HN  TYR A 222      42.200  27.032  13.020  1.00 10.00      A   
ATOM   2053  CA  TYR A 222      42.501  29.081  13.494  1.00 10.00      A   
ATOM   2054  CB  TYR A 222      44.004  28.783  13.414  1.00 10.00      A   
ATOM   2055  CG  TYR A 222      44.892  30.003  13.268  1.00 10.00      A   
ATOM   2056  CD1 TYR A 222      45.129  30.856  14.339  1.00 10.00      A   
ATOM   2057  CD2 TYR A 222      45.502  30.295  12.054  1.00 10.00      A   
ATOM   2058  CE1 TYR A 222      45.948  31.961  14.201  1.00 10.00      A   
ATOM   2059  CE2 TYR A 222      46.318  31.395  11.908  1.00 10.00      A   
ATOM   2060  CZ  TYR A 222      46.539  32.224  12.984  1.00 10.00      A   
ATOM   2061  OH  TYR A 222      47.357  33.319  12.841  1.00 10.00      A   
ATOM   2062  HH  TYR A 222      47.004  33.893  12.155  1.00 10.00      A   
ATOM   2063  C   TYR A 222      42.110  30.162  12.485  1.00 10.00      A   
ATOM   2064  O   TYR A 222      42.249  31.351  12.757  1.00 10.00      A   
ATOM   2065  N   LYS A 223      41.607  29.739  11.330  1.00 10.00      A   
ATOM   2066  HN  LYS A 223      41.515  28.776  11.179  1.00 10.00      A   
ATOM   2067  CA  LYS A 223      41.193  30.668  10.276  1.00 10.00      A   
ATOM   2068  CB  LYS A 223      40.635  29.881   9.082  1.00 10.00      A   
ATOM   2069  CG  LYS A 223      40.106  30.733   7.935  1.00 10.00      A   
ATOM   2070  CD  LYS A 223      41.229  31.411   7.169  1.00 10.00      A   
ATOM   2071  CE  LYS A 223      40.705  32.086   5.910  1.00 10.00      A   
ATOM   2072  NZ  LYS A 223      39.826  33.248   6.215  1.00 10.00      A   
ATOM   2073  HZ1 LYS A 223      39.003  32.945   6.772  1.00 10.00      A   
ATOM   2074  HZ2 LYS A 223      39.491  33.683   5.332  1.00 10.00      A   
ATOM   2075  HZ3 LYS A 223      40.353  33.963   6.762  1.00 10.00      A   
ATOM   2076  C   LYS A 223      40.153  31.674  10.782  1.00 10.00      A   
ATOM   2077  O   LYS A 223      40.044  32.783  10.265  1.00 10.00      A   
ATOM   2078  N   LYS A 224      39.416  31.292  11.818  1.00 10.00      A   
ATOM   2079  HN  LYS A 224      39.580  30.415  12.227  1.00 10.00      A   
ATOM   2080  CA  LYS A 224      38.380  32.148  12.374  1.00 10.00      A   
ATOM   2081  CB  LYS A 224      37.267  31.294  12.983  1.00 10.00      A   
ATOM   2082  CG  LYS A 224      36.583  30.372  11.989  1.00 10.00      A   
ATOM   2083  CD  LYS A 224      35.404  29.653  12.623  1.00 10.00      A   
ATOM   2084  CE  LYS A 224      34.537  28.976  11.574  1.00 10.00      A   
ATOM   2085  NZ  LYS A 224      34.046  29.939  10.553  1.00 10.00      A   
ATOM   2086  HZ1 LYS A 224      33.356  29.479   9.929  1.00 10.00      A   
ATOM   2087  HZ2 LYS A 224      34.842  30.286   9.972  1.00 10.00      A   
ATOM   2088  HZ3 LYS A 224      33.591  30.753  11.014  1.00 10.00      A   
ATOM   2089  C   LYS A 224      38.917  33.123  13.419  1.00 10.00      A   
ATOM   2090  O   LYS A 224      38.211  34.045  13.824  1.00 10.00      A   
ATOM   2091  N   LEU A 225      40.162  32.943  13.848  1.00 10.00      A   
ATOM   2092  HN  LEU A 225      40.716  32.227  13.462  1.00 10.00      A   
ATOM   2093  CA  LEU A 225      40.728  33.819  14.868  1.00 10.00      A   
ATOM   2094  CB  LEU A 225      40.545  33.230  16.271  1.00 10.00      A   
ATOM   2095  CG  LEU A 225      39.168  33.417  16.910  1.00 10.00      A   
ATOM   2096  CD1 LEU A 225      39.079  32.636  18.209  1.00 10.00      A   
ATOM   2097  CD2 LEU A 225      38.882  34.892  17.158  1.00 10.00      A   
ATOM   2098  C   LEU A 225      42.190  34.160  14.623  1.00 10.00      A   
ATOM   2099  O   LEU A 225      43.090  33.412  15.009  1.00 10.00      A   
ATOM   2100  N   TYR A 226      42.418  35.294  13.983  1.00 10.00      A   
ATOM   2101  HN  TYR A 226      41.655  35.842  13.690  1.00 10.00      A   
ATOM   2102  CA  TYR A 226      43.767  35.762  13.713  1.00 10.00      A   
ATOM   2103  CB  TYR A 226      44.381  35.146  12.442  1.00 10.00      A   
ATOM   2104  CG  TYR A 226      43.507  35.125  11.199  1.00 10.00      A   
ATOM   2105  CD1 TYR A 226      42.528  36.086  10.971  1.00 10.00      A   
ATOM   2106  CD2 TYR A 226      43.683  34.137  10.241  1.00 10.00      A   
ATOM   2107  CE1 TYR A 226      41.753  36.060   9.832  1.00 10.00      A   
ATOM   2108  CE2 TYR A 226      42.912  34.102   9.098  1.00 10.00      A   
ATOM   2109  CZ  TYR A 226      41.948  35.065   8.898  1.00 10.00      A   
ATOM   2110  OH  TYR A 226      41.179  35.039   7.759  1.00 10.00      A   
ATOM   2111  HH  TYR A 226      41.018  35.944   7.467  1.00 10.00      A   
ATOM   2112  C   TYR A 226      43.824  37.283  13.699  1.00 10.00      A   
ATOM   2113  O   TYR A 226      42.886  37.948  13.252  1.00 10.00      A   
ATOM   2114  N   HIS A 227      44.910  37.835  14.207  1.00 10.00      A   
ATOM   2115  HN  HIS A 227      45.630  37.257  14.556  1.00 10.00      A   
ATOM   2116  CA  HIS A 227      45.067  39.280  14.256  1.00 10.00      A   
ATOM   2117  CB  HIS A 227      45.035  39.770  15.706  1.00 10.00      A   
ATOM   2118  CG  HIS A 227      44.681  41.219  15.857  1.00 10.00      A   
ATOM   2119  ND1 HIS A 227      45.570  42.255  15.669  1.00 10.00      A   
ATOM   2120  HD1 HIS A 227      46.514  42.173  15.405  1.00 10.00      A   
ATOM   2121  CD2 HIS A 227      43.502  41.796  16.196  1.00 10.00      A   
ATOM   2122  CE1 HIS A 227      44.920  43.401  15.901  1.00 10.00      A   
ATOM   2123  NE2 HIS A 227      43.659  43.177  16.223  1.00 10.00      A   
ATOM   2124  C   HIS A 227      46.364  39.715  13.588  1.00 10.00      A   
ATOM   2125  O   HIS A 227      47.439  39.221  13.925  1.00 10.00      A   
ATOM   2126  N   SER A 228      46.261  40.639  12.639  1.00 10.00      A   
ATOM   2127  HN  SER A 228      45.375  40.993  12.408  1.00 10.00      A   
ATOM   2128  CA  SER A 228      47.432  41.145  11.939  1.00 10.00      A   
ATOM   2129  CB  SER A 228      46.999  42.018  10.760  1.00 10.00      A   
ATOM   2130  OG  SER A 228      46.029  41.349   9.964  1.00 10.00      A   
ATOM   2131  HG  SER A 228      45.543  40.719  10.508  1.00 10.00      A   
ATOM   2132  C   SER A 228      48.316  41.932  12.909  1.00 10.00      A   
ATOM   2133  O   SER A 228      47.811  42.695  13.738  1.00 10.00      A   
ATOM   2134  N   ASP A 229      49.624  41.737  12.818  1.00 10.00      A   
ATOM   2135  HN  ASP A 229      49.974  41.141  12.120  1.00 10.00      A   
ATOM   2136  CA  ASP A 229      50.561  42.411  13.710  1.00 10.00      A   
ATOM   2137  CB  ASP A 229      50.622  41.677  15.060  1.00 10.00      A   
ATOM   2138  CG  ASP A 229      51.053  42.567  16.213  1.00 10.00      A   
ATOM   2139  OD1 ASP A 229      52.273  42.661  16.478  1.00 10.00      A   
ATOM   2140  OD2 ASP A 229      50.173  43.161  16.869  1.00 10.00      A   
ATOM   2141  C   ASP A 229      51.951  42.452  13.087  1.00 10.00      A   
ATOM   2142  O   ASP A 229      52.128  42.115  11.913  1.00 10.00      A   
ATOM   2143  N   ALA A 230      52.930  42.865  13.873  1.00 10.00      A   
ATOM   2144  HN  ALA A 230      52.720  43.113  14.803  1.00 10.00      A   
ATOM   2145  CA  ALA A 230      54.302  42.945  13.415  1.00 10.00      A   
ATOM   2146  CB  ALA A 230      54.793  44.383  13.476  1.00 10.00      A   
ATOM   2147  C   ALA A 230      55.182  42.045  14.270  1.00 10.00      A   
ATOM   2148  O   ALA A 230      56.146  41.460  13.776  1.00 10.00      A   
ATOM   2149  N   CYS A 231      54.816  41.919  15.547  1.00 10.00      A   
ATOM   2150  HN  CYS A 231      54.008  42.389  15.858  1.00 10.00      A   
ATOM   2151  CA  CYS A 231      55.557  41.100  16.503  1.00 10.00      A   
ATOM   2152  C   CYS A 231      56.970  41.636  16.717  1.00 10.00      A   
ATOM   2153  O   CYS A 231      57.925  41.179  16.089  1.00 10.00      A   
ATOM   2154  CB  CYS A 231      55.573  39.621  16.100  1.00 10.00      A   
ATOM   2155  SG  CYS A 231      56.525  38.539  17.219  1.00 10.00      A   
ATOM   2156  N   SER A 232      57.092  42.615  17.609  1.00 10.00      A   
ATOM   2157  HN  SER A 232      56.290  42.941  18.071  1.00 10.00      A   
ATOM   2158  CA  SER A 232      58.380  43.226  17.915  1.00 10.00      A   
ATOM   2159  CB  SER A 232      58.190  44.446  18.821  1.00 10.00      A   
ATOM   2160  OG  SER A 232      57.404  45.435  18.177  1.00 10.00      A   
ATOM   2161  HG  SER A 232      56.560  45.524  18.638  1.00 10.00      A   
ATOM   2162  C   SER A 232      59.338  42.221  18.554  1.00 10.00      A   
ATOM   2163  O   SER A 232      60.559  42.389  18.500  1.00 10.00      A   
ATOM   2164  N   SER A 233      58.778  41.176  19.152  1.00 10.00      A   
ATOM   2165  HN  SER A 233      57.800  41.107  19.179  1.00 10.00      A   
ATOM   2166  CA  SER A 233      59.572  40.134  19.787  1.00 10.00      A   
ATOM   2167  CB  SER A 233      58.642  39.181  20.536  1.00 10.00      A   
ATOM   2168  OG  SER A 233      57.406  39.822  20.818  1.00 10.00      A   
ATOM   2169  HG  SER A 233      57.220  39.756  21.762  1.00 10.00      A   
ATOM   2170  C   SER A 233      60.384  39.376  18.736  1.00 10.00      A   
ATOM   2171  O   SER A 233      61.447  38.824  19.031  1.00 10.00      A   
ATOM   2172  N   LYS A 234      59.864  39.365  17.508  1.00 10.00      A   
ATOM   2173  HN  LYS A 234      59.008  39.820  17.355  1.00 10.00      A   
ATOM   2174  CA  LYS A 234      60.517  38.711  16.377  1.00 10.00      A   
ATOM   2175  CB  LYS A 234      61.773  39.477  15.954  1.00 10.00      A   
ATOM   2176  CG  LYS A 234      61.479  40.835  15.331  1.00 10.00      A   
ATOM   2177  CD  LYS A 234      62.758  41.569  14.971  1.00 10.00      A   
ATOM   2178  CE  LYS A 234      63.459  42.102  16.211  1.00 10.00      A   
ATOM   2179  NZ  LYS A 234      64.796  42.662  15.890  1.00 10.00      A   
ATOM   2180  HZ1 LYS A 234      65.245  43.034  16.750  1.00 10.00      A   
ATOM   2181  HZ2 LYS A 234      64.706  43.432  15.199  1.00 10.00      A   
ATOM   2182  HZ3 LYS A 234      65.410  41.918  15.486  1.00 10.00      A   
ATOM   2183  C   LYS A 234      60.811  37.233  16.630  1.00 10.00      A   
ATOM   2184  O   LYS A 234      61.853  36.713  16.221  1.00 10.00      A   
ATOM   2185  N   ALA A 235      59.875  36.559  17.284  1.00 10.00      A   
ATOM   2186  HN  ALA A 235      59.058  37.024  17.558  1.00 10.00      A   
ATOM   2187  CA  ALA A 235      60.020  35.143  17.588  1.00 10.00      A   
ATOM   2188  CB  ALA A 235      59.833  34.894  19.075  1.00 10.00      A   
ATOM   2189  C   ALA A 235      59.030  34.322  16.771  1.00 10.00      A   
ATOM   2190  O   ALA A 235      57.815  34.433  16.951  1.00 10.00      A   
ATOM   2191  N   VAL A 236      59.555  33.506  15.868  1.00 10.00      A   
ATOM   2192  HN  VAL A 236      60.533  33.454  15.784  1.00 10.00      A   
ATOM   2193  CA  VAL A 236      58.723  32.676  15.007  1.00 10.00      A   
ATOM   2194  CB  VAL A 236      59.391  32.400  13.645  1.00 10.00      A   
ATOM   2195  CG1 VAL A 236      59.289  33.614  12.742  1.00 10.00      A   
ATOM   2196  CG2 VAL A 236      60.844  31.980  13.820  1.00 10.00      A   
ATOM   2197  C   VAL A 236      58.372  31.347  15.661  1.00 10.00      A   
ATOM   2198  O   VAL A 236      59.058  30.887  16.578  1.00 10.00      A   
ATOM   2199  N   VAL A 237      57.306  30.730  15.171  1.00 10.00      A   
ATOM   2200  HN  VAL A 237      56.804  31.150  14.439  1.00 10.00      A   
ATOM   2201  CA  VAL A 237      56.853  29.451  15.692  1.00 10.00      A   
ATOM   2202  CB  VAL A 237      55.313  29.390  15.782  1.00 10.00      A   
ATOM   2203  CG1 VAL A 237      54.867  28.158  16.553  1.00 10.00      A   
ATOM   2204  CG2 VAL A 237      54.755  30.653  16.417  1.00 10.00      A   
ATOM   2205  C   VAL A 237      57.335  28.304  14.808  1.00 10.00      A   
ATOM   2206  O   VAL A 237      56.855  28.128  13.687  1.00 10.00      A   
ATOM   2207  N   SER A 238      58.296  27.542  15.306  1.00 10.00      A   
ATOM   2208  HN  SER A 238      58.652  27.739  16.201  1.00 10.00      A   
ATOM   2209  CA  SER A 238      58.819  26.400  14.571  1.00 10.00      A   
ATOM   2210  CB  SER A 238      60.321  26.250  14.821  1.00 10.00      A   
ATOM   2211  OG  SER A 238      60.988  27.495  14.676  1.00 10.00      A   
ATOM   2212  HG  SER A 238      60.335  28.204  14.673  1.00 10.00      A   
ATOM   2213  C   SER A 238      58.076  25.149  15.021  1.00 10.00      A   
ATOM   2214  O   SER A 238      58.150  24.757  16.191  1.00 10.00      A   
ATOM   2215  N   LEU A 239      57.360  24.522  14.105  1.00 10.00      A   
ATOM   2216  HN  LEU A 239      57.369  24.842  13.172  1.00 10.00      A   
ATOM   2217  CA  LEU A 239      56.580  23.349  14.447  1.00 10.00      A   
ATOM   2218  CB  LEU A 239      55.094  23.630  14.239  1.00 10.00      A   
ATOM   2219  CG  LEU A 239      54.506  24.775  15.061  1.00 10.00      A   
ATOM   2220  CD1 LEU A 239      53.052  24.993  14.691  1.00 10.00      A   
ATOM   2221  CD2 LEU A 239      54.644  24.492  16.548  1.00 10.00      A   
ATOM   2222  C   LEU A 239      56.988  22.129  13.645  1.00 10.00      A   
ATOM   2223  O   LEU A 239      57.004  22.156  12.415  1.00 10.00      A   
ATOM   2224  N   ARG A 240      57.318  21.062  14.351  1.00 10.00      A   
ATOM   2225  HN  ARG A 240      57.301  21.112  15.334  1.00 10.00      A   
ATOM   2226  CA  ARG A 240      57.692  19.814  13.713  1.00 10.00      A   
ATOM   2227  CB  ARG A 240      58.971  19.237  14.333  1.00 10.00      A   
ATOM   2228  CG  ARG A 240      60.219  20.053  14.029  1.00 10.00      A   
ATOM   2229  CD  ARG A 240      61.491  19.242  14.228  1.00 10.00      A   
ATOM   2230  NE  ARG A 240      61.966  19.276  15.610  1.00 10.00      A   
ATOM   2231  HE  ARG A 240      61.664  18.557  16.213  1.00 10.00      A   
ATOM   2232  CZ  ARG A 240      62.786  20.210  16.091  1.00 10.00      A   
ATOM   2233  NH1 ARG A 240      63.220  21.188  15.301  1.00 10.00      A   
ATOM   2234 HH11 ARG A 240      62.932  21.230  14.339  1.00 10.00      A   
ATOM   2235 HH12 ARG A 240      63.836  21.896  15.664  1.00 10.00      A   
ATOM   2236  NH2 ARG A 240      63.181  20.159  17.359  1.00 10.00      A   
ATOM   2237 HH21 ARG A 240      62.863  19.417  17.958  1.00 10.00      A   
ATOM   2238 HH22 ARG A 240      63.800  20.862  17.725  1.00 10.00      A   
ATOM   2239  C   ARG A 240      56.537  18.827  13.828  1.00 10.00      A   
ATOM   2240  O   ARG A 240      56.386  18.150  14.846  1.00 10.00      A   
ATOM   2241  N   CYS A 241      55.689  18.789  12.809  1.00 10.00      A   
ATOM   2242  HN  CYS A 241      55.837  19.379  12.035  1.00 10.00      A   
ATOM   2243  CA  CYS A 241      54.544  17.887  12.806  1.00 10.00      A   
ATOM   2244  C   CYS A 241      54.959  16.509  12.304  1.00 10.00      A   
ATOM   2245  O   CYS A 241      55.974  16.371  11.620  1.00 10.00      A   
ATOM   2246  CB  CYS A 241      53.416  18.442  11.927  1.00 10.00      A   
ATOM   2247  SG  CYS A 241      53.051  20.211  12.178  1.00 10.00      A   
ATOM   2248  N   ILE A 242      54.184  15.492  12.659  1.00 10.00      A   
ATOM   2249  HN  ILE A 242      53.401  15.663  13.225  1.00 10.00      A   
ATOM   2250  CA  ILE A 242      54.465  14.125  12.232  1.00 10.00      A   
ATOM   2251  CB  ILE A 242      53.616  13.102  13.018  1.00 10.00      A   
ATOM   2252  CG1 ILE A 242      53.782  13.319  14.527  1.00 10.00      A   
ATOM   2253  CG2 ILE A 242      54.009  11.681  12.636  1.00 10.00      A   
ATOM   2254  CD1 ILE A 242      52.813  12.520  15.374  1.00 10.00      A   
ATOM   2255  C   ILE A 242      54.176  13.980  10.741  1.00 10.00      A   
ATOM   2256  O   ILE A 242      53.017  13.972  10.326  1.00 10.00      A   
ATOM   2257  N   ALA A 243      55.238  13.884   9.949  1.00 10.00      A   
ATOM   2258  HN  ALA A 243      56.135  13.895  10.353  1.00 10.00      A   
ATOM   2259  CA  ALA A 243      55.118  13.760   8.498  1.00 10.00      A   
ATOM   2260  CB  ALA A 243      56.478  13.904   7.835  1.00 10.00      A   
ATOM   2261  C   ALA A 243      54.446  12.455   8.079  1.00 10.00      A   
ATOM   2262  O   ALA A 243      54.890  11.362   8.441  1.00 10.00      A   
ATOM   2263  N   CYS A 244      53.383  12.578   7.299  1.00 10.00      A   
ATOM   2264  HN  CYS A 244      53.090  13.473   7.030  1.00 10.00      A   
ATOM   2265  CA  CYS A 244      52.640  11.425   6.823  1.00 10.00      A   
ATOM   2266  C   CYS A 244      52.302  11.576   5.339  1.00 10.00      A   
ATOM   2267  O   CYS A 244      52.464  12.653   4.770  1.00 10.00      A   
ATOM   2268  CB  CYS A 244      51.361  11.236   7.653  1.00 10.00      A   
ATOM   2269  SG  CYS A 244      50.442  12.773   8.025  1.00 10.00      A   
ATOM   2270  N   GLY A 245      51.878  10.483   4.711  1.00 10.00      A   
ATOM   2271  HN  GLY A 245      51.827   9.634   5.211  1.00 10.00      A   
ATOM   2272  CA  GLY A 245      51.496  10.514   3.303  1.00 10.00      A   
ATOM   2273  C   GLY A 245      52.654  10.757   2.348  1.00 10.00      A   
ATOM   2274  O   GLY A 245      52.445  10.961   1.151  1.00 10.00      A   
ATOM   2275  N   VAL A 246      53.871  10.730   2.865  1.00 10.00      A   
ATOM   2276  HN  VAL A 246      53.982  10.551   3.817  1.00 10.00      A   
ATOM   2277  CA  VAL A 246      55.053  10.953   2.044  1.00 10.00      A   
ATOM   2278  CB  VAL A 246      55.975  12.032   2.656  1.00 10.00      A   
ATOM   2279  CG1 VAL A 246      57.148  12.324   1.734  1.00 10.00      A   
ATOM   2280  CG2 VAL A 246      55.197  13.308   2.950  1.00 10.00      A   
ATOM   2281  C   VAL A 246      55.833   9.655   1.884  1.00 10.00      A   
ATOM   2282  O   VAL A 246      56.287   9.070   2.867  1.00 10.00      A   
ATOM   2283  N   ASN A 247      55.975   9.205   0.648  1.00 10.00      A   
ATOM   2284  HN  ASN A 247      55.588   9.717  -0.093  1.00 10.00      A   
ATOM   2285  CA  ASN A 247      56.699   7.973   0.359  1.00 10.00      A   
ATOM   2286  CB  ASN A 247      56.205   7.348  -0.950  1.00 10.00      A   
ATOM   2287  CG  ASN A 247      55.332   6.129  -0.721  1.00 10.00      A   
ATOM   2288  OD1 ASN A 247      55.491   5.420   0.268  1.00 10.00      A   
ATOM   2289  ND2 ASN A 247      54.409   5.871  -1.636  1.00 10.00      A   
ATOM   2290 HD21 ASN A 247      54.338   6.472  -2.405  1.00 10.00      A   
ATOM   2291 HD22 ASN A 247      53.832   5.083  -1.502  1.00 10.00      A   
ATOM   2292  C   ASN A 247      58.207   8.216   0.313  1.00 10.00      A   
ATOM   2293  O   ASN A 247      58.675   9.143  -0.348  1.00 10.00      A   
ATOM   2294  N   LEU A 248      58.960   7.378   1.020  1.00 10.00      A   
ATOM   2295  HN  LEU A 248      58.526   6.655   1.522  1.00 10.00      A   
ATOM   2296  CA  LEU A 248      60.411   7.501   1.081  1.00 10.00      A   
ATOM   2297  CB  LEU A 248      60.869   7.514   2.541  1.00 10.00      A   
ATOM   2298  CG  LEU A 248      60.119   8.466   3.479  1.00 10.00      A   
ATOM   2299  CD1 LEU A 248      60.511   8.207   4.924  1.00 10.00      A   
ATOM   2300  CD2 LEU A 248      60.386   9.916   3.104  1.00 10.00      A   
ATOM   2301  C   LEU A 248      61.088   6.357   0.333  1.00 10.00      A   
ATOM   2302  O   LEU A 248      62.184   5.917   0.696  1.00 10.00      A   
ATOM   2303  N   ASN A 249      60.433   5.883  -0.718  1.00 10.00      A   
ATOM   2304  HN  ASN A 249      59.576   6.284  -0.962  1.00 10.00      A   
ATOM   2305  CA  ASN A 249      60.964   4.788  -1.522  1.00 10.00      A   
ATOM   2306  CB  ASN A 249      59.881   4.191  -2.427  1.00 10.00      A   
ATOM   2307  CG  ASN A 249      58.823   3.423  -1.666  1.00 10.00      A   
ATOM   2308  OD1 ASN A 249      59.027   2.272  -1.282  1.00 10.00      A   
ATOM   2309  ND2 ASN A 249      57.675   4.048  -1.466  1.00 10.00      A   
ATOM   2310 HD21 ASN A 249      57.575   4.956  -1.818  1.00 10.00      A   
ATOM   2311 HD22 ASN A 249      56.966   3.576  -0.966  1.00 10.00      A   
ATOM   2312  C   ASN A 249      62.136   5.250  -2.378  1.00 10.00      A   
ATOM   2313  O   ASN A 249      62.402   6.450  -2.495  1.00 10.00      A   
ATOM   2314  N   SER A 250      62.835   4.291  -2.977  1.00 10.00      A   
ATOM   2315  HN  SER A 250      62.585   3.352  -2.831  1.00 10.00      A   
ATOM   2316  CA  SER A 250      63.970   4.592  -3.835  1.00 10.00      A   
ATOM   2317  CB  SER A 250      64.701   3.299  -4.201  1.00 10.00      A   
ATOM   2318  OG  SER A 250      64.850   2.461  -3.062  1.00 10.00      A   
ATOM   2319  HG  SER A 250      64.430   2.879  -2.298  1.00 10.00      A   
ATOM   2320  C   SER A 250      63.495   5.322  -5.093  1.00 10.00      A   
ATOM   2321  O   SER A 250      64.227   6.113  -5.692  1.00 10.00      A   
ATOM   2322  N   SER A 251      62.257   5.049  -5.484  1.00 10.00      A   
ATOM   2323  HN  SER A 251      61.730   4.395  -4.976  1.00 10.00      A   
ATOM   2324  CA  SER A 251      61.657   5.684  -6.642  1.00 10.00      A   
ATOM   2325  CB  SER A 251      61.110   4.623  -7.597  1.00 10.00      A   
ATOM   2326  OG  SER A 251      62.049   3.570  -7.767  1.00 10.00      A   
ATOM   2327  HG  SER A 251      62.813   3.733  -7.200  1.00 10.00      A   
ATOM   2328  C   SER A 251      60.543   6.624  -6.191  1.00 10.00      A   
ATOM   2329  O   SER A 251      59.722   6.265  -5.341  1.00 10.00      A   
ATOM   2330  N   ARG A 252      60.535   7.830  -6.743  1.00 10.00      A   
ATOM   2331  HN  ARG A 252      61.238   8.063  -7.385  1.00 10.00      A   
ATOM   2332  CA  ARG A 252      59.526   8.828  -6.404  1.00 10.00      A   
ATOM   2333  CB  ARG A 252      59.894  10.189  -6.999  1.00 10.00      A   
ATOM   2334  CG  ARG A 252      61.130  10.808  -6.370  1.00 10.00      A   
ATOM   2335  CD  ARG A 252      61.641  11.984  -7.181  1.00 10.00      A   
ATOM   2336  NE  ARG A 252      60.991  13.241  -6.817  1.00 10.00      A   
ATOM   2337  HE  ARG A 252      60.044  13.352  -7.071  1.00 10.00      A   
ATOM   2338  CZ  ARG A 252      61.606  14.233  -6.176  1.00 10.00      A   
ATOM   2339  NH1 ARG A 252      62.885  14.110  -5.840  1.00 10.00      A   
ATOM   2340 HH11 ARG A 252      63.356  14.857  -5.363  1.00 10.00      A   
ATOM   2341 HH12 ARG A 252      63.385  13.267  -6.059  1.00 10.00      A   
ATOM   2342  NH2 ARG A 252      60.948  15.350  -5.885  1.00 10.00      A   
ATOM   2343 HH21 ARG A 252      61.411  16.096  -5.401  1.00 10.00      A   
ATOM   2344 HH22 ARG A 252      59.981  15.452  -6.147  1.00 10.00      A   
ATOM   2345  C   ARG A 252      58.132   8.396  -6.855  1.00 10.00      A   
ATOM   2346  O   ARG A 252      57.971   7.360  -7.503  1.00 10.00      A   
ATOM   2347  N   GLN A 253      57.129   9.200  -6.512  1.00 10.00      A   
ATOM   2348  HN  GLN A 253      57.330  10.019  -6.006  1.00 10.00      A   
ATOM   2349  CA  GLN A 253      55.738   8.911  -6.856  1.00 10.00      A   
ATOM   2350  CB  GLN A 253      54.817  10.026  -6.353  1.00 10.00      A   
ATOM   2351  CG  GLN A 253      53.367   9.883  -6.787  1.00 10.00      A   
ATOM   2352  CD  GLN A 253      52.453  10.872  -6.096  1.00 10.00      A   
ATOM   2353  OE1 GLN A 253      52.688  11.260  -4.951  1.00 10.00      A   
ATOM   2354  NE2 GLN A 253      51.401  11.286  -6.786  1.00 10.00      A   
ATOM   2355 HE21 GLN A 253      51.275  10.937  -7.695  1.00 10.00      A   
ATOM   2356 HE22 GLN A 253      50.783  11.919  -6.356  1.00 10.00      A   
ATOM   2357  C   GLN A 253      55.538   8.703  -8.354  1.00 10.00      A   
ATOM   2358  O   GLN A 253      54.743   7.860  -8.770  1.00 10.00      A   
ATOM   2359  N   SER A 254      56.268   9.460  -9.159  1.00 10.00      A   
ATOM   2360  HN  SER A 254      56.887  10.117  -8.769  1.00 10.00      A   
ATOM   2361  CA  SER A 254      56.164   9.368 -10.611  1.00 10.00      A   
ATOM   2362  CB  SER A 254      56.970  10.498 -11.244  1.00 10.00      A   
ATOM   2363  OG  SER A 254      57.278  11.484 -10.274  1.00 10.00      A   
ATOM   2364  HG  SER A 254      56.646  12.215 -10.343  1.00 10.00      A   
ATOM   2365  C   SER A 254      56.635   8.012 -11.148  1.00 10.00      A   
ATOM   2366  O   SER A 254      56.464   7.713 -12.329  1.00 10.00      A   
ATOM   2367  N   ARG A 255      57.217   7.191 -10.279  1.00 10.00      A   
ATOM   2368  HN  ARG A 255      57.315   7.471  -9.342  1.00 10.00      A   
ATOM   2369  CA  ARG A 255      57.705   5.880 -10.681  1.00 10.00      A   
ATOM   2370  CB  ARG A 255      59.223   5.781 -10.513  1.00 10.00      A   
ATOM   2371  CG  ARG A 255      60.007   6.351 -11.683  1.00 10.00      A   
ATOM   2372  CD  ARG A 255      60.768   7.605 -11.288  1.00 10.00      A   
ATOM   2373  NE  ARG A 255      62.102   7.300 -10.775  1.00 10.00      A   
ATOM   2374  HE  ARG A 255      62.367   6.351 -10.736  1.00 10.00      A   
ATOM   2375  CZ  ARG A 255      62.976   8.222 -10.387  1.00 10.00      A   
ATOM   2376  NH1 ARG A 255      62.660   9.513 -10.459  1.00 10.00      A   
ATOM   2377 HH11 ARG A 255      61.763   9.799 -10.812  1.00 10.00      A   
ATOM   2378 HH12 ARG A 255      63.318  10.209 -10.163  1.00 10.00      A   
ATOM   2379  NH2 ARG A 255      64.165   7.851  -9.930  1.00 10.00      A   
ATOM   2380 HH21 ARG A 255      64.408   6.876  -9.881  1.00 10.00      A   
ATOM   2381 HH22 ARG A 255      64.828   8.543  -9.628  1.00 10.00      A   
ATOM   2382  C   ARG A 255      57.001   4.754  -9.928  1.00 10.00      A   
ATOM   2383  O   ARG A 255      57.577   3.689  -9.698  1.00 10.00      A   
ATOM   2384  N   ILE A 256      55.758   4.996  -9.532  1.00 10.00      A   
ATOM   2385  HN  ILE A 256      55.358   5.872  -9.713  1.00 10.00      A   
ATOM   2386  CA  ILE A 256      54.977   3.982  -8.832  1.00 10.00      A   
ATOM   2387  CB  ILE A 256      53.997   4.591  -7.801  1.00 10.00      A   
ATOM   2388  CG1 ILE A 256      54.775   5.317  -6.696  1.00 10.00      A   
ATOM   2389  CG2 ILE A 256      53.104   3.510  -7.200  1.00 10.00      A   
ATOM   2390  CD1 ILE A 256      53.899   5.988  -5.656  1.00 10.00      A   
ATOM   2391  C   ILE A 256      54.223   3.126  -9.844  1.00 10.00      A   
ATOM   2392  O   ILE A 256      53.406   3.634 -10.621  1.00 10.00      A   
ATOM   2393  N   VAL A 257      54.529   1.838  -9.849  1.00 10.00      A   
ATOM   2394  HN  VAL A 257      55.193   1.507  -9.210  1.00 10.00      A   
ATOM   2395  CA  VAL A 257      53.898   0.897 -10.760  1.00 10.00      A   
ATOM   2396  CB  VAL A 257      54.597  -0.480 -10.715  1.00 10.00      A   
ATOM   2397  CG1 VAL A 257      54.004  -1.419 -11.756  1.00 10.00      A   
ATOM   2398  CG2 VAL A 257      56.096  -0.326 -10.928  1.00 10.00      A   
ATOM   2399  C   VAL A 257      52.426   0.725 -10.407  1.00 10.00      A   
ATOM   2400  O   VAL A 257      52.078   0.508  -9.244  1.00 10.00      A   
ATOM   2401  N   GLY A 258      51.569   0.843 -11.410  1.00 10.00      A   
ATOM   2402  HN  GLY A 258      51.905   1.023 -12.312  1.00 10.00      A   
ATOM   2403  CA  GLY A 258      50.148   0.703 -11.191  1.00 10.00      A   
ATOM   2404  C   GLY A 258      49.625  -0.632 -11.669  1.00 10.00      A   
ATOM   2405  O   GLY A 258      49.851  -1.026 -12.816  1.00 10.00      A   
ATOM   2406  N   GLY A 259      48.926  -1.324 -10.788  1.00 10.00      A   
ATOM   2407  HN  GLY A 259      48.784  -0.950  -9.891  1.00 10.00      A   
ATOM   2408  CA  GLY A 259      48.369  -2.618 -11.118  1.00 10.00      A   
ATOM   2409  C   GLY A 259      47.792  -3.286  -9.891  1.00 10.00      A   
ATOM   2410  O   GLY A 259      47.726  -2.665  -8.828  1.00 10.00      A   
ATOM   2411  N   GLU A 260      47.391  -4.544 -10.015  1.00 10.00      A   
ATOM   2412  HN  GLU A 260      47.496  -5.002 -10.878  1.00 10.00      A   
ATOM   2413  CA  GLU A 260      46.817  -5.260  -8.885  1.00 10.00      A   
ATOM   2414  CB  GLU A 260      45.919  -6.429  -9.333  1.00 10.00      A   
ATOM   2415  CG  GLU A 260      46.560  -7.811  -9.300  1.00 10.00      A   
ATOM   2416  CD  GLU A 260      47.281  -8.160 -10.583  1.00 10.00      A   
ATOM   2417  OE1 GLU A 260      46.626  -8.674 -11.515  1.00 10.00      A   
ATOM   2418  OE2 GLU A 260      48.506  -7.933 -10.661  1.00 10.00      A   
ATOM   2419  C   GLU A 260      47.903  -5.700  -7.905  1.00 10.00      A   
ATOM   2420  O   GLU A 260      47.717  -5.636  -6.693  1.00 10.00      A   
ATOM   2421  N   SER A 261      49.044  -6.116  -8.437  1.00 10.00      A   
ATOM   2422  HN  SER A 261      49.139  -6.131  -9.415  1.00 10.00      A   
ATOM   2423  CA  SER A 261      50.156  -6.551  -7.611  1.00 10.00      A   
ATOM   2424  CB  SER A 261      50.965  -7.632  -8.330  1.00 10.00      A   
ATOM   2425  OG  SER A 261      50.139  -8.721  -8.714  1.00 10.00      A   
ATOM   2426  HG  SER A 261      49.463  -8.409  -9.341  1.00 10.00      A   
ATOM   2427  C   SER A 261      51.047  -5.364  -7.261  1.00 10.00      A   
ATOM   2428  O   SER A 261      51.945  -5.004  -8.023  1.00 10.00      A   
ATOM   2429  N   ALA A 262      50.776  -4.749  -6.119  1.00 10.00      A   
ATOM   2430  HN  ALA A 262      50.034  -5.075  -5.565  1.00 10.00      A   
ATOM   2431  CA  ALA A 262      51.547  -3.599  -5.667  1.00 10.00      A   
ATOM   2432  CB  ALA A 262      50.769  -2.819  -4.620  1.00 10.00      A   
ATOM   2433  C   ALA A 262      52.907  -4.023  -5.121  1.00 10.00      A   
ATOM   2434  O   ALA A 262      53.058  -5.119  -4.576  1.00 10.00      A   
ATOM   2435  N   LEU A 263      53.892  -3.151  -5.280  1.00 10.00      A   
ATOM   2436  HN  LEU A 263      53.705  -2.298  -5.731  1.00 10.00      A   
ATOM   2437  CA  LEU A 263      55.239  -3.418  -4.806  1.00 10.00      A   
ATOM   2438  CB  LEU A 263      56.269  -2.742  -5.715  1.00 10.00      A   
ATOM   2439  CG  LEU A 263      56.338  -3.246  -7.159  1.00 10.00      A   
ATOM   2440  CD1 LEU A 263      57.367  -2.452  -7.946  1.00 10.00      A   
ATOM   2441  CD2 LEU A 263      56.660  -4.732  -7.200  1.00 10.00      A   
ATOM   2442  C   LEU A 263      55.409  -2.923  -3.376  1.00 10.00      A   
ATOM   2443  O   LEU A 263      54.829  -1.904  -2.994  1.00 10.00      A   
ATOM   2444  N   PRO A 264      56.194  -3.645  -2.559  1.00 10.00      A   
ATOM   2445  CA  PRO A 264      56.442  -3.269  -1.163  1.00 10.00      A   
ATOM   2446  CB  PRO A 264      57.491  -4.282  -0.698  1.00 10.00      A   
ATOM   2447  CG  PRO A 264      57.306  -5.452  -1.598  1.00 10.00      A   
ATOM   2448  CD  PRO A 264      56.891  -4.891  -2.928  1.00 10.00      A   
ATOM   2449  C   PRO A 264      56.998  -1.855  -1.051  1.00 10.00      A   
ATOM   2450  O   PRO A 264      57.994  -1.514  -1.699  1.00 10.00      A   
ATOM   2451  N   GLY A 265      56.349  -1.038  -0.234  1.00 10.00      A   
ATOM   2452  HN  GLY A 265      55.574  -1.372   0.269  1.00 10.00      A   
ATOM   2453  CA  GLY A 265      56.782   0.331  -0.056  1.00 10.00      A   
ATOM   2454  C   GLY A 265      55.838   1.320  -0.708  1.00 10.00      A   
ATOM   2455  O   GLY A 265      55.772   2.477  -0.299  1.00 10.00      A   
ATOM   2456  N   ALA A 266      55.108   0.868  -1.728  1.00 10.00      A   
ATOM   2457  HN  ALA A 266      55.206  -0.066  -2.009  1.00 10.00      A   
ATOM   2458  CA  ALA A 266      54.163   1.730  -2.437  1.00 10.00      A   
ATOM   2459  CB  ALA A 266      53.546   0.996  -3.618  1.00 10.00      A   
ATOM   2460  C   ALA A 266      53.081   2.231  -1.490  1.00 10.00      A   
ATOM   2461  O   ALA A 266      52.750   3.417  -1.477  1.00 10.00      A   
ATOM   2462  N   TRP A 267      52.543   1.317  -0.694  1.00 10.00      A   
ATOM   2463  HN  TRP A 267      52.855   0.394  -0.755  1.00 10.00      A   
ATOM   2464  CA  TRP A 267      51.505   1.652   0.274  1.00 10.00      A   
ATOM   2465  CB  TRP A 267      50.175   0.991  -0.107  1.00 10.00      A   
ATOM   2466  CG  TRP A 267      49.864   1.052  -1.573  1.00 10.00      A   
ATOM   2467  CD1 TRP A 267      49.915   0.018  -2.462  1.00 10.00      A   
ATOM   2468  CD2 TRP A 267      49.459   2.204  -2.323  1.00 10.00      A   
ATOM   2469  NE1 TRP A 267      49.571   0.456  -3.719  1.00 10.00      A   
ATOM   2470  HE1 TRP A 267      49.535  -0.099  -4.526  1.00 10.00      A   
ATOM   2471  CE2 TRP A 267      49.282   1.793  -3.658  1.00 10.00      A   
ATOM   2472  CE3 TRP A 267      49.224   3.540  -1.992  1.00 10.00      A   
ATOM   2473  CZ2 TRP A 267      48.890   2.672  -4.664  1.00 10.00      A   
ATOM   2474  CZ3 TRP A 267      48.835   4.411  -2.991  1.00 10.00      A   
ATOM   2475  CH2 TRP A 267      48.665   3.973  -4.310  1.00 10.00      A   
ATOM   2476  C   TRP A 267      51.943   1.202   1.666  1.00 10.00      A   
ATOM   2477  O   TRP A 267      51.515   0.153   2.154  1.00 10.00      A   
ATOM   2478  N   PRO A 268      52.810   1.992   2.321  1.00 10.00      A   
ATOM   2479  CA  PRO A 268      53.337   1.667   3.648  1.00 10.00      A   
ATOM   2480  CB  PRO A 268      54.616   2.501   3.708  1.00 10.00      A   
ATOM   2481  CG  PRO A 268      54.307   3.711   2.899  1.00 10.00      A   
ATOM   2482  CD  PRO A 268      53.350   3.273   1.819  1.00 10.00      A   
ATOM   2483  C   PRO A 268      52.391   2.071   4.778  1.00 10.00      A   
ATOM   2484  O   PRO A 268      52.723   1.932   5.955  1.00 10.00      A   
ATOM   2485  N   TRP A 269      51.214   2.565   4.412  1.00 10.00      A   
ATOM   2486  HN  TRP A 269      51.012   2.653   3.457  1.00 10.00      A   
ATOM   2487  CA  TRP A 269      50.218   2.991   5.390  1.00 10.00      A   
ATOM   2488  CB  TRP A 269      49.626   4.350   5.000  1.00 10.00      A   
ATOM   2489  CG  TRP A 269      49.517   4.560   3.519  1.00 10.00      A   
ATOM   2490  CD1 TRP A 269      48.626   3.969   2.671  1.00 10.00      A   
ATOM   2491  CD2 TRP A 269      50.329   5.424   2.711  1.00 10.00      A   
ATOM   2492  NE1 TRP A 269      48.839   4.400   1.386  1.00 10.00      A   
ATOM   2493  HE1 TRP A 269      48.325   4.112   0.595  1.00 10.00      A   
ATOM   2494  CE2 TRP A 269      49.880   5.293   1.382  1.00 10.00      A   
ATOM   2495  CE3 TRP A 269      51.399   6.285   2.980  1.00 10.00      A   
ATOM   2496  CZ2 TRP A 269      50.454   6.000   0.329  1.00 10.00      A   
ATOM   2497  CZ3 TRP A 269      51.967   6.986   1.932  1.00 10.00      A   
ATOM   2498  CH2 TRP A 269      51.497   6.835   0.622  1.00 10.00      A   
ATOM   2499  C   TRP A 269      49.112   1.952   5.548  1.00 10.00      A   
ATOM   2500  O   TRP A 269      48.073   2.224   6.146  1.00 10.00      A   
ATOM   2501  N   GLN A 270      49.343   0.765   5.016  1.00 10.00      A   
ATOM   2502  HN  GLN A 270      50.193   0.605   4.558  1.00 10.00      A   
ATOM   2503  CA  GLN A 270      48.367  -0.314   5.092  1.00 10.00      A   
ATOM   2504  CB  GLN A 270      48.154  -0.905   3.694  1.00 10.00      A   
ATOM   2505  CG  GLN A 270      47.377  -2.209   3.660  1.00 10.00      A   
ATOM   2506  CD  GLN A 270      45.888  -2.022   3.857  1.00 10.00      A   
ATOM   2507  OE1 GLN A 270      45.387  -2.048   4.978  1.00 10.00      A   
ATOM   2508  NE2 GLN A 270      45.171  -1.836   2.764  1.00 10.00      A   
ATOM   2509 HE21 GLN A 270      45.635  -1.826   1.905  1.00 10.00      A   
ATOM   2510 HE22 GLN A 270      44.200  -1.721   2.857  1.00 10.00      A   
ATOM   2511  C   GLN A 270      48.840  -1.395   6.061  1.00 10.00      A   
ATOM   2512  O   GLN A 270      50.032  -1.697   6.123  1.00 10.00      A   
ATOM   2513  N   VAL A 271      47.912  -1.957   6.826  1.00 10.00      A   
ATOM   2514  HN  VAL A 271      46.977  -1.654   6.746  1.00 10.00      A   
ATOM   2515  CA  VAL A 271      48.240  -3.014   7.782  1.00 10.00      A   
ATOM   2516  CB  VAL A 271      48.146  -2.543   9.248  1.00 10.00      A   
ATOM   2517  CG1 VAL A 271      49.253  -1.561   9.582  1.00 10.00      A   
ATOM   2518  CG2 VAL A 271      46.782  -1.942   9.539  1.00 10.00      A   
ATOM   2519  C   VAL A 271      47.332  -4.225   7.605  1.00 10.00      A   
ATOM   2520  O   VAL A 271      46.235  -4.123   7.055  1.00 10.00      A   
ATOM   2521  N   SER A 272      47.796  -5.368   8.080  1.00 10.00      A   
ATOM   2522  HN  SER A 272      48.688  -5.383   8.501  1.00 10.00      A   
ATOM   2523  CA  SER A 272      47.035  -6.599   7.996  1.00 10.00      A   
ATOM   2524  CB  SER A 272      47.935  -7.727   7.491  1.00 10.00      A   
ATOM   2525  OG  SER A 272      48.798  -7.267   6.467  1.00 10.00      A   
ATOM   2526  HG  SER A 272      48.867  -6.305   6.516  1.00 10.00      A   
ATOM   2527  C   SER A 272      46.471  -6.963   9.367  1.00 10.00      A   
ATOM   2528  O   SER A 272      47.220  -7.345  10.269  1.00 10.00      A   
ATOM   2529  N   LEU A 273      45.161  -6.827   9.530  1.00 10.00      A   
ATOM   2530  HN  LEU A 273      44.612  -6.501   8.785  1.00 10.00      A   
ATOM   2531  CA  LEU A 273      44.518  -7.153  10.794  1.00 10.00      A   
ATOM   2532  CB  LEU A 273      43.280  -6.279  11.029  1.00 10.00      A   
ATOM   2533  CG  LEU A 273      43.500  -4.764  10.974  1.00 10.00      A   
ATOM   2534  CD1 LEU A 273      42.240  -4.022  11.391  1.00 10.00      A   
ATOM   2535  CD2 LEU A 273      44.678  -4.356  11.846  1.00 10.00      A   
ATOM   2536  C   LEU A 273      44.149  -8.630  10.826  1.00 10.00      A   
ATOM   2537  O   LEU A 273      43.260  -9.080  10.095  1.00 10.00      A   
ATOM   2538  N   HIS A 274      44.859  -9.382  11.650  1.00 10.00      A   
ATOM   2539  HN  HIS A 274      45.565  -8.964  12.196  1.00 10.00      A   
ATOM   2540  CA  HIS A 274      44.622 -10.812  11.777  1.00 10.00      A   
ATOM   2541  CB  HIS A 274      45.904 -11.606  11.482  1.00 10.00      A   
ATOM   2542  CG  HIS A 274      46.351 -11.576  10.050  1.00 10.00      A   
ATOM   2543  ND1 HIS A 274      46.664 -12.700   9.314  1.00 10.00      A   
ATOM   2544  HD1 HIS A 274      46.622 -13.630   9.629  1.00 10.00      A   
ATOM   2545  CD2 HIS A 274      46.551 -10.524   9.220  1.00 10.00      A   
ATOM   2546  CE1 HIS A 274      47.035 -12.301   8.090  1.00 10.00      A   
ATOM   2547  NE2 HIS A 274      46.983 -10.986   7.981  1.00 10.00      A   
ATOM   2548  C   HIS A 274      44.130 -11.158  13.172  1.00 10.00      A   
ATOM   2549  O   HIS A 274      44.803 -10.876  14.164  1.00 10.00      A   
ATOM   2550  N   VAL A 275      42.958 -11.761  13.244  1.00 10.00      A   
ATOM   2551  HN  VAL A 275      42.465 -11.951  12.416  1.00 10.00      A   
ATOM   2552  CA  VAL A 275      42.390 -12.174  14.514  1.00 10.00      A   
ATOM   2553  CB  VAL A 275      40.992 -11.562  14.770  1.00 10.00      A   
ATOM   2554  CG1 VAL A 275      40.031 -11.869  13.630  1.00 10.00      A   
ATOM   2555  CG2 VAL A 275      40.430 -12.035  16.102  1.00 10.00      A   
ATOM   2556  C   VAL A 275      42.331 -13.696  14.551  1.00 10.00      A   
ATOM   2557  O   VAL A 275      41.810 -14.325  13.628  1.00 10.00      A   
ATOM   2558  N   GLN A 276      42.913 -14.284  15.591  1.00 10.00      A   
ATOM   2559  HN  GLN A 276      43.336 -13.721  16.279  1.00 10.00      A   
ATOM   2560  CA  GLN A 276      42.954 -15.738  15.734  1.00 10.00      A   
ATOM   2561  CB  GLN A 276      41.545 -16.341  15.789  1.00 10.00      A   
ATOM   2562  CG  GLN A 276      40.753 -15.971  17.030  1.00 10.00      A   
ATOM   2563  CD  GLN A 276      39.307 -16.423  16.948  1.00 10.00      A   
ATOM   2564  OE1 GLN A 276      38.693 -16.768  17.957  1.00 10.00      A   
ATOM   2565  NE2 GLN A 276      38.751 -16.422  15.744  1.00 10.00      A   
ATOM   2566 HE21 GLN A 276      39.294 -16.132  14.982  1.00 10.00      A   
ATOM   2567 HE22 GLN A 276      37.813 -16.705  15.666  1.00 10.00      A   
ATOM   2568  C   GLN A 276      43.753 -16.351  14.587  1.00 10.00      A   
ATOM   2569  O   GLN A 276      43.481 -17.471  14.152  1.00 10.00      A   
ATOM   2570  N   ASN A 277      44.729 -15.576  14.098  1.00 10.00      A   
ATOM   2571  HN  ASN A 277      44.863 -14.692  14.500  1.00 10.00      A   
ATOM   2572  CA  ASN A 277      45.611 -15.987  12.998  1.00 10.00      A   
ATOM   2573  CB  ASN A 277      46.196 -17.391  13.243  1.00 10.00      A   
ATOM   2574  CG  ASN A 277      47.506 -17.639  12.518  1.00 10.00      A   
ATOM   2575  OD1 ASN A 277      47.532 -18.178  11.413  1.00 10.00      A   
ATOM   2576  ND2 ASN A 277      48.605 -17.259  13.141  1.00 10.00      A   
ATOM   2577 HD21 ASN A 277      48.516 -16.847  14.026  1.00 10.00      A   
ATOM   2578 HD22 ASN A 277      49.467 -17.399  12.693  1.00 10.00      A   
ATOM   2579  C   ASN A 277      44.919 -15.896  11.633  1.00 10.00      A   
ATOM   2580  O   ASN A 277      45.486 -16.280  10.611  1.00 10.00      A   
ATOM   2581  N   VAL A 278      43.700 -15.364  11.614  1.00 10.00      A   
ATOM   2582  HN  VAL A 278      43.294 -15.060  12.455  1.00 10.00      A   
ATOM   2583  CA  VAL A 278      42.942 -15.230  10.371  1.00 10.00      A   
ATOM   2584  CB  VAL A 278      41.538 -15.863  10.491  1.00 10.00      A   
ATOM   2585  CG1 VAL A 278      40.901 -16.037   9.118  1.00 10.00      A   
ATOM   2586  CG2 VAL A 278      41.596 -17.191  11.234  1.00 10.00      A   
ATOM   2587  C   VAL A 278      42.784 -13.761   9.975  1.00 10.00      A   
ATOM   2588  O   VAL A 278      42.428 -12.923  10.803  1.00 10.00      A   
ATOM   2589  N   HIS A 279      43.058 -13.450   8.713  1.00 10.00      A   
ATOM   2590  HN  HIS A 279      43.353 -14.155   8.096  1.00 10.00      A   
ATOM   2591  CA  HIS A 279      42.923 -12.084   8.217  1.00 10.00      A   
ATOM   2592  CB  HIS A 279      43.674 -11.905   6.891  1.00 10.00      A   
ATOM   2593  CG  HIS A 279      43.734 -10.485   6.401  1.00 10.00      A   
ATOM   2594  ND1 HIS A 279      44.870  -9.709   6.478  1.00 10.00      A   
ATOM   2595  HD1 HIS A 279      45.741  -9.998   6.840  1.00 10.00      A   
ATOM   2596  CD2 HIS A 279      42.791  -9.704   5.820  1.00 10.00      A   
ATOM   2597  CE1 HIS A 279      44.622  -8.514   5.970  1.00 10.00      A   
ATOM   2598  NE2 HIS A 279      43.367  -8.489   5.565  1.00 10.00      A   
ATOM   2599  HE2 HIS A 279      42.923  -7.720   5.142  1.00 10.00      A   
ATOM   2600  C   HIS A 279      41.450 -11.741   8.030  1.00 10.00      A   
ATOM   2601  O   HIS A 279      40.712 -12.479   7.378  1.00 10.00      A   
ATOM   2602  N   VAL A 280      41.027 -10.625   8.598  1.00 10.00      A   
ATOM   2603  HN  VAL A 280      41.660 -10.073   9.108  1.00 10.00      A   
ATOM   2604  CA  VAL A 280      39.638 -10.204   8.485  1.00 10.00      A   
ATOM   2605  CB  VAL A 280      38.919 -10.237   9.852  1.00 10.00      A   
ATOM   2606  CG1 VAL A 280      37.534  -9.611   9.759  1.00 10.00      A   
ATOM   2607  CG2 VAL A 280      38.813 -11.670  10.351  1.00 10.00      A   
ATOM   2608  C   VAL A 280      39.516  -8.822   7.846  1.00 10.00      A   
ATOM   2609  O   VAL A 280      38.870  -8.668   6.813  1.00 10.00      A   
ATOM   2610  N   CYS A 281      40.167  -7.829   8.437  1.00 10.00      A   
ATOM   2611  HN  CYS A 281      40.708  -8.012   9.231  1.00 10.00      A   
ATOM   2612  CA  CYS A 281      40.093  -6.468   7.920  1.00 10.00      A   
ATOM   2613  C   CYS A 281      41.475  -5.871   7.670  1.00 10.00      A   
ATOM   2614  O   CYS A 281      42.503  -6.508   7.923  1.00 10.00      A   
ATOM   2615  CB  CYS A 281      39.324  -5.572   8.901  1.00 10.00      A   
ATOM   2616  SG  CYS A 281      37.570  -6.010   9.135  1.00 10.00      A   
ATOM   2617  N   GLY A 282      41.479  -4.647   7.158  1.00 10.00      A   
ATOM   2618  HN  GLY A 282      40.619  -4.214   6.958  1.00 10.00      A   
ATOM   2619  CA  GLY A 282      42.707  -3.925   6.898  1.00 10.00      A   
ATOM   2620  C   GLY A 282      42.736  -2.666   7.739  1.00 10.00      A   
ATOM   2621  O   GLY A 282      41.873  -2.490   8.604  1.00 10.00      A   
ATOM   2622  N   GLY A 283      43.693  -1.785   7.502  1.00 10.00      A   
ATOM   2623  HN  GLY A 283      44.346  -1.948   6.787  1.00 10.00      A   
ATOM   2624  CA  GLY A 283      43.759  -0.573   8.293  1.00 10.00      A   
ATOM   2625  C   GLY A 283      44.675   0.485   7.718  1.00 10.00      A   
ATOM   2626  O   GLY A 283      45.633   0.177   7.004  1.00 10.00      A   
ATOM   2627  N   SER A 284      44.371   1.732   8.040  1.00 10.00      A   
ATOM   2628  HN  SER A 284      43.575   1.899   8.599  1.00 10.00      A   
ATOM   2629  CA  SER A 284      45.148   2.871   7.587  1.00 10.00      A   
ATOM   2630  CB  SER A 284      44.189   3.957   7.093  1.00 10.00      A   
ATOM   2631  OG  SER A 284      42.895   3.770   7.652  1.00 10.00      A   
ATOM   2632  HG  SER A 284      42.224   3.767   6.945  1.00 10.00      A   
ATOM   2633  C   SER A 284      46.017   3.410   8.727  1.00 10.00      A   
ATOM   2634  O   SER A 284      45.505   3.877   9.744  1.00 10.00      A   
ATOM   2635  N   ILE A 285      47.332   3.324   8.571  1.00 10.00      A   
ATOM   2636  HN  ILE A 285      47.693   2.925   7.746  1.00 10.00      A   
ATOM   2637  CA  ILE A 285      48.252   3.811   9.595  1.00 10.00      A   
ATOM   2638  CB  ILE A 285      49.706   3.374   9.318  1.00 10.00      A   
ATOM   2639  CG1 ILE A 285      49.790   1.856   9.165  1.00 10.00      A   
ATOM   2640  CG2 ILE A 285      50.628   3.849  10.435  1.00 10.00      A   
ATOM   2641  CD1 ILE A 285      51.170   1.355   8.797  1.00 10.00      A   
ATOM   2642  C   ILE A 285      48.206   5.332   9.682  1.00 10.00      A   
ATOM   2643  O   ILE A 285      48.458   6.022   8.696  1.00 10.00      A   
ATOM   2644  N   ILE A 286      47.877   5.849  10.855  1.00 10.00      A   
ATOM   2645  HN  ILE A 286      47.666   5.250  11.603  1.00 10.00      A   
ATOM   2646  CA  ILE A 286      47.810   7.291  11.051  1.00 10.00      A   
ATOM   2647  CB  ILE A 286      46.415   7.733  11.552  1.00 10.00      A   
ATOM   2648  CG1 ILE A 286      46.264   9.255  11.494  1.00 10.00      A   
ATOM   2649  CG2 ILE A 286      46.128   7.207  12.952  1.00 10.00      A   
ATOM   2650  CD1 ILE A 286      44.889   9.753  11.885  1.00 10.00      A   
ATOM   2651  C   ILE A 286      48.913   7.762  12.003  1.00 10.00      A   
ATOM   2652  O   ILE A 286      49.390   8.892  11.920  1.00 10.00      A   
ATOM   2653  N   THR A 287      49.323   6.872  12.899  1.00 10.00      A   
ATOM   2654  HN  THR A 287      48.911   5.980  12.908  1.00 10.00      A   
ATOM   2655  CA  THR A 287      50.375   7.160  13.868  1.00 10.00      A   
ATOM   2656  CB  THR A 287      49.765   7.640  15.205  1.00 10.00      A   
ATOM   2657  OG1 THR A 287      48.421   8.073  14.982  1.00 10.00      A   
ATOM   2658  HG1 THR A 287      48.134   7.769  14.118  1.00 10.00      A   
ATOM   2659  CG2 THR A 287      50.559   8.802  15.783  1.00 10.00      A   
ATOM   2660  C   THR A 287      51.159   5.870  14.107  1.00 10.00      A   
ATOM   2661  O   THR A 287      50.618   4.791  13.888  1.00 10.00      A   
ATOM   2662  N   PRO A 288      52.437   5.947  14.540  1.00 10.00      A   
ATOM   2663  CA  PRO A 288      53.266   4.755  14.794  1.00 10.00      A   
ATOM   2664  CB  PRO A 288      54.551   5.322  15.413  1.00 10.00      A   
ATOM   2665  CG  PRO A 288      54.225   6.731  15.776  1.00 10.00      A   
ATOM   2666  CD  PRO A 288      53.195   7.181  14.785  1.00 10.00      A   
ATOM   2667  C   PRO A 288      52.620   3.745  15.750  1.00 10.00      A   
ATOM   2668  O   PRO A 288      53.006   2.574  15.773  1.00 10.00      A   
ATOM   2669  N   GLU A 289      51.646   4.193  16.535  1.00 10.00      A   
ATOM   2670  HN  GLU A 289      51.383   5.134  16.480  1.00 10.00      A   
ATOM   2671  CA  GLU A 289      50.966   3.317  17.480  1.00 10.00      A   
ATOM   2672  CB  GLU A 289      51.396   3.647  18.913  1.00 10.00      A   
ATOM   2673  CG  GLU A 289      51.253   5.116  19.283  1.00 10.00      A   
ATOM   2674  CD  GLU A 289      51.800   5.434  20.660  1.00 10.00      A   
ATOM   2675  OE1 GLU A 289      52.694   6.302  20.762  1.00 10.00      A   
ATOM   2676  OE2 GLU A 289      51.336   4.826  21.647  1.00 10.00      A   
ATOM   2677  C   GLU A 289      49.445   3.406  17.341  1.00 10.00      A   
ATOM   2678  O   GLU A 289      48.707   2.855  18.161  1.00 10.00      A   
ATOM   2679  N   TRP A 290      48.980   4.067  16.284  1.00 10.00      A   
ATOM   2680  HN  TRP A 290      49.612   4.420  15.622  1.00 10.00      A   
ATOM   2681  CA  TRP A 290      47.546   4.235  16.057  1.00 10.00      A   
ATOM   2682  CB  TRP A 290      47.099   5.664  16.383  1.00 10.00      A   
ATOM   2683  CG  TRP A 290      47.012   5.984  17.845  1.00 10.00      A   
ATOM   2684  CD1 TRP A 290      48.034   6.364  18.663  1.00 10.00      A   
ATOM   2685  CD2 TRP A 290      45.833   5.969  18.659  1.00 10.00      A   
ATOM   2686  NE1 TRP A 290      47.568   6.579  19.936  1.00 10.00      A   
ATOM   2687  HE1 TRP A 290      48.115   6.859  20.704  1.00 10.00      A   
ATOM   2688  CE2 TRP A 290      46.220   6.344  19.961  1.00 10.00      A   
ATOM   2689  CE3 TRP A 290      44.488   5.671  18.415  1.00 10.00      A   
ATOM   2690  CZ2 TRP A 290      45.312   6.434  21.013  1.00 10.00      A   
ATOM   2691  CZ3 TRP A 290      43.590   5.760  19.460  1.00 10.00      A   
ATOM   2692  CH2 TRP A 290      44.005   6.138  20.743  1.00 10.00      A   
ATOM   2693  C   TRP A 290      47.176   3.907  14.614  1.00 10.00      A   
ATOM   2694  O   TRP A 290      47.755   4.452  13.669  1.00 10.00      A   
ATOM   2695  N   ILE A 291      46.203   3.026  14.451  1.00 10.00      A   
ATOM   2696  HN  ILE A 291      45.771   2.637  15.246  1.00 10.00      A   
ATOM   2697  CA  ILE A 291      45.749   2.620  13.130  1.00 10.00      A   
ATOM   2698  CB  ILE A 291      46.012   1.118  12.894  1.00 10.00      A   
ATOM   2699  CG1 ILE A 291      47.492   0.789  13.100  1.00 10.00      A   
ATOM   2700  CG2 ILE A 291      45.559   0.704  11.501  1.00 10.00      A   
ATOM   2701  CD1 ILE A 291      47.791  -0.694  13.110  1.00 10.00      A   
ATOM   2702  C   ILE A 291      44.254   2.886  12.982  1.00 10.00      A   
ATOM   2703  O   ILE A 291      43.478   2.606  13.895  1.00 10.00      A   
ATOM   2704  N   VAL A 292      43.859   3.441  11.847  1.00 10.00      A   
ATOM   2705  HN  VAL A 292      44.531   3.655  11.157  1.00 10.00      A   
ATOM   2706  CA  VAL A 292      42.456   3.727  11.581  1.00 10.00      A   
ATOM   2707  CB  VAL A 292      42.292   5.001  10.716  1.00 10.00      A   
ATOM   2708  CG1 VAL A 292      40.827   5.399  10.594  1.00 10.00      A   
ATOM   2709  CG2 VAL A 292      43.109   6.149  11.287  1.00 10.00      A   
ATOM   2710  C   VAL A 292      41.825   2.542  10.853  1.00 10.00      A   
ATOM   2711  O   VAL A 292      42.500   1.838  10.103  1.00 10.00      A   
ATOM   2712  N   THR A 293      40.549   2.304  11.106  1.00 10.00      A   
ATOM   2713  HN  THR A 293      40.070   2.874  11.746  1.00 10.00      A   
ATOM   2714  CA  THR A 293      39.835   1.214  10.467  1.00 10.00      A   
ATOM   2715  CB  THR A 293      40.302  -0.162  11.006  1.00 10.00      A   
ATOM   2716  OG1 THR A 293      39.807  -1.227  10.180  1.00 10.00      A   
ATOM   2717  HG1 THR A 293      40.522  -1.552   9.611  1.00 10.00      A   
ATOM   2718  CG2 THR A 293      39.862  -0.375  12.450  1.00 10.00      A   
ATOM   2719  C   THR A 293      38.331   1.403  10.662  1.00 10.00      A   
ATOM   2720  O   THR A 293      37.892   2.447  11.152  1.00 10.00      A   
ATOM   2721  N   ALA A 294      37.546   0.410  10.284  1.00 10.00      A   
ATOM   2722  HN  ALA A 294      37.951  -0.408   9.920  1.00 10.00      A   
ATOM   2723  CA  ALA A 294      36.100   0.493  10.421  1.00 10.00      A   
ATOM   2724  CB  ALA A 294      35.425  -0.206   9.262  1.00 10.00      A   
ATOM   2725  C   ALA A 294      35.641  -0.088  11.755  1.00 10.00      A   
ATOM   2726  O   ALA A 294      36.414  -0.744  12.453  1.00 10.00      A   
ATOM   2727  N   ALA A 295      34.377   0.135  12.096  1.00 10.00      A   
ATOM   2728  HN  ALA A 295      33.784   0.616  11.468  1.00 10.00      A   
ATOM   2729  CA  ALA A 295      33.827  -0.348  13.357  1.00 10.00      A   
ATOM   2730  CB  ALA A 295      32.843   0.663  13.929  1.00 10.00      A   
ATOM   2731  C   ALA A 295      33.150  -1.697  13.177  1.00 10.00      A   
ATOM   2732  O   ALA A 295      33.001  -2.463  14.133  1.00 10.00      A   
ATOM   2733  N   HIS A 296      32.744  -1.987  11.949  1.00 10.00      A   
ATOM   2734  HN  HIS A 296      32.875  -1.321  11.233  1.00 10.00      A   
ATOM   2735  CA  HIS A 296      32.079  -3.250  11.636  1.00 10.00      A   
ATOM   2736  CB  HIS A 296      31.492  -3.240  10.219  1.00 10.00      A   
ATOM   2737  CG  HIS A 296      32.509  -3.071   9.131  1.00 10.00      A   
ATOM   2738  ND1 HIS A 296      33.350  -4.069   8.695  1.00 10.00      A   
ATOM   2739  HD1 HIS A 296      33.369  -4.997   9.022  1.00 10.00      A   
ATOM   2740  CD2 HIS A 296      32.810  -1.985   8.384  1.00 10.00      A   
ATOM   2741  CE1 HIS A 296      34.121  -3.563   7.727  1.00 10.00      A   
ATOM   2742  NE2 HIS A 296      33.831  -2.302   7.497  1.00 10.00      A   
ATOM   2743  C   HIS A 296      33.008  -4.449  11.807  1.00 10.00      A   
ATOM   2744  O   HIS A 296      32.568  -5.590  11.732  1.00 10.00      A   
ATOM   2745  N   CYS A 297      34.288  -4.198  12.021  1.00 10.00      A   
ATOM   2746  HN  CYS A 297      34.597  -3.268  12.055  1.00 10.00      A   
ATOM   2747  CA  CYS A 297      35.246  -5.278  12.196  1.00 10.00      A   
ATOM   2748  C   CYS A 297      35.235  -5.819  13.624  1.00 10.00      A   
ATOM   2749  O   CYS A 297      35.784  -6.890  13.895  1.00 10.00      A   
ATOM   2750  CB  CYS A 297      36.648  -4.838  11.781  1.00 10.00      A   
ATOM   2751  SG  CYS A 297      36.785  -4.362  10.027  1.00 10.00      A   
ATOM   2752  N   VAL A 298      34.595  -5.093  14.533  1.00 10.00      A   
ATOM   2753  HN  VAL A 298      34.165  -4.253  14.263  1.00 10.00      A   
ATOM   2754  CA  VAL A 298      34.510  -5.520  15.923  1.00 10.00      A   
ATOM   2755  CB  VAL A 298      34.407  -4.320  16.892  1.00 10.00      A   
ATOM   2756  CG1 VAL A 298      34.394  -4.791  18.343  1.00 10.00      A   
ATOM   2757  CG2 VAL A 298      35.547  -3.339  16.658  1.00 10.00      A   
ATOM   2758  C   VAL A 298      33.298  -6.427  16.115  1.00 10.00      A   
ATOM   2759  O   VAL A 298      32.155  -5.983  15.998  1.00 10.00      A   
ATOM   2760  N   GLU A 299      33.549  -7.696  16.396  1.00 10.00      A   
ATOM   2761  HN  GLU A 299      34.478  -7.995  16.478  1.00 10.00      A   
ATOM   2762  CA  GLU A 299      32.476  -8.657  16.593  1.00 10.00      A   
ATOM   2763  CB  GLU A 299      32.520  -9.726  15.499  1.00 10.00      A   
ATOM   2764  CG  GLU A 299      31.211  -9.900  14.744  1.00 10.00      A   
ATOM   2765  CD  GLU A 299      30.167 -10.662  15.533  1.00 10.00      A   
ATOM   2766  OE1 GLU A 299      29.901 -11.834  15.197  1.00 10.00      A   
ATOM   2767  OE2 GLU A 299      29.620 -10.096  16.503  1.00 10.00      A   
ATOM   2768  C   GLU A 299      32.581  -9.302  17.970  1.00 10.00      A   
ATOM   2769  O   GLU A 299      33.595  -9.154  18.652  1.00 10.00      A   
ATOM   2770  N   LYS A 300      31.533 -10.012  18.371  1.00 10.00      A   
ATOM   2771  HN  LYS A 300      30.747 -10.085  17.772  1.00 10.00      A   
ATOM   2772  CA  LYS A 300      31.503 -10.684  19.668  1.00 10.00      A   
ATOM   2773  CB  LYS A 300      30.107 -11.216  20.007  1.00 10.00      A   
ATOM   2774  CG  LYS A 300      29.096 -10.136  20.348  1.00 10.00      A   
ATOM   2775  CD  LYS A 300      27.834 -10.733  20.948  1.00 10.00      A   
ATOM   2776  CE  LYS A 300      26.941  -9.658  21.542  1.00 10.00      A   
ATOM   2777  NZ  LYS A 300      25.787 -10.246  22.268  1.00 10.00      A   
ATOM   2778  HZ1 LYS A 300      25.217  -9.497  22.707  1.00 10.00      A   
ATOM   2779  HZ2 LYS A 300      26.123 -10.888  23.014  1.00 10.00      A   
ATOM   2780  HZ3 LYS A 300      25.186 -10.785  21.612  1.00 10.00      A   
ATOM   2781  C   LYS A 300      32.558 -11.791  19.783  1.00 10.00      A   
ATOM   2782  O   LYS A 300      33.388 -11.751  20.689  1.00 10.00      A   
ATOM   2783  N   PRO A 301      32.568 -12.793  18.872  1.00 10.00      A   
ATOM   2784  CA  PRO A 301      33.552 -13.886  18.925  1.00 10.00      A   
ATOM   2785  CB  PRO A 301      33.087 -14.853  17.831  1.00 10.00      A   
ATOM   2786  CG  PRO A 301      32.291 -14.012  16.893  1.00 10.00      A   
ATOM   2787  CD  PRO A 301      31.628 -12.964  17.740  1.00 10.00      A   
ATOM   2788  C   PRO A 301      34.972 -13.404  18.634  1.00 10.00      A   
ATOM   2789  O   PRO A 301      35.938 -14.133  18.842  1.00 10.00      A   
ATOM   2790  N   LEU A 302      35.088 -12.166  18.173  1.00 10.00      A   
ATOM   2791  HN  LEU A 302      34.279 -11.624  18.065  1.00 10.00      A   
ATOM   2792  CA  LEU A 302      36.381 -11.583  17.845  1.00 10.00      A   
ATOM   2793  CB  LEU A 302      36.436 -11.237  16.354  1.00 10.00      A   
ATOM   2794  CG  LEU A 302      35.992 -12.332  15.381  1.00 10.00      A   
ATOM   2795  CD1 LEU A 302      35.907 -11.783  13.965  1.00 10.00      A   
ATOM   2796  CD2 LEU A 302      36.938 -13.521  15.440  1.00 10.00      A   
ATOM   2797  C   LEU A 302      36.608 -10.317  18.664  1.00 10.00      A   
ATOM   2798  O   LEU A 302      37.171  -9.341  18.169  1.00 10.00      A   
ATOM   2799  N   ASN A 303      36.166 -10.333  19.916  1.00 10.00      A   
ATOM   2800  HN  ASN A 303      35.728 -11.142  20.262  1.00 10.00      A   
ATOM   2801  CA  ASN A 303      36.317  -9.169  20.789  1.00 10.00      A   
ATOM   2802  CB  ASN A 303      35.123  -9.021  21.743  1.00 10.00      A   
ATOM   2803  CG  ASN A 303      35.242  -9.857  23.008  1.00 10.00      A   
ATOM   2804  OD1 ASN A 303      35.848  -9.434  23.994  1.00 10.00      A   
ATOM   2805  ND2 ASN A 303      34.656 -11.044  22.994  1.00 10.00      A   
ATOM   2806 HD21 ASN A 303      34.181 -11.318  22.173  1.00 10.00      A   
ATOM   2807 HD22 ASN A 303      34.713 -11.600  23.798  1.00 10.00      A   
ATOM   2808  C   ASN A 303      37.624  -9.208  21.575  1.00 10.00      A   
ATOM   2809  O   ASN A 303      38.107  -8.172  22.036  1.00 10.00      A   
ATOM   2810  N   ASN A 304      38.185 -10.403  21.727  1.00 10.00      A   
ATOM   2811  HN  ASN A 304      37.745 -11.188  21.334  1.00 10.00      A   
ATOM   2812  CA  ASN A 304      39.435 -10.586  22.464  1.00 10.00      A   
ATOM   2813  CB  ASN A 304      39.694 -12.074  22.720  1.00 10.00      A   
ATOM   2814  CG  ASN A 304      40.916 -12.315  23.588  1.00 10.00      A   
ATOM   2815  OD1 ASN A 304      41.379 -11.420  24.292  1.00 10.00      A   
ATOM   2816  ND2 ASN A 304      41.440 -13.532  23.552  1.00 10.00      A   
ATOM   2817 HD21 ASN A 304      41.020 -14.204  22.974  1.00 10.00      A   
ATOM   2818 HD22 ASN A 304      42.224 -13.715  24.117  1.00 10.00      A   
ATOM   2819  C   ASN A 304      40.615  -9.957  21.722  1.00 10.00      A   
ATOM   2820  O   ASN A 304      41.022 -10.440  20.666  1.00 10.00      A   
ATOM   2821  N   PRO A 305      41.195  -8.881  22.290  1.00 10.00      A   
ATOM   2822  CA  PRO A 305      42.321  -8.166  21.675  1.00 10.00      A   
ATOM   2823  CB  PRO A 305      42.445  -6.898  22.525  1.00 10.00      A   
ATOM   2824  CG  PRO A 305      41.888  -7.280  23.853  1.00 10.00      A   
ATOM   2825  CD  PRO A 305      40.804  -8.284  23.583  1.00 10.00      A   
ATOM   2826  C   PRO A 305      43.622  -8.963  21.725  1.00 10.00      A   
ATOM   2827  O   PRO A 305      44.567  -8.668  20.995  1.00 10.00      A   
ATOM   2828  N   TRP A 306      43.657  -9.989  22.568  1.00 10.00      A   
ATOM   2829  HN  TRP A 306      42.864 -10.195  23.110  1.00 10.00      A   
ATOM   2830  CA  TRP A 306      44.850 -10.814  22.703  1.00 10.00      A   
ATOM   2831  CB  TRP A 306      44.819 -11.631  23.995  1.00 10.00      A   
ATOM   2832  CG  TRP A 306      44.803 -10.773  25.224  1.00 10.00      A   
ATOM   2833  CD1 TRP A 306      43.809 -10.698  26.157  1.00 10.00      A   
ATOM   2834  CD2 TRP A 306      45.820  -9.856  25.648  1.00 10.00      A   
ATOM   2835  NE1 TRP A 306      44.144  -9.797  27.136  1.00 10.00      A   
ATOM   2836  HE1 TRP A 306      43.590  -9.567  27.914  1.00 10.00      A   
ATOM   2837  CE2 TRP A 306      45.377  -9.272  26.851  1.00 10.00      A   
ATOM   2838  CE3 TRP A 306      47.069  -9.486  25.138  1.00 10.00      A   
ATOM   2839  CZ2 TRP A 306      46.126  -8.323  27.540  1.00 10.00      A   
ATOM   2840  CZ3 TRP A 306      47.813  -8.544  25.826  1.00 10.00      A   
ATOM   2841  CH2 TRP A 306      47.343  -7.980  27.018  1.00 10.00      A   
ATOM   2842  C   TRP A 306      45.055 -11.708  21.486  1.00 10.00      A   
ATOM   2843  O   TRP A 306      46.122 -12.299  21.310  1.00 10.00      A   
ATOM   2844  N   HIS A 307      44.027 -11.803  20.651  1.00 10.00      A   
ATOM   2845  HN  HIS A 307      43.196 -11.328  20.863  1.00 10.00      A   
ATOM   2846  CA  HIS A 307      44.098 -12.602  19.435  1.00 10.00      A   
ATOM   2847  CB  HIS A 307      42.902 -13.548  19.331  1.00 10.00      A   
ATOM   2848  CG  HIS A 307      43.139 -14.904  19.919  1.00 10.00      A   
ATOM   2849  ND1 HIS A 307      43.653 -15.934  19.165  1.00 10.00      A   
ATOM   2850  CD2 HIS A 307      42.901 -15.345  21.177  1.00 10.00      A   
ATOM   2851  CE1 HIS A 307      43.713 -16.977  19.977  1.00 10.00      A   
ATOM   2852  NE2 HIS A 307      43.270 -16.663  21.202  1.00 10.00      A   
ATOM   2853  HE2 HIS A 307      43.209 -17.269  21.976  1.00 10.00      A   
ATOM   2854  C   HIS A 307      44.155 -11.700  18.209  1.00 10.00      A   
ATOM   2855  O   HIS A 307      44.159 -12.181  17.075  1.00 10.00      A   
ATOM   2856  N   TRP A 308      44.192 -10.395  18.449  1.00 10.00      A   
ATOM   2857  HN  TRP A 308      44.198 -10.081  19.377  1.00 10.00      A   
ATOM   2858  CA  TRP A 308      44.246  -9.417  17.374  1.00 10.00      A   
ATOM   2859  CB  TRP A 308      43.388  -8.196  17.714  1.00 10.00      A   
ATOM   2860  CG  TRP A 308      41.956  -8.306  17.286  1.00 10.00      A   
ATOM   2861  CD1 TRP A 308      40.885  -8.606  18.076  1.00 10.00      A   
ATOM   2862  CD2 TRP A 308      41.437  -8.105  15.966  1.00 10.00      A   
ATOM   2863  NE1 TRP A 308      39.730  -8.600  17.331  1.00 10.00      A   
ATOM   2864  HE1 TRP A 308      38.822  -8.784  17.675  1.00 10.00      A   
ATOM   2865  CE2 TRP A 308      40.042  -8.300  16.031  1.00 10.00      A   
ATOM   2866  CE3 TRP A 308      42.017  -7.783  14.735  1.00 10.00      A   
ATOM   2867  CZ2 TRP A 308      39.219  -8.176  14.915  1.00 10.00      A   
ATOM   2868  CZ3 TRP A 308      41.199  -7.662  13.629  1.00 10.00      A   
ATOM   2869  CH2 TRP A 308      39.816  -7.860  13.725  1.00 10.00      A   
ATOM   2870  C   TRP A 308      45.683  -8.976  17.127  1.00 10.00      A   
ATOM   2871  O   TRP A 308      46.295  -8.308  17.963  1.00 10.00      A   
ATOM   2872  N   THR A 309      46.220  -9.364  15.987  1.00 10.00      A   
ATOM   2873  HN  THR A 309      45.689  -9.916  15.368  1.00 10.00      A   
ATOM   2874  CA  THR A 309      47.579  -9.011  15.624  1.00 10.00      A   
ATOM   2875  CB  THR A 309      48.446 -10.272  15.436  1.00 10.00      A   
ATOM   2876  OG1 THR A 309      48.152 -11.207  16.483  1.00 10.00      A   
ATOM   2877  HG1 THR A 309      48.188 -10.749  17.337  1.00 10.00      A   
ATOM   2878  CG2 THR A 309      49.927  -9.921  15.482  1.00 10.00      A   
ATOM   2879  C   THR A 309      47.594  -8.192  14.337  1.00 10.00      A   
ATOM   2880  O   THR A 309      47.046  -8.608  13.312  1.00 10.00      A   
ATOM   2881  N   ALA A 310      48.208  -7.025  14.401  1.00 10.00      A   
ATOM   2882  HN  ALA A 310      48.611  -6.744  15.255  1.00 10.00      A   
ATOM   2883  CA  ALA A 310      48.312  -6.148  13.248  1.00 10.00      A   
ATOM   2884  CB  ALA A 310      48.063  -4.705  13.658  1.00 10.00      A   
ATOM   2885  C   ALA A 310      49.692  -6.290  12.616  1.00 10.00      A   
ATOM   2886  O   ALA A 310      50.709  -6.096  13.282  1.00 10.00      A   
ATOM   2887  N   PHE A 311      49.724  -6.659  11.344  1.00 10.00      A   
ATOM   2888  HN  PHE A 311      48.878  -6.817  10.869  1.00 10.00      A   
ATOM   2889  CA  PHE A 311      50.978  -6.829  10.630  1.00 10.00      A   
ATOM   2890  CB  PHE A 311      50.953  -8.125   9.821  1.00 10.00      A   
ATOM   2891  CG  PHE A 311      52.234  -8.898   9.894  1.00 10.00      A   
ATOM   2892  CD1 PHE A 311      52.460  -9.784  10.933  1.00 10.00      A   
ATOM   2893  CD2 PHE A 311      53.213  -8.736   8.931  1.00 10.00      A   
ATOM   2894  CE1 PHE A 311      53.640 -10.494  11.011  1.00 10.00      A   
ATOM   2895  CE2 PHE A 311      54.395  -9.443   9.002  1.00 10.00      A   
ATOM   2896  CZ  PHE A 311      54.608 -10.323  10.044  1.00 10.00      A   
ATOM   2897  C   PHE A 311      51.225  -5.646   9.706  1.00 10.00      A   
ATOM   2898  O   PHE A 311      50.287  -5.122   9.106  1.00 10.00      A   
ATOM   2899  N   ALA A 312      52.478  -5.225   9.600  1.00 10.00      A   
ATOM   2900  HN  ALA A 312      53.184  -5.686  10.108  1.00 10.00      A   
ATOM   2901  CA  ALA A 312      52.837  -4.100   8.748  1.00 10.00      A   
ATOM   2902  CB  ALA A 312      52.636  -2.788   9.495  1.00 10.00      A   
ATOM   2903  C   ALA A 312      54.280  -4.210   8.267  1.00 10.00      A   
ATOM   2904  O   ALA A 312      55.072  -4.987   8.806  1.00 10.00      A   
ATOM   2905  N   GLY A 313      54.615  -3.426   7.250  1.00 10.00      A   
ATOM   2906  HN  GLY A 313      53.939  -2.825   6.862  1.00 10.00      A   
ATOM   2907  CA  GLY A 313      55.964  -3.435   6.716  1.00 10.00      A   
ATOM   2908  C   GLY A 313      56.164  -4.456   5.615  1.00 10.00      A   
ATOM   2909  O   GLY A 313      57.298  -4.733   5.220  1.00 10.00      A   
ATOM   2910  N   ILE A 314      55.071  -5.017   5.120  1.00 10.00      A   
ATOM   2911  HN  ILE A 314      54.194  -4.752   5.470  1.00 10.00      A   
ATOM   2912  CA  ILE A 314      55.139  -6.010   4.058  1.00 10.00      A   
ATOM   2913  CB  ILE A 314      55.560  -7.402   4.597  1.00 10.00      A   
ATOM   2914  CG1 ILE A 314      56.006  -8.321   3.459  1.00 10.00      A   
ATOM   2915  CG2 ILE A 314      54.446  -8.048   5.411  1.00 10.00      A   
ATOM   2916  CD1 ILE A 314      57.248  -7.843   2.737  1.00 10.00      A   
ATOM   2917  C   ILE A 314      53.805  -6.098   3.316  1.00 10.00      A   
ATOM   2918  O   ILE A 314      52.745  -5.845   3.895  1.00 10.00      A   
ATOM   2919  N   LEU A 315      53.859  -6.439   2.033  1.00 10.00      A   
ATOM   2920  HN  LEU A 315      54.731  -6.624   1.621  1.00 10.00      A   
ATOM   2921  CA  LEU A 315      52.654  -6.548   1.222  1.00 10.00      A   
ATOM   2922  CB  LEU A 315      52.820  -5.819  -0.114  1.00 10.00      A   
ATOM   2923  CG  LEU A 315      52.470  -4.326  -0.116  1.00 10.00      A   
ATOM   2924  CD1 LEU A 315      53.492  -3.524   0.671  1.00 10.00      A   
ATOM   2925  CD2 LEU A 315      52.359  -3.805  -1.537  1.00 10.00      A   
ATOM   2926  C   LEU A 315      52.266  -8.005   0.998  1.00 10.00      A   
ATOM   2927  O   LEU A 315      51.218  -8.301   0.423  1.00 10.00      A   
ATOM   2928  N   ARG A 316      53.118  -8.910   1.449  1.00 10.00      A   
ATOM   2929  HN  ARG A 316      53.946  -8.613   1.885  1.00 10.00      A   
ATOM   2930  CA  ARG A 316      52.862 -10.335   1.321  1.00 10.00      A   
ATOM   2931  CB  ARG A 316      54.099 -11.052   0.763  1.00 10.00      A   
ATOM   2932  CG  ARG A 316      53.973 -12.566   0.674  1.00 10.00      A   
ATOM   2933  CD  ARG A 316      53.125 -12.996  -0.513  1.00 10.00      A   
ATOM   2934  NE  ARG A 316      53.915 -13.679  -1.535  1.00 10.00      A   
ATOM   2935  HE  ARG A 316      54.429 -13.113  -2.158  1.00 10.00      A   
ATOM   2936  CZ  ARG A 316      53.988 -15.005  -1.670  1.00 10.00      A   
ATOM   2937  NH1 ARG A 316      53.321 -15.804  -0.845  1.00 10.00      A   
ATOM   2938 HH11 ARG A 316      53.379 -16.802  -0.951  1.00 10.00      A   
ATOM   2939 HH12 ARG A 316      52.757 -15.417  -0.105  1.00 10.00      A   
ATOM   2940  NH2 ARG A 316      54.735 -15.530  -2.628  1.00 10.00      A   
ATOM   2941 HH21 ARG A 316      54.789 -16.525  -2.737  1.00 10.00      A   
ATOM   2942 HH22 ARG A 316      55.254 -14.932  -3.248  1.00 10.00      A   
ATOM   2943  C   ARG A 316      52.479 -10.904   2.683  1.00 10.00      A   
ATOM   2944  O   ARG A 316      53.309 -10.971   3.588  1.00 10.00      A   
ATOM   2945  N   GLN A 317      51.221 -11.314   2.813  1.00 10.00      A   
ATOM   2946  HN  GLN A 317      50.616 -11.244   2.039  1.00 10.00      A   
ATOM   2947  CA  GLN A 317      50.705 -11.868   4.065  1.00 10.00      A   
ATOM   2948  CB  GLN A 317      49.232 -12.238   3.906  1.00 10.00      A   
ATOM   2949  CG  GLN A 317      48.259 -11.121   4.232  1.00 10.00      A   
ATOM   2950  CD  GLN A 317      46.830 -11.618   4.315  1.00 10.00      A   
ATOM   2951  OE1 GLN A 317      45.884 -10.898   4.000  1.00 10.00      A   
ATOM   2952  NE2 GLN A 317      46.661 -12.857   4.753  1.00 10.00      A   
ATOM   2953 HE21 GLN A 317      47.458 -13.376   5.000  1.00 10.00      A   
ATOM   2954 HE22 GLN A 317      45.751 -13.205   4.807  1.00 10.00      A   
ATOM   2955  C   GLN A 317      51.485 -13.103   4.509  1.00 10.00      A   
ATOM   2956  O   GLN A 317      51.580 -13.399   5.701  1.00 10.00      A   
ATOM   2957  N   SER A 318      52.037 -13.818   3.546  1.00 10.00      A   
ATOM   2958  HN  SER A 318      51.922 -13.537   2.614  1.00 10.00      A   
ATOM   2959  CA  SER A 318      52.794 -15.024   3.823  1.00 10.00      A   
ATOM   2960  CB  SER A 318      52.871 -15.850   2.545  1.00 10.00      A   
ATOM   2961  OG  SER A 318      52.075 -15.252   1.529  1.00 10.00      A   
ATOM   2962  HG  SER A 318      51.196 -15.677   1.520  1.00 10.00      A   
ATOM   2963  C   SER A 318      54.199 -14.718   4.335  1.00 10.00      A   
ATOM   2964  O   SER A 318      54.865 -15.592   4.888  1.00 10.00      A   
ATOM   2965  N   PHE A 319      54.639 -13.476   4.172  1.00 10.00      A   
ATOM   2966  HN  PHE A 319      54.046 -12.803   3.774  1.00 10.00      A   
ATOM   2967  CA  PHE A 319      55.972 -13.080   4.602  1.00 10.00      A   
ATOM   2968  CB  PHE A 319      56.586 -12.067   3.631  1.00 10.00      A   
ATOM   2969  CG  PHE A 319      57.224 -12.673   2.411  1.00 10.00      A   
ATOM   2970  CD1 PHE A 319      57.300 -14.049   2.257  1.00 10.00      A   
ATOM   2971  CD2 PHE A 319      57.753 -11.862   1.419  1.00 10.00      A   
ATOM   2972  CE1 PHE A 319      57.889 -14.604   1.138  1.00 10.00      A   
ATOM   2973  CE2 PHE A 319      58.342 -12.409   0.296  1.00 10.00      A   
ATOM   2974  CZ  PHE A 319      58.412 -13.782   0.157  1.00 10.00      A   
ATOM   2975  C   PHE A 319      55.958 -12.516   6.016  1.00 10.00      A   
ATOM   2976  O   PHE A 319      56.055 -11.306   6.216  1.00 10.00      A   
ATOM   2977  N   MET A 320      55.845 -13.401   6.991  1.00 10.00      A   
ATOM   2978  HN  MET A 320      55.787 -14.354   6.765  1.00 10.00      A   
ATOM   2979  CA  MET A 320      55.823 -12.998   8.389  1.00 10.00      A   
ATOM   2980  CB  MET A 320      55.247 -14.108   9.273  1.00 10.00      A   
ATOM   2981  CG  MET A 320      53.728 -14.158   9.299  1.00 10.00      A   
ATOM   2982  SD  MET A 320      53.081 -15.314  10.527  1.00 10.00      A   
ATOM   2983  CE  MET A 320      53.674 -14.566  12.042  1.00 10.00      A   
ATOM   2984  C   MET A 320      57.222 -12.619   8.864  1.00 10.00      A   
ATOM   2985  O   MET A 320      57.382 -11.824   9.790  1.00 10.00      A   
ATOM   2986  N   PHE A 321      58.232 -13.183   8.215  1.00 10.00      A   
ATOM   2987  HN  PHE A 321      58.039 -13.806   7.479  1.00 10.00      A   
ATOM   2988  CA  PHE A 321      59.619 -12.907   8.566  1.00 10.00      A   
ATOM   2989  CB  PHE A 321      60.473 -14.171   8.430  1.00 10.00      A   
ATOM   2990  CG  PHE A 321      60.040 -15.285   9.337  1.00 10.00      A   
ATOM   2991  CD1 PHE A 321      60.189 -15.178  10.707  1.00 10.00      A   
ATOM   2992  CD2 PHE A 321      59.479 -16.438   8.821  1.00 10.00      A   
ATOM   2993  CE1 PHE A 321      59.786 -16.200  11.546  1.00 10.00      A   
ATOM   2994  CE2 PHE A 321      59.073 -17.465   9.652  1.00 10.00      A   
ATOM   2995  CZ  PHE A 321      59.227 -17.346  11.018  1.00 10.00      A   
ATOM   2996  C   PHE A 321      60.183 -11.785   7.703  1.00 10.00      A   
ATOM   2997  O   PHE A 321      61.395 -11.572   7.649  1.00 10.00      A   
ATOM   2998  N   TYR A 322      59.291 -11.074   7.025  1.00 10.00      A   
ATOM   2999  HN  TYR A 322      58.341 -11.305   7.098  1.00 10.00      A   
ATOM   3000  CA  TYR A 322      59.681  -9.962   6.169  1.00 10.00      A   
ATOM   3001  CB  TYR A 322      59.377 -10.285   4.708  1.00 10.00      A   
ATOM   3002  CG  TYR A 322      60.563 -10.115   3.793  1.00 10.00      A   
ATOM   3003  CD1 TYR A 322      60.823  -8.896   3.182  1.00 10.00      A   
ATOM   3004  CD2 TYR A 322      61.427 -11.171   3.542  1.00 10.00      A   
ATOM   3005  CE1 TYR A 322      61.911  -8.735   2.348  1.00 10.00      A   
ATOM   3006  CE2 TYR A 322      62.517 -11.020   2.711  1.00 10.00      A   
ATOM   3007  CZ  TYR A 322      62.753  -9.798   2.116  1.00 10.00      A   
ATOM   3008  OH  TYR A 322      63.838  -9.641   1.285  1.00 10.00      A   
ATOM   3009  HH  TYR A 322      63.838 -10.349   0.625  1.00 10.00      A   
ATOM   3010  C   TYR A 322      58.953  -8.692   6.590  1.00 10.00      A   
ATOM   3011  O   TYR A 322      59.024  -7.663   5.918  1.00 10.00      A   
ATOM   3012  N   GLY A 323      58.267  -8.781   7.717  1.00 10.00      A   
ATOM   3013  HN  GLY A 323      58.283  -9.621   8.219  1.00 10.00      A   
ATOM   3014  CA  GLY A 323      57.524  -7.657   8.239  1.00 10.00      A   
ATOM   3015  C   GLY A 323      57.472  -7.706   9.749  1.00 10.00      A   
ATOM   3016  O   GLY A 323      58.214  -8.470  10.371  1.00 10.00      A   
ATOM   3017  N   ALA A 324      56.596  -6.916  10.345  1.00 10.00      A   
ATOM   3018  HN  ALA A 324      56.011  -6.344   9.800  1.00 10.00      A   
ATOM   3019  CA  ALA A 324      56.474  -6.885  11.795  1.00 10.00      A   
ATOM   3020  CB  ALA A 324      57.082  -5.606  12.351  1.00 10.00      A   
ATOM   3021  C   ALA A 324      55.020  -7.016  12.228  1.00 10.00      A   
ATOM   3022  O   ALA A 324      54.122  -6.464  11.590  1.00 10.00      A   
ATOM   3023  N   GLY A 325      54.801  -7.760  13.302  1.00 10.00      A   
ATOM   3024  HN  GLY A 325      55.561  -8.179  13.755  1.00 10.00      A   
ATOM   3025  CA  GLY A 325      53.463  -7.953  13.825  1.00 10.00      A   
ATOM   3026  C   GLY A 325      53.348  -7.395  15.227  1.00 10.00      A   
ATOM   3027  O   GLY A 325      54.222  -7.632  16.062  1.00 10.00      A   
ATOM   3028  N   TYR A 326      52.293  -6.641  15.486  1.00 10.00      A   
ATOM   3029  HN  TYR A 326      51.630  -6.478  14.775  1.00 10.00      A   
ATOM   3030  CA  TYR A 326      52.092  -6.044  16.797  1.00 10.00      A   
ATOM   3031  CB  TYR A 326      52.259  -4.526  16.722  1.00 10.00      A   
ATOM   3032  CG  TYR A 326      53.682  -4.087  16.471  1.00 10.00      A   
ATOM   3033  CD1 TYR A 326      54.473  -3.609  17.504  1.00 10.00      A   
ATOM   3034  CD2 TYR A 326      54.238  -4.160  15.201  1.00 10.00      A   
ATOM   3035  CE1 TYR A 326      55.776  -3.214  17.279  1.00 10.00      A   
ATOM   3036  CE2 TYR A 326      55.541  -3.768  14.967  1.00 10.00      A   
ATOM   3037  CZ  TYR A 326      56.306  -3.296  16.009  1.00 10.00      A   
ATOM   3038  OH  TYR A 326      57.606  -2.902  15.783  1.00 10.00      A   
ATOM   3039  HH  TYR A 326      58.203  -3.453  16.308  1.00 10.00      A   
ATOM   3040  C   TYR A 326      50.730  -6.399  17.374  1.00 10.00      A   
ATOM   3041  O   TYR A 326      49.735  -6.467  16.651  1.00 10.00      A   
ATOM   3042  N   GLN A 327      50.697  -6.629  18.679  1.00 10.00      A   
ATOM   3043  HN  GLN A 327      51.528  -6.561  19.195  1.00 10.00      A   
ATOM   3044  CA  GLN A 327      49.462  -6.976  19.369  1.00 10.00      A   
ATOM   3045  CB  GLN A 327      49.772  -7.736  20.660  1.00 10.00      A   
ATOM   3046  CG  GLN A 327      50.236  -9.163  20.443  1.00 10.00      A   
ATOM   3047  CD  GLN A 327      49.084 -10.105  20.169  1.00 10.00      A   
ATOM   3048  OE1 GLN A 327      48.714 -10.341  19.021  1.00 10.00      A   
ATOM   3049  NE2 GLN A 327      48.508 -10.648  21.226  1.00 10.00      A   
ATOM   3050 HE21 GLN A 327      48.855 -10.413  22.114  1.00 10.00      A   
ATOM   3051 HE22 GLN A 327      47.754 -11.264  21.082  1.00 10.00      A   
ATOM   3052  C   GLN A 327      48.645  -5.728  19.683  1.00 10.00      A   
ATOM   3053  O   GLN A 327      49.196  -4.699  20.087  1.00 10.00      A   
ATOM   3054  N   VAL A 328      47.335  -5.824  19.498  1.00 10.00      A   
ATOM   3055  HN  VAL A 328      46.956  -6.675  19.177  1.00 10.00      A   
ATOM   3056  CA  VAL A 328      46.435  -4.706  19.759  1.00 10.00      A   
ATOM   3057  CB  VAL A 328      45.063  -4.927  19.086  1.00 10.00      A   
ATOM   3058  CG1 VAL A 328      44.137  -3.745  19.329  1.00 10.00      A   
ATOM   3059  CG2 VAL A 328      45.242  -5.163  17.594  1.00 10.00      A   
ATOM   3060  C   VAL A 328      46.251  -4.497  21.263  1.00 10.00      A   
ATOM   3061  O   VAL A 328      46.161  -5.458  22.029  1.00 10.00      A   
ATOM   3062  N   GLU A 329      46.227  -3.240  21.680  1.00 10.00      A   
ATOM   3063  HN  GLU A 329      46.319  -2.513  21.021  1.00 10.00      A   
ATOM   3064  CA  GLU A 329      46.054  -2.901  23.083  1.00 10.00      A   
ATOM   3065  CB  GLU A 329      46.947  -1.713  23.456  1.00 10.00      A   
ATOM   3066  CG  GLU A 329      46.997  -1.411  24.945  1.00 10.00      A   
ATOM   3067  CD  GLU A 329      47.634  -0.068  25.239  1.00 10.00      A   
ATOM   3068  OE1 GLU A 329      46.902   0.876  25.605  1.00 10.00      A   
ATOM   3069  OE2 GLU A 329      48.867   0.056  25.093  1.00 10.00      A   
ATOM   3070  C   GLU A 329      44.596  -2.570  23.373  1.00 10.00      A   
ATOM   3071  O   GLU A 329      44.012  -3.084  24.329  1.00 10.00      A   
ATOM   3072  N   LYS A 330      44.006  -1.725  22.534  1.00 10.00      A   
ATOM   3073  HN  LYS A 330      44.517  -1.366  21.777  1.00 10.00      A   
ATOM   3074  CA  LYS A 330      42.619  -1.314  22.706  1.00 10.00      A   
ATOM   3075  CB  LYS A 330      42.533  -0.217  23.774  1.00 10.00      A   
ATOM   3076  CG  LYS A 330      41.125   0.285  24.049  1.00 10.00      A   
ATOM   3077  CD  LYS A 330      41.147   1.540  24.901  1.00 10.00      A   
ATOM   3078  CE  LYS A 330      41.460   1.222  26.352  1.00 10.00      A   
ATOM   3079  NZ  LYS A 330      42.083   2.376  27.044  1.00 10.00      A   
ATOM   3080  HZ1 LYS A 330      43.093   2.431  26.806  1.00 10.00      A   
ATOM   3081  HZ2 LYS A 330      41.984   2.274  28.072  1.00 10.00      A   
ATOM   3082  HZ3 LYS A 330      41.619   3.266  26.749  1.00 10.00      A   
ATOM   3083  C   LYS A 330      42.037  -0.807  21.389  1.00 10.00      A   
ATOM   3084  O   LYS A 330      42.761  -0.283  20.540  1.00 10.00      A   
ATOM   3085  N   VAL A 331      40.731  -0.983  21.216  1.00 10.00      A   
ATOM   3086  HN  VAL A 331      40.210  -1.426  21.921  1.00 10.00      A   
ATOM   3087  CA  VAL A 331      40.046  -0.528  20.013  1.00 10.00      A   
ATOM   3088  CB  VAL A 331      39.432  -1.707  19.223  1.00 10.00      A   
ATOM   3089  CG1 VAL A 331      38.855  -1.229  17.897  1.00 10.00      A   
ATOM   3090  CG2 VAL A 331      40.465  -2.802  18.992  1.00 10.00      A   
ATOM   3091  C   VAL A 331      38.938   0.453  20.390  1.00 10.00      A   
ATOM   3092  O   VAL A 331      38.046   0.119  21.167  1.00 10.00      A   
ATOM   3093  N   ILE A 332      39.009   1.661  19.853  1.00 10.00      A   
ATOM   3094  HN  ILE A 332      39.747   1.871  19.235  1.00 10.00      A   
ATOM   3095  CA  ILE A 332      38.012   2.682  20.137  1.00 10.00      A   
ATOM   3096  CB  ILE A 332      38.667   4.043  20.452  1.00 10.00      A   
ATOM   3097  CG1 ILE A 332      39.743   3.888  21.532  1.00 10.00      A   
ATOM   3098  CG2 ILE A 332      37.613   5.050  20.892  1.00 10.00      A   
ATOM   3099  CD1 ILE A 332      40.580   5.133  21.743  1.00 10.00      A   
ATOM   3100  C   ILE A 332      37.070   2.843  18.949  1.00 10.00      A   
ATOM   3101  O   ILE A 332      37.427   3.444  17.938  1.00 10.00      A   
ATOM   3102  N   SER A 333      35.875   2.287  19.069  1.00 10.00      A   
ATOM   3103  HN  SER A 333      35.650   1.814  19.897  1.00 10.00      A   
ATOM   3104  CA  SER A 333      34.882   2.367  18.008  1.00 10.00      A   
ATOM   3105  CB  SER A 333      34.101   1.053  17.938  1.00 10.00      A   
ATOM   3106  OG  SER A 333      34.938  -0.049  18.261  1.00 10.00      A   
ATOM   3107  HG  SER A 333      35.827   0.117  17.931  1.00 10.00      A   
ATOM   3108  C   SER A 333      33.925   3.533  18.248  1.00 10.00      A   
ATOM   3109  O   SER A 333      33.793   4.010  19.377  1.00 10.00      A   
ATOM   3110  N   HIS A 334      33.279   4.006  17.185  1.00 10.00      A   
ATOM   3111  HN  HIS A 334      33.454   3.615  16.301  1.00 10.00      A   
ATOM   3112  CA  HIS A 334      32.327   5.105  17.297  1.00 10.00      A   
ATOM   3113  CB  HIS A 334      31.926   5.623  15.910  1.00 10.00      A   
ATOM   3114  CG  HIS A 334      31.706   7.107  15.848  1.00 10.00      A   
ATOM   3115  ND1 HIS A 334      30.743   7.726  16.612  1.00 10.00      A   
ATOM   3116  CD2 HIS A 334      32.359   8.043  15.112  1.00 10.00      A   
ATOM   3117  CE1 HIS A 334      30.833   9.015  16.331  1.00 10.00      A   
ATOM   3118  NE2 HIS A 334      31.793   9.250  15.429  1.00 10.00      A   
ATOM   3119  HE2 HIS A 334      32.051  10.129  15.064  1.00 10.00      A   
ATOM   3120  C   HIS A 334      31.091   4.639  18.060  1.00 10.00      A   
ATOM   3121  O   HIS A 334      30.451   3.656  17.679  1.00 10.00      A   
ATOM   3122  N   PRO A 335      30.737   5.338  19.150  1.00 10.00      A   
ATOM   3123  CA  PRO A 335      29.578   4.983  19.980  1.00 10.00      A   
ATOM   3124  CB  PRO A 335      29.674   5.953  21.162  1.00 10.00      A   
ATOM   3125  CG  PRO A 335      30.464   7.106  20.644  1.00 10.00      A   
ATOM   3126  CD  PRO A 335      31.441   6.528  19.660  1.00 10.00      A   
ATOM   3127  C   PRO A 335      28.255   5.180  19.244  1.00 10.00      A   
ATOM   3128  O   PRO A 335      27.206   4.722  19.695  1.00 10.00      A   
ATOM   3129  N   ASN A 336      28.314   5.848  18.098  1.00 10.00      A   
ATOM   3130  HN  ASN A 336      29.185   6.163  17.773  1.00 10.00      A   
ATOM   3131  CA  ASN A 336      27.120   6.112  17.306  1.00 10.00      A   
ATOM   3132  CB  ASN A 336      27.247   7.425  16.533  1.00 10.00      A   
ATOM   3133  CG  ASN A 336      27.007   8.637  17.406  1.00 10.00      A   
ATOM   3134  OD1 ASN A 336      25.882   9.125  17.519  1.00 10.00      A   
ATOM   3135  ND2 ASN A 336      28.062   9.133  18.026  1.00 10.00      A   
ATOM   3136 HD21 ASN A 336      28.928   8.696  17.888  1.00 10.00      A   
ATOM   3137 HD22 ASN A 336      27.935   9.919  18.600  1.00 10.00      A   
ATOM   3138  C   ASN A 336      26.818   4.967  16.354  1.00 10.00      A   
ATOM   3139  O   ASN A 336      25.858   5.032  15.582  1.00 10.00      A   
ATOM   3140  N   TYR A 337      27.648   3.925  16.393  1.00 10.00      A   
ATOM   3141  HN  TYR A 337      28.416   3.939  17.003  1.00 10.00      A   
ATOM   3142  CA  TYR A 337      27.438   2.771  15.538  1.00 10.00      A   
ATOM   3143  CB  TYR A 337      28.635   1.819  15.553  1.00 10.00      A   
ATOM   3144  CG  TYR A 337      28.714   0.958  14.313  1.00 10.00      A   
ATOM   3145  CD1 TYR A 337      28.557   1.521  13.053  1.00 10.00      A   
ATOM   3146  CD2 TYR A 337      28.936  -0.410  14.396  1.00 10.00      A   
ATOM   3147  CE1 TYR A 337      28.618   0.749  11.912  1.00 10.00      A   
ATOM   3148  CE2 TYR A 337      28.999  -1.192  13.257  1.00 10.00      A   
ATOM   3149  CZ  TYR A 337      28.841  -0.607  12.017  1.00 10.00      A   
ATOM   3150  OH  TYR A 337      28.909  -1.375  10.877  1.00 10.00      A   
ATOM   3151  HH  TYR A 337      29.552  -0.977  10.264  1.00 10.00      A   
ATOM   3152  C   TYR A 337      26.165   2.050  15.953  1.00 10.00      A   
ATOM   3153  O   TYR A 337      25.990   1.683  17.115  1.00 10.00      A   
ATOM   3154  N   ASP A 338      25.277   1.866  14.997  1.00 10.00      A   
ATOM   3155  HN  ASP A 338      25.483   2.178  14.089  1.00 10.00      A   
ATOM   3156  CA  ASP A 338      23.996   1.224  15.250  1.00 10.00      A   
ATOM   3157  CB  ASP A 338      23.008   1.637  14.159  1.00 10.00      A   
ATOM   3158  CG  ASP A 338      21.624   1.068  14.356  1.00 10.00      A   
ATOM   3159  OD1 ASP A 338      20.894   1.563  15.240  1.00 10.00      A   
ATOM   3160  OD2 ASP A 338      21.258   0.139  13.613  1.00 10.00      A   
ATOM   3161  C   ASP A 338      24.118  -0.297  15.322  1.00 10.00      A   
ATOM   3162  O   ASP A 338      23.236  -0.971  15.853  1.00 10.00      A   
ATOM   3163  N   SER A 339      25.215  -0.823  14.775  1.00 10.00      A   
ATOM   3164  HN  SER A 339      25.867  -0.220  14.365  1.00 10.00      A   
ATOM   3165  CA  SER A 339      25.486  -2.269  14.759  1.00 10.00      A   
ATOM   3166  CB  SER A 339      25.340  -2.901  16.152  1.00 10.00      A   
ATOM   3167  OG  SER A 339      26.048  -2.158  17.134  1.00 10.00      A   
ATOM   3168  HG  SER A 339      26.990  -2.189  16.937  1.00 10.00      A   
ATOM   3169  C   SER A 339      24.631  -3.006  13.724  1.00 10.00      A   
ATOM   3170  O   SER A 339      24.856  -4.181  13.441  1.00 10.00      A   
ATOM   3171  N   LYS A 340      23.644  -2.305  13.179  1.00 10.00      A   
ATOM   3172  HN  LYS A 340      23.500  -1.385  13.479  1.00 10.00      A   
ATOM   3173  CA  LYS A 340      22.757  -2.856  12.163  1.00 10.00      A   
ATOM   3174  CB  LYS A 340      21.344  -3.034  12.728  1.00 10.00      A   
ATOM   3175  CG  LYS A 340      21.293  -3.776  14.056  1.00 10.00      A   
ATOM   3176  CD  LYS A 340      20.020  -3.454  14.816  1.00 10.00      A   
ATOM   3177  CE  LYS A 340      20.220  -3.591  16.317  1.00 10.00      A   
ATOM   3178  NZ  LYS A 340      19.182  -2.852  17.082  1.00 10.00      A   
ATOM   3179  HZ1 LYS A 340      19.131  -1.864  16.752  1.00 10.00      A   
ATOM   3180  HZ2 LYS A 340      19.416  -2.852  18.094  1.00 10.00      A   
ATOM   3181  HZ3 LYS A 340      18.251  -3.295  16.954  1.00 10.00      A   
ATOM   3182  C   LYS A 340      22.724  -1.891  10.983  1.00 10.00      A   
ATOM   3183  O   LYS A 340      22.919  -2.282   9.831  1.00 10.00      A   
ATOM   3184  N   THR A 341      22.467  -0.629  11.295  1.00 10.00      A   
ATOM   3185  HN  THR A 341      22.261  -0.403  12.233  1.00 10.00      A   
ATOM   3186  CA  THR A 341      22.435   0.431  10.305  1.00 10.00      A   
ATOM   3187  CB  THR A 341      21.716   1.661  10.892  1.00 10.00      A   
ATOM   3188  OG1 THR A 341      20.394   1.292  11.317  1.00 10.00      A   
ATOM   3189  HG1 THR A 341      20.457   0.772  12.138  1.00 10.00      A   
ATOM   3190  CG2 THR A 341      21.646   2.801   9.887  1.00 10.00      A   
ATOM   3191  C   THR A 341      23.863   0.827   9.932  1.00 10.00      A   
ATOM   3192  O   THR A 341      24.721   0.981  10.809  1.00 10.00      A   
ATOM   3193  N   LYS A 342      24.121   0.982   8.638  1.00 10.00      A   
ATOM   3194  HN  LYS A 342      23.402   0.837   7.983  1.00 10.00      A   
ATOM   3195  CA  LYS A 342      25.440   1.365   8.167  1.00 10.00      A   
ATOM   3196  CB  LYS A 342      25.667   0.886   6.732  1.00 10.00      A   
ATOM   3197  CG  LYS A 342      26.354  -0.466   6.645  1.00 10.00      A   
ATOM   3198  CD  LYS A 342      27.799  -0.368   7.108  1.00 10.00      A   
ATOM   3199  CE  LYS A 342      28.499  -1.712   7.034  1.00 10.00      A   
ATOM   3200  NZ  LYS A 342      29.976  -1.576   7.137  1.00 10.00      A   
ATOM   3201  HZ1 LYS A 342      30.426  -2.516   7.096  1.00 10.00      A   
ATOM   3202  HZ2 LYS A 342      30.237  -1.114   8.040  1.00 10.00      A   
ATOM   3203  HZ3 LYS A 342      30.342  -0.994   6.356  1.00 10.00      A   
ATOM   3204  C   LYS A 342      25.638   2.871   8.282  1.00 10.00      A   
ATOM   3205  O   LYS A 342      25.488   3.611   7.310  1.00 10.00      A   
ATOM   3206  N   ASN A 343      25.957   3.318   9.485  1.00 10.00      A   
ATOM   3207  HN  ASN A 343      26.056   2.677  10.222  1.00 10.00      A   
ATOM   3208  CA  ASN A 343      26.173   4.732   9.749  1.00 10.00      A   
ATOM   3209  CB  ASN A 343      24.865   5.386  10.210  1.00 10.00      A   
ATOM   3210  CG  ASN A 343      24.965   6.893  10.305  1.00 10.00      A   
ATOM   3211  OD1 ASN A 343      25.632   7.535   9.496  1.00 10.00      A   
ATOM   3212  ND2 ASN A 343      24.309   7.465  11.301  1.00 10.00      A   
ATOM   3213 HD21 ASN A 343      23.804   6.890  11.913  1.00 10.00      A   
ATOM   3214 HD22 ASN A 343      24.359   8.440  11.390  1.00 10.00      A   
ATOM   3215  C   ASN A 343      27.233   4.894  10.829  1.00 10.00      A   
ATOM   3216  O   ASN A 343      27.258   4.122  11.788  1.00 10.00      A   
ATOM   3217  N   ASN A 344      28.109   5.890  10.659  1.00 10.00      A   
ATOM   3218  HN  ASN A 344      28.021   6.467   9.871  1.00 10.00      A   
ATOM   3219  CA  ASN A 344      29.186   6.165  11.620  1.00 10.00      A   
ATOM   3220  CB  ASN A 344      28.618   6.615  12.974  1.00 10.00      A   
ATOM   3221  CG  ASN A 344      28.211   8.080  12.997  1.00 10.00      A   
ATOM   3222  OD1 ASN A 344      27.198   8.469  12.418  1.00 10.00      A   
ATOM   3223  ND2 ASN A 344      28.991   8.901  13.681  1.00 10.00      A   
ATOM   3224 HD21 ASN A 344      29.778   8.527  14.127  1.00 10.00      A   
ATOM   3225 HD22 ASN A 344      28.745   9.853  13.721  1.00 10.00      A   
ATOM   3226  C   ASN A 344      30.097   4.947  11.794  1.00 10.00      A   
ATOM   3227  O   ASN A 344      30.468   4.581  12.910  1.00 10.00      A   
ATOM   3228  N   ASP A 345      30.468   4.338  10.676  1.00 10.00      A   
ATOM   3229  HN  ASP A 345      30.176   4.702   9.818  1.00 10.00      A   
ATOM   3230  CA  ASP A 345      31.313   3.150  10.692  1.00 10.00      A   
ATOM   3231  CB  ASP A 345      30.986   2.254   9.492  1.00 10.00      A   
ATOM   3232  CG  ASP A 345      31.292   0.789   9.740  1.00 10.00      A   
ATOM   3233  OD1 ASP A 345      32.276   0.488  10.447  1.00 10.00      A   
ATOM   3234  OD2 ASP A 345      30.540  -0.070   9.227  1.00 10.00      A   
ATOM   3235  C   ASP A 345      32.792   3.518  10.682  1.00 10.00      A   
ATOM   3236  O   ASP A 345      33.383   3.728   9.622  1.00 10.00      A   
ATOM   3237  N   ILE A 346      33.380   3.618  11.869  1.00 10.00      A   
ATOM   3238  HN  ILE A 346      32.849   3.467  12.679  1.00 10.00      A   
ATOM   3239  CA  ILE A 346      34.792   3.955  12.006  1.00 10.00      A   
ATOM   3240  CB  ILE A 346      35.061   5.452  11.709  1.00 10.00      A   
ATOM   3241  CG1 ILE A 346      36.561   5.761  11.755  1.00 10.00      A   
ATOM   3242  CG2 ILE A 346      34.289   6.351  12.665  1.00 10.00      A   
ATOM   3243  CD1 ILE A 346      36.920   7.155  11.288  1.00 10.00      A   
ATOM   3244  C   ILE A 346      35.302   3.588  13.403  1.00 10.00      A   
ATOM   3245  O   ILE A 346      34.567   3.691  14.389  1.00 10.00      A   
ATOM   3246  N   ALA A 347      36.546   3.126  13.476  1.00 10.00      A   
ATOM   3247  HN  ALA A 347      37.078   3.038  12.651  1.00 10.00      A   
ATOM   3248  CA  ALA A 347      37.150   2.746  14.745  1.00 10.00      A   
ATOM   3249  CB  ALA A 347      36.869   1.283  15.055  1.00 10.00      A   
ATOM   3250  C   ALA A 347      38.652   3.006  14.736  1.00 10.00      A   
ATOM   3251  O   ALA A 347      39.294   2.965  13.686  1.00 10.00      A   
ATOM   3252  N   LEU A 348      39.201   3.276  15.911  1.00 10.00      A   
ATOM   3253  HN  LEU A 348      38.627   3.298  16.711  1.00 10.00      A   
ATOM   3254  CA  LEU A 348      40.625   3.538  16.059  1.00 10.00      A   
ATOM   3255  CB  LEU A 348      40.850   4.855  16.810  1.00 10.00      A   
ATOM   3256  CG  LEU A 348      40.281   6.115  16.156  1.00 10.00      A   
ATOM   3257  CD1 LEU A 348      40.424   7.311  17.084  1.00 10.00      A   
ATOM   3258  CD2 LEU A 348      40.967   6.385  14.826  1.00 10.00      A   
ATOM   3259  C   LEU A 348      41.288   2.389  16.809  1.00 10.00      A   
ATOM   3260  O   LEU A 348      40.818   1.975  17.868  1.00 10.00      A   
ATOM   3261  N   MET A 349      42.365   1.867  16.252  1.00 10.00      A   
ATOM   3262  HN  MET A 349      42.694   2.235  15.397  1.00 10.00      A   
ATOM   3263  CA  MET A 349      43.078   0.760  16.869  1.00 10.00      A   
ATOM   3264  CB  MET A 349      43.297  -0.363  15.852  1.00 10.00      A   
ATOM   3265  CG  MET A 349      44.242  -1.459  16.320  1.00 10.00      A   
ATOM   3266  SD  MET A 349      44.431  -2.777  15.105  1.00 10.00      A   
ATOM   3267  CE  MET A 349      42.786  -3.487  15.125  1.00 10.00      A   
ATOM   3268  C   MET A 349      44.413   1.209  17.453  1.00 10.00      A   
ATOM   3269  O   MET A 349      45.259   1.755  16.746  1.00 10.00      A   
ATOM   3270  N   LYS A 350      44.589   0.983  18.747  1.00 10.00      A   
ATOM   3271  HN  LYS A 350      43.865   0.561  19.264  1.00 10.00      A   
ATOM   3272  CA  LYS A 350      45.824   1.341  19.426  1.00 10.00      A   
ATOM   3273  CB  LYS A 350      45.514   2.081  20.736  1.00 10.00      A   
ATOM   3274  CG  LYS A 350      46.682   2.875  21.309  1.00 10.00      A   
ATOM   3275  CD  LYS A 350      47.524   2.030  22.251  1.00 10.00      A   
ATOM   3276  CE  LYS A 350      48.764   2.778  22.716  1.00 10.00      A   
ATOM   3277  NZ  LYS A 350      49.745   1.872  23.372  1.00 10.00      A   
ATOM   3278  HZ1 LYS A 350      49.289   1.345  24.154  1.00 10.00      A   
ATOM   3279  HZ2 LYS A 350      50.539   2.421  23.757  1.00 10.00      A   
ATOM   3280  HZ3 LYS A 350      50.114   1.186  22.682  1.00 10.00      A   
ATOM   3281  C   LYS A 350      46.631   0.072  19.698  1.00 10.00      A   
ATOM   3282  O   LYS A 350      46.124  -0.879  20.297  1.00 10.00      A   
ATOM   3283  N   LEU A 351      47.873   0.050  19.241  1.00 10.00      A   
ATOM   3284  HN  LEU A 351      48.224   0.840  18.772  1.00 10.00      A   
ATOM   3285  CA  LEU A 351      48.736  -1.111  19.426  1.00 10.00      A   
ATOM   3286  CB  LEU A 351      49.713  -1.239  18.255  1.00 10.00      A   
ATOM   3287  CG  LEU A 351      49.085  -1.513  16.887  1.00 10.00      A   
ATOM   3288  CD1 LEU A 351      50.153  -1.564  15.809  1.00 10.00      A   
ATOM   3289  CD2 LEU A 351      48.292  -2.810  16.912  1.00 10.00      A   
ATOM   3290  C   LEU A 351      49.497  -1.034  20.746  1.00 10.00      A   
ATOM   3291  O   LEU A 351      49.681   0.050  21.297  1.00 10.00      A   
ATOM   3292  N   GLN A 352      49.931  -2.191  21.245  1.00 10.00      A   
ATOM   3293  HN  GLN A 352      49.744  -3.024  20.752  1.00 10.00      A   
ATOM   3294  CA  GLN A 352      50.671  -2.267  22.505  1.00 10.00      A   
ATOM   3295  CB  GLN A 352      51.154  -3.699  22.748  1.00 10.00      A   
ATOM   3296  CG  GLN A 352      50.855  -4.231  24.141  1.00 10.00      A   
ATOM   3297  CD  GLN A 352      49.407  -4.644  24.318  1.00 10.00      A   
ATOM   3298  OE1 GLN A 352      48.847  -4.541  25.408  1.00 10.00      A   
ATOM   3299  NE2 GLN A 352      48.791  -5.118  23.246  1.00 10.00      A   
ATOM   3300 HE21 GLN A 352      49.296  -5.172  22.408  1.00 10.00      A   
ATOM   3301 HE22 GLN A 352      47.853  -5.401  23.334  1.00 10.00      A   
ATOM   3302  C   GLN A 352      51.861  -1.311  22.501  1.00 10.00      A   
ATOM   3303  O   GLN A 352      52.034  -0.509  23.422  1.00 10.00      A   
ATOM   3304  N   LYS A 353      52.662  -1.385  21.450  1.00 10.00      A   
ATOM   3305  HN  LYS A 353      52.457  -2.027  20.740  1.00 10.00      A   
ATOM   3306  CA  LYS A 353      53.828  -0.528  21.311  1.00 10.00      A   
ATOM   3307  CB  LYS A 353      55.108  -1.275  21.709  1.00 10.00      A   
ATOM   3308  CG  LYS A 353      55.524  -2.383  20.752  1.00 10.00      A   
ATOM   3309  CD  LYS A 353      56.947  -2.848  21.023  1.00 10.00      A   
ATOM   3310  CE  LYS A 353      57.966  -1.763  20.698  1.00 10.00      A   
ATOM   3311  NZ  LYS A 353      58.138  -1.574  19.232  1.00 10.00      A   
ATOM   3312  HZ1 LYS A 353      59.034  -1.086  19.037  1.00 10.00      A   
ATOM   3313  HZ2 LYS A 353      57.357  -1.002  18.844  1.00 10.00      A   
ATOM   3314  HZ3 LYS A 353      58.149  -2.495  18.750  1.00 10.00      A   
ATOM   3315  C   LYS A 353      53.929  -0.009  19.879  1.00 10.00      A   
ATOM   3316  O   LYS A 353      53.483  -0.677  18.943  1.00 10.00      A   
ATOM   3317  N   PRO A 354      54.495   1.194  19.692  1.00 10.00      A   
ATOM   3318  CA  PRO A 354      54.645   1.797  18.365  1.00 10.00      A   
ATOM   3319  CB  PRO A 354      55.141   3.214  18.664  1.00 10.00      A   
ATOM   3320  CG  PRO A 354      55.777   3.119  20.008  1.00 10.00      A   
ATOM   3321  CD  PRO A 354      55.015   2.067  20.760  1.00 10.00      A   
ATOM   3322  C   PRO A 354      55.653   1.056  17.487  1.00 10.00      A   
ATOM   3323  O   PRO A 354      56.494   0.295  17.980  1.00 10.00      A   
ATOM   3324  N   LEU A 355      55.547   1.274  16.185  1.00 10.00      A   
ATOM   3325  HN  LEU A 355      54.838   1.873  15.861  1.00 10.00      A   
ATOM   3326  CA  LEU A 355      56.437   0.647  15.216  1.00 10.00      A   
ATOM   3327  CB  LEU A 355      55.707   0.445  13.882  1.00 10.00      A   
ATOM   3328  CG  LEU A 355      54.782  -0.770  13.774  1.00 10.00      A   
ATOM   3329  CD1 LEU A 355      53.466  -0.524  14.497  1.00 10.00      A   
ATOM   3330  CD2 LEU A 355      54.537  -1.121  12.316  1.00 10.00      A   
ATOM   3331  C   LEU A 355      57.677   1.506  14.991  1.00 10.00      A   
ATOM   3332  O   LEU A 355      57.956   2.429  15.763  1.00 10.00      A   
ATOM   3333  N   THR A 356      58.410   1.203  13.931  1.00 10.00      A   
ATOM   3334  HN  THR A 356      58.135   0.459  13.358  1.00 10.00      A   
ATOM   3335  CA  THR A 356      59.611   1.946  13.587  1.00 10.00      A   
ATOM   3336  CB  THR A 356      60.834   1.007  13.512  1.00 10.00      A   
ATOM   3337  OG1 THR A 356      60.701  -0.037  14.486  1.00 10.00      A   
ATOM   3338  HG1 THR A 356      60.594  -0.881  14.031  1.00 10.00      A   
ATOM   3339  CG2 THR A 356      62.122   1.775  13.776  1.00 10.00      A   
ATOM   3340  C   THR A 356      59.424   2.632  12.235  1.00 10.00      A   
ATOM   3341  O   THR A 356      58.991   2.004  11.268  1.00 10.00      A   
ATOM   3342  N   PHE A 357      59.718   3.923  12.179  1.00 10.00      A   
ATOM   3343  HN  PHE A 357      60.019   4.384  12.992  1.00 10.00      A   
ATOM   3344  CA  PHE A 357      59.590   4.678  10.938  1.00 10.00      A   
ATOM   3345  CB  PHE A 357      59.727   6.179  11.191  1.00 10.00      A   
ATOM   3346  CG  PHE A 357      58.424   6.866  11.481  1.00 10.00      A   
ATOM   3347  CD1 PHE A 357      57.734   6.612  12.654  1.00 10.00      A   
ATOM   3348  CD2 PHE A 357      57.889   7.770  10.579  1.00 10.00      A   
ATOM   3349  CE1 PHE A 357      56.534   7.245  12.922  1.00 10.00      A   
ATOM   3350  CE2 PHE A 357      56.690   8.406  10.839  1.00 10.00      A   
ATOM   3351  CZ  PHE A 357      56.011   8.144  12.013  1.00 10.00      A   
ATOM   3352  C   PHE A 357      60.614   4.214   9.910  1.00 10.00      A   
ATOM   3353  O   PHE A 357      61.821   4.296  10.137  1.00 10.00      A   
ATOM   3354  N   ASN A 358      60.117   3.717   8.790  1.00 10.00      A   
ATOM   3355  HN  ASN A 358      59.143   3.685   8.677  1.00 10.00      A   
ATOM   3356  CA  ASN A 358      60.966   3.225   7.712  1.00 10.00      A   
ATOM   3357  CB  ASN A 358      61.190   1.714   7.869  1.00 10.00      A   
ATOM   3358  CG  ASN A 358      62.652   1.333   8.022  1.00 10.00      A   
ATOM   3359  OD1 ASN A 358      63.213   1.417   9.112  1.00 10.00      A   
ATOM   3360  ND2 ASN A 358      63.276   0.892   6.938  1.00 10.00      A   
ATOM   3361 HD21 ASN A 358      62.773   0.831   6.098  1.00 10.00      A   
ATOM   3362 HD22 ASN A 358      64.221   0.638   7.023  1.00 10.00      A   
ATOM   3363  C   ASN A 358      60.295   3.505   6.376  1.00 10.00      A   
ATOM   3364  O   ASN A 358      59.176   4.006   6.337  1.00 10.00      A   
ATOM   3365  N   ASP A 359      60.964   3.173   5.286  1.00 10.00      A   
ATOM   3366  HN  ASP A 359      61.860   2.780   5.371  1.00 10.00      A   
ATOM   3367  CA  ASP A 359      60.406   3.388   3.951  1.00 10.00      A   
ATOM   3368  CB  ASP A 359      61.488   3.253   2.874  1.00 10.00      A   
ATOM   3369  CG  ASP A 359      62.166   1.898   2.884  1.00 10.00      A   
ATOM   3370  OD1 ASP A 359      62.157   1.212   1.837  1.00 10.00      A   
ATOM   3371  OD2 ASP A 359      62.723   1.519   3.941  1.00 10.00      A   
ATOM   3372  C   ASP A 359      59.269   2.409   3.678  1.00 10.00      A   
ATOM   3373  O   ASP A 359      58.501   2.573   2.733  1.00 10.00      A   
ATOM   3374  N   LEU A 360      59.173   1.387   4.516  1.00 10.00      A   
ATOM   3375  HN  LEU A 360      59.824   1.307   5.238  1.00 10.00      A   
ATOM   3376  CA  LEU A 360      58.133   0.379   4.385  1.00 10.00      A   
ATOM   3377  CB  LEU A 360      58.724  -1.021   4.589  1.00 10.00      A   
ATOM   3378  CG  LEU A 360      59.822  -1.439   3.605  1.00 10.00      A   
ATOM   3379  CD1 LEU A 360      60.548  -2.679   4.102  1.00 10.00      A   
ATOM   3380  CD2 LEU A 360      59.243  -1.674   2.217  1.00 10.00      A   
ATOM   3381  C   LEU A 360      57.014   0.630   5.391  1.00 10.00      A   
ATOM   3382  O   LEU A 360      55.989  -0.049   5.373  1.00 10.00      A   
ATOM   3383  N   VAL A 361      57.217   1.618   6.264  1.00 10.00      A   
ATOM   3384  HN  VAL A 361      58.043   2.144   6.205  1.00 10.00      A   
ATOM   3385  CA  VAL A 361      56.233   1.965   7.288  1.00 10.00      A   
ATOM   3386  CB  VAL A 361      56.625   1.409   8.681  1.00 10.00      A   
ATOM   3387  CG1 VAL A 361      55.552   1.730   9.717  1.00 10.00      A   
ATOM   3388  CG2 VAL A 361      56.878  -0.091   8.625  1.00 10.00      A   
ATOM   3389  C   VAL A 361      56.094   3.482   7.385  1.00 10.00      A   
ATOM   3390  O   VAL A 361      56.954   4.161   7.952  1.00 10.00      A   
ATOM   3391  N   LYS A 362      55.010   4.007   6.833  1.00 10.00      A   
ATOM   3392  HN  LYS A 362      54.347   3.413   6.416  1.00 10.00      A   
ATOM   3393  CA  LYS A 362      54.762   5.440   6.844  1.00 10.00      A   
ATOM   3394  CB  LYS A 362      55.330   6.089   5.573  1.00 10.00      A   
ATOM   3395  CG  LYS A 362      55.259   7.611   5.545  1.00 10.00      A   
ATOM   3396  CD  LYS A 362      56.241   8.241   6.525  1.00 10.00      A   
ATOM   3397  CE  LYS A 362      56.580   9.672   6.135  1.00 10.00      A   
ATOM   3398  NZ  LYS A 362      57.517  10.308   7.101  1.00 10.00      A   
ATOM   3399  HZ1 LYS A 362      57.019  10.560   7.981  1.00 10.00      A   
ATOM   3400  HZ2 LYS A 362      57.928  11.170   6.691  1.00 10.00      A   
ATOM   3401  HZ3 LYS A 362      58.291   9.655   7.329  1.00 10.00      A   
ATOM   3402  C   LYS A 362      53.267   5.706   6.947  1.00 10.00      A   
ATOM   3403  O   LYS A 362      52.489   5.207   6.138  1.00 10.00      A   
ATOM   3404  N   PRO A 363      52.848   6.488   7.950  1.00 10.00      A   
ATOM   3405  CA  PRO A 363      51.434   6.815   8.157  1.00 10.00      A   
ATOM   3406  CB  PRO A 363      51.431   7.553   9.500  1.00 10.00      A   
ATOM   3407  CG  PRO A 363      52.807   8.107   9.628  1.00 10.00      A   
ATOM   3408  CD  PRO A 363      53.715   7.112   8.964  1.00 10.00      A   
ATOM   3409  C   PRO A 363      50.880   7.717   7.056  1.00 10.00      A   
ATOM   3410  O   PRO A 363      51.637   8.346   6.312  1.00 10.00      A   
ATOM   3411  N   VAL A 364      49.561   7.778   6.962  1.00 10.00      A   
ATOM   3412  HN  VAL A 364      49.016   7.250   7.592  1.00 10.00      A   
ATOM   3413  CA  VAL A 364      48.887   8.600   5.969  1.00 10.00      A   
ATOM   3414  CB  VAL A 364      47.898   7.762   5.119  1.00 10.00      A   
ATOM   3415  CG1 VAL A 364      46.856   7.071   5.989  1.00 10.00      A   
ATOM   3416  CG2 VAL A 364      47.235   8.603   4.039  1.00 10.00      A   
ATOM   3417  C   VAL A 364      48.165   9.760   6.661  1.00 10.00      A   
ATOM   3418  O   VAL A 364      47.594   9.586   7.738  1.00 10.00      A   
ATOM   3419  N   CYS A 365      48.207  10.940   6.052  1.00 10.00      A   
ATOM   3420  HN  CYS A 365      48.664  11.019   5.189  1.00 10.00      A   
ATOM   3421  CA  CYS A 365      47.566  12.120   6.633  1.00 10.00      A   
ATOM   3422  C   CYS A 365      46.059  12.120   6.398  1.00 10.00      A   
ATOM   3423  O   CYS A 365      45.522  11.245   5.711  1.00 10.00      A   
ATOM   3424  CB  CYS A 365      48.172  13.409   6.072  1.00 10.00      A   
ATOM   3425  SG  CYS A 365      49.985  13.544   6.201  1.00 10.00      A   
ATOM   3426  N   LEU A 366      45.388  13.112   6.967  1.00 10.00      A   
ATOM   3427  HN  LEU A 366      45.883  13.787   7.488  1.00 10.00      A   
ATOM   3428  CA  LEU A 366      43.946  13.255   6.838  1.00 10.00      A   
ATOM   3429  CB  LEU A 366      43.311  13.351   8.229  1.00 10.00      A   
ATOM   3430  CG  LEU A 366      43.410  12.108   9.114  1.00 10.00      A   
ATOM   3431  CD1 LEU A 366      42.726  12.354  10.450  1.00 10.00      A   
ATOM   3432  CD2 LEU A 366      42.806  10.899   8.414  1.00 10.00      A   
ATOM   3433  C   LEU A 366      43.623  14.519   6.047  1.00 10.00      A   
ATOM   3434  O   LEU A 366      44.485  15.384   5.881  1.00 10.00      A   
ATOM   3435  N   PRO A 367      42.389  14.638   5.526  1.00 10.00      A   
ATOM   3436  CA  PRO A 367      41.971  15.820   4.769  1.00 10.00      A   
ATOM   3437  CB  PRO A 367      40.545  15.480   4.313  1.00 10.00      A   
ATOM   3438  CG  PRO A 367      40.435  14.002   4.458  1.00 10.00      A   
ATOM   3439  CD  PRO A 367      41.314  13.640   5.619  1.00 10.00      A   
ATOM   3440  C   PRO A 367      41.953  17.058   5.657  1.00 10.00      A   
ATOM   3441  O   PRO A 367      41.362  17.049   6.736  1.00 10.00      A   
ATOM   3442  N   ASN A 368      42.616  18.108   5.204  1.00 10.00      A   
ATOM   3443  HN  ASN A 368      43.067  18.049   4.338  1.00 10.00      A   
ATOM   3444  CA  ASN A 368      42.686  19.352   5.952  1.00 10.00      A   
ATOM   3445  CB  ASN A 368      43.691  20.303   5.293  1.00 10.00      A   
ATOM   3446  CG  ASN A 368      43.259  20.748   3.904  1.00 10.00      A   
ATOM   3447  OD1 ASN A 368      43.485  20.047   2.917  1.00 10.00      A   
ATOM   3448  ND2 ASN A 368      42.650  21.921   3.814  1.00 10.00      A   
ATOM   3449 HD21 ASN A 368      42.514  22.437   4.638  1.00 10.00      A   
ATOM   3450 HD22 ASN A 368      42.359  22.227   2.928  1.00 10.00      A   
ATOM   3451  C   ASN A 368      41.314  20.020   6.027  1.00 10.00      A   
ATOM   3452  O   ASN A 368      40.515  19.907   5.096  1.00 10.00      A   
ATOM   3453  N   PRO A 369      41.020  20.703   7.147  1.00 10.00      A   
ATOM   3454  CA  PRO A 369      39.745  21.408   7.341  1.00 10.00      A   
ATOM   3455  CB  PRO A 369      39.950  22.159   8.660  1.00 10.00      A   
ATOM   3456  CG  PRO A 369      40.978  21.362   9.383  1.00 10.00      A   
ATOM   3457  CD  PRO A 369      41.898  20.822   8.324  1.00 10.00      A   
ATOM   3458  C   PRO A 369      39.477  22.394   6.204  1.00 10.00      A   
ATOM   3459  O   PRO A 369      40.085  23.467   6.133  1.00 10.00      A   
ATOM   3460  N   GLY A 370      38.572  22.013   5.315  1.00 10.00      A   
ATOM   3461  HN  GLY A 370      38.125  21.142   5.427  1.00 10.00      A   
ATOM   3462  CA  GLY A 370      38.241  22.844   4.181  1.00 10.00      A   
ATOM   3463  C   GLY A 370      38.286  22.049   2.895  1.00 10.00      A   
ATOM   3464  O   GLY A 370      37.712  22.449   1.885  1.00 10.00      A   
ATOM   3465  N   MET A 371      38.966  20.911   2.936  1.00 10.00      A   
ATOM   3466  HN  MET A 371      39.403  20.640   3.776  1.00 10.00      A   
ATOM   3467  CA  MET A 371      39.080  20.051   1.770  1.00 10.00      A   
ATOM   3468  CB  MET A 371      40.205  19.027   1.956  1.00 10.00      A   
ATOM   3469  CG  MET A 371      40.407  18.101   0.767  1.00 10.00      A   
ATOM   3470  SD  MET A 371      40.852  18.984  -0.740  1.00 10.00      A   
ATOM   3471  CE  MET A 371      40.812  17.651  -1.935  1.00 10.00      A   
ATOM   3472  C   MET A 371      37.752  19.349   1.496  1.00 10.00      A   
ATOM   3473  O   MET A 371      37.385  18.398   2.186  1.00 10.00      A   
ATOM   3474  N   MET A 372      37.024  19.847   0.508  1.00 10.00      A   
ATOM   3475  HN  MET A 372      37.360  20.625   0.014  1.00 10.00      A   
ATOM   3476  CA  MET A 372      35.739  19.272   0.139  1.00 10.00      A   
ATOM   3477  CB  MET A 372      34.856  20.334  -0.524  1.00 10.00      A   
ATOM   3478  CG  MET A 372      33.485  19.830  -0.946  1.00 10.00      A   
ATOM   3479  SD  MET A 372      32.475  21.110  -1.713  1.00 10.00      A   
ATOM   3480  CE  MET A 372      30.993  20.176  -2.088  1.00 10.00      A   
ATOM   3481  C   MET A 372      35.946  18.094  -0.805  1.00 10.00      A   
ATOM   3482  O   MET A 372      36.756  18.174  -1.730  1.00 10.00      A   
ATOM   3483  N   LEU A 373      35.234  17.001  -0.557  1.00 10.00      A   
ATOM   3484  HN  LEU A 373      34.620  16.994   0.210  1.00 10.00      A   
ATOM   3485  CA  LEU A 373      35.342  15.812  -1.390  1.00 10.00      A   
ATOM   3486  CB  LEU A 373      34.503  14.676  -0.804  1.00 10.00      A   
ATOM   3487  CG  LEU A 373      34.759  13.280  -1.372  1.00 10.00      A   
ATOM   3488  CD1 LEU A 373      36.111  12.752  -0.914  1.00 10.00      A   
ATOM   3489  CD2 LEU A 373      33.643  12.328  -0.976  1.00 10.00      A   
ATOM   3490  C   LEU A 373      34.893  16.113  -2.817  1.00 10.00      A   
ATOM   3491  O   LEU A 373      33.711  16.347  -3.072  1.00 10.00      A   
ATOM   3492  N   GLN A 374      35.844  16.121  -3.737  1.00 10.00      A   
ATOM   3493  HN  GLN A 374      36.770  15.934  -3.469  1.00 10.00      A   
ATOM   3494  CA  GLN A 374      35.551  16.403  -5.132  1.00 10.00      A   
ATOM   3495  CB  GLN A 374      36.704  17.183  -5.770  1.00 10.00      A   
ATOM   3496  CG  GLN A 374      36.475  17.556  -7.226  1.00 10.00      A   
ATOM   3497  CD  GLN A 374      35.382  18.593  -7.415  1.00 10.00      A   
ATOM   3498  OE1 GLN A 374      34.634  18.551  -8.391  1.00 10.00      A   
ATOM   3499  NE2 GLN A 374      35.293  19.541  -6.494  1.00 10.00      A   
ATOM   3500 HE21 GLN A 374      35.930  19.524  -5.745  1.00 10.00      A   
ATOM   3501 HE22 GLN A 374      34.599  20.226  -6.599  1.00 10.00      A   
ATOM   3502  C   GLN A 374      35.296  15.116  -5.908  1.00 10.00      A   
ATOM   3503  O   GLN A 374      36.171  14.252  -5.993  1.00 10.00      A   
ATOM   3504  N   PRO A 375      34.087  14.972  -6.473  1.00 10.00      A   
ATOM   3505  CA  PRO A 375      33.713  13.795  -7.264  1.00 10.00      A   
ATOM   3506  CB  PRO A 375      32.218  14.004  -7.548  1.00 10.00      A   
ATOM   3507  CG  PRO A 375      31.779  15.075  -6.605  1.00 10.00      A   
ATOM   3508  CD  PRO A 375      32.982  15.936  -6.375  1.00 10.00      A   
ATOM   3509  C   PRO A 375      34.497  13.736  -8.577  1.00 10.00      A   
ATOM   3510  O   PRO A 375      35.194  14.692  -8.934  1.00 10.00      A   
ATOM   3511  N   GLU A 376      34.387  12.607  -9.280  1.00 10.00      A   
ATOM   3512  HN  GLU A 376      33.809  11.888  -8.934  1.00 10.00      A   
ATOM   3513  CA  GLU A 376      35.082  12.401 -10.552  1.00 10.00      A   
ATOM   3514  CB  GLU A 376      34.592  13.376 -11.632  1.00 10.00      A   
ATOM   3515  CG  GLU A 376      33.219  13.051 -12.203  1.00 10.00      A   
ATOM   3516  CD  GLU A 376      32.086  13.496 -11.303  1.00 10.00      A   
ATOM   3517  OE1 GLU A 376      31.554  12.654 -10.555  1.00 10.00      A   
ATOM   3518  OE2 GLU A 376      31.712  14.691 -11.352  1.00 10.00      A   
ATOM   3519  C   GLU A 376      36.596  12.501 -10.377  1.00 10.00      A   
ATOM   3520  O   GLU A 376      37.324  12.867 -11.302  1.00 10.00      A   
ATOM   3521  N   GLN A 377      37.058  12.175  -9.177  1.00 10.00      A   
ATOM   3522  HN  GLN A 377      36.423  11.908  -8.484  1.00 10.00      A   
ATOM   3523  CA  GLN A 377      38.477  12.214  -8.859  1.00 10.00      A   
ATOM   3524  CB  GLN A 377      38.709  13.025  -7.583  1.00 10.00      A   
ATOM   3525  CG  GLN A 377      40.166  13.141  -7.166  1.00 10.00      A   
ATOM   3526  CD  GLN A 377      40.468  14.428  -6.419  1.00 10.00      A   
ATOM   3527  OE1 GLN A 377      41.600  14.907  -6.418  1.00 10.00      A   
ATOM   3528  NE2 GLN A 377      39.458  15.004  -5.784  1.00 10.00      A   
ATOM   3529 HE21 GLN A 377      38.577  14.574  -5.826  1.00 10.00      A   
ATOM   3530 HE22 GLN A 377      39.632  15.840  -5.304  1.00 10.00      A   
ATOM   3531  C   GLN A 377      39.024  10.802  -8.704  1.00 10.00      A   
ATOM   3532  O   GLN A 377      38.476   9.994  -7.951  1.00 10.00      A   
ATOM   3533  N   LEU A 378      40.101  10.511  -9.420  1.00 10.00      A   
ATOM   3534  HN  LEU A 378      40.499  11.206  -9.990  1.00 10.00      A   
ATOM   3535  CA  LEU A 378      40.719   9.196  -9.376  1.00 10.00      A   
ATOM   3536  CB  LEU A 378      41.626   8.987 -10.592  1.00 10.00      A   
ATOM   3537  CG  LEU A 378      42.143   7.563 -10.806  1.00 10.00      A   
ATOM   3538  CD1 LEU A 378      40.996   6.624 -11.142  1.00 10.00      A   
ATOM   3539  CD2 LEU A 378      43.194   7.534 -11.901  1.00 10.00      A   
ATOM   3540  C   LEU A 378      41.508   8.998  -8.088  1.00 10.00      A   
ATOM   3541  O   LEU A 378      42.433   9.759  -7.782  1.00 10.00      A   
ATOM   3542  N   CYS A 379      41.134   7.975  -7.337  1.00 10.00      A   
ATOM   3543  HN  CYS A 379      40.389   7.408  -7.639  1.00 10.00      A   
ATOM   3544  CA  CYS A 379      41.795   7.655  -6.084  1.00 10.00      A   
ATOM   3545  CB  CYS A 379      40.862   7.951  -4.911  1.00 10.00      A   
ATOM   3546  SG  CYS A 379      40.090   9.587  -4.984  1.00 10.00      A   
ATOM   3547  HG  CYS A 379      39.337   9.635  -6.077  1.00 10.00      A   
ATOM   3548  C   CYS A 379      42.236   6.191  -6.089  1.00 10.00      A   
ATOM   3549  O   CYS A 379      41.772   5.404  -6.915  1.00 10.00      A   
ATOM   3550  N   TRP A 380      43.124   5.826  -5.175  1.00 10.00      A   
ATOM   3551  HN  TRP A 380      43.432   6.481  -4.511  1.00 10.00      A   
ATOM   3552  CA  TRP A 380      43.636   4.462  -5.119  1.00 10.00      A   
ATOM   3553  CB  TRP A 380      45.165   4.457  -5.212  1.00 10.00      A   
ATOM   3554  CG  TRP A 380      45.692   4.713  -6.594  1.00 10.00      A   
ATOM   3555  CD1 TRP A 380      45.880   5.926  -7.192  1.00 10.00      A   
ATOM   3556  CD2 TRP A 380      46.101   3.729  -7.550  1.00 10.00      A   
ATOM   3557  NE1 TRP A 380      46.383   5.760  -8.461  1.00 10.00      A   
ATOM   3558  HE1 TRP A 380      46.607   6.486  -9.088  1.00 10.00      A   
ATOM   3559  CE2 TRP A 380      46.522   4.418  -8.707  1.00 10.00      A   
ATOM   3560  CE3 TRP A 380      46.148   2.332  -7.543  1.00 10.00      A   
ATOM   3561  CZ2 TRP A 380      46.989   3.756  -9.841  1.00 10.00      A   
ATOM   3562  CZ3 TRP A 380      46.610   1.677  -8.668  1.00 10.00      A   
ATOM   3563  CH2 TRP A 380      47.022   2.388  -9.803  1.00 10.00      A   
ATOM   3564  C   TRP A 380      43.186   3.722  -3.868  1.00 10.00      A   
ATOM   3565  O   TRP A 380      43.204   4.271  -2.765  1.00 10.00      A   
ATOM   3566  N   ILE A 381      42.769   2.479  -4.062  1.00 10.00      A   
ATOM   3567  HN  ILE A 381      42.755   2.120  -4.980  1.00 10.00      A   
ATOM   3568  CA  ILE A 381      42.331   1.625  -2.966  1.00 10.00      A   
ATOM   3569  CB  ILE A 381      40.914   1.049  -3.199  1.00 10.00      A   
ATOM   3570  CG1 ILE A 381      40.757   0.522  -4.631  1.00 10.00      A   
ATOM   3571  CG2 ILE A 381      39.852   2.086  -2.879  1.00 10.00      A   
ATOM   3572  CD1 ILE A 381      39.477  -0.252  -4.868  1.00 10.00      A   
ATOM   3573  C   ILE A 381      43.310   0.474  -2.797  1.00 10.00      A   
ATOM   3574  O   ILE A 381      44.002   0.097  -3.745  1.00 10.00      A   
ATOM   3575  N   SER A 382      43.384  -0.070  -1.596  1.00 10.00      A   
ATOM   3576  HN  SER A 382      42.811   0.277  -0.876  1.00 10.00      A   
ATOM   3577  CA  SER A 382      44.285  -1.179  -1.314  1.00 10.00      A   
ATOM   3578  CB  SER A 382      45.627  -0.653  -0.796  1.00 10.00      A   
ATOM   3579  OG  SER A 382      46.100   0.420  -1.594  1.00 10.00      A   
ATOM   3580  HG  SER A 382      45.698   0.365  -2.471  1.00 10.00      A   
ATOM   3581  C   SER A 382      43.664  -2.122  -0.292  1.00 10.00      A   
ATOM   3582  O   SER A 382      43.183  -1.681   0.752  1.00 10.00      A   
ATOM   3583  N   GLY A 383      43.676  -3.415  -0.591  1.00 10.00      A   
ATOM   3584  HN  GLY A 383      44.080  -3.714  -1.436  1.00 10.00      A   
ATOM   3585  CA  GLY A 383      43.102  -4.384   0.320  1.00 10.00      A   
ATOM   3586  C   GLY A 383      43.705  -5.764   0.168  1.00 10.00      A   
ATOM   3587  O   GLY A 383      44.435  -6.035  -0.789  1.00 10.00      A   
ATOM   3588  N   TRP A 384      43.410  -6.629   1.125  1.00 10.00      A   
ATOM   3589  HN  TRP A 384      42.831  -6.343   1.860  1.00 10.00      A   
ATOM   3590  CA  TRP A 384      43.905  -7.997   1.112  1.00 10.00      A   
ATOM   3591  CB  TRP A 384      44.719  -8.277   2.378  1.00 10.00      A   
ATOM   3592  CG  TRP A 384      46.201  -8.156   2.200  1.00 10.00      A   
ATOM   3593  CD1 TRP A 384      47.004  -8.942   1.424  1.00 10.00      A   
ATOM   3594  CD2 TRP A 384      47.062  -7.201   2.831  1.00 10.00      A   
ATOM   3595  NE1 TRP A 384      48.311  -8.533   1.530  1.00 10.00      A   
ATOM   3596  HE1 TRP A 384      49.076  -8.938   1.065  1.00 10.00      A   
ATOM   3597  CE2 TRP A 384      48.372  -7.464   2.387  1.00 10.00      A   
ATOM   3598  CE3 TRP A 384      46.852  -6.150   3.726  1.00 10.00      A   
ATOM   3599  CZ2 TRP A 384      49.466  -6.711   2.804  1.00 10.00      A   
ATOM   3600  CZ3 TRP A 384      47.940  -5.405   4.138  1.00 10.00      A   
ATOM   3601  CH2 TRP A 384      49.230  -5.690   3.679  1.00 10.00      A   
ATOM   3602  C   TRP A 384      42.727  -8.954   1.052  1.00 10.00      A   
ATOM   3603  O   TRP A 384      42.816 -10.102   1.494  1.00 10.00      A   
ATOM   3604  N   GLY A 385      41.619  -8.474   0.509  1.00 10.00      A   
ATOM   3605  HN  GLY A 385      41.606  -7.551   0.160  1.00 10.00      A   
ATOM   3606  CA  GLY A 385      40.434  -9.290   0.410  1.00 10.00      A   
ATOM   3607  C   GLY A 385      40.468 -10.228  -0.776  1.00 10.00      A   
ATOM   3608  O   GLY A 385      41.532 -10.515  -1.333  1.00 10.00      A   
ATOM   3609  N   ALA A 386      39.302 -10.715  -1.154  1.00 10.00      A   
ATOM   3610  HN  ALA A 386      38.494 -10.445  -0.663  1.00 10.00      A   
ATOM   3611  CA  ALA A 386      39.179 -11.628  -2.275  1.00 10.00      A   
ATOM   3612  CB  ALA A 386      37.901 -12.444  -2.156  1.00 10.00      A   
ATOM   3613  C   ALA A 386      39.202 -10.869  -3.593  1.00 10.00      A   
ATOM   3614  O   ALA A 386      38.682  -9.758  -3.688  1.00 10.00      A   
ATOM   3615  N   THR A 387      39.805 -11.471  -4.606  1.00 10.00      A   
ATOM   3616  HN  THR A 387      40.220 -12.350  -4.463  1.00 10.00      A   
ATOM   3617  CA  THR A 387      39.892 -10.856  -5.923  1.00 10.00      A   
ATOM   3618  CB  THR A 387      40.898 -11.616  -6.806  1.00 10.00      A   
ATOM   3619  OG1 THR A 387      41.461 -12.697  -6.048  1.00 10.00      A   
ATOM   3620  HG1 THR A 387      42.372 -12.479  -5.817  1.00 10.00      A   
ATOM   3621  CG2 THR A 387      42.019 -10.689  -7.250  1.00 10.00      A   
ATOM   3622  C   THR A 387      38.526 -10.838  -6.608  1.00 10.00      A   
ATOM   3623  O   THR A 387      38.277 -10.037  -7.510  1.00 10.00      A   
ATOM   3624  N   GLU A 388      37.643 -11.720  -6.163  1.00 10.00      A   
ATOM   3625  HN  GLU A 388      37.895 -12.315  -5.427  1.00 10.00      A   
ATOM   3626  CA  GLU A 388      36.306 -11.822  -6.721  1.00 10.00      A   
ATOM   3627  CB  GLU A 388      36.336 -12.670  -7.996  1.00 10.00      A   
ATOM   3628  CG  GLU A 388      35.245 -12.329  -8.997  1.00 10.00      A   
ATOM   3629  CD  GLU A 388      34.403 -13.529  -9.368  1.00 10.00      A   
ATOM   3630  OE1 GLU A 388      34.838 -14.323 -10.227  1.00 10.00      A   
ATOM   3631  OE2 GLU A 388      33.297 -13.676  -8.811  1.00 10.00      A   
ATOM   3632  C   GLU A 388      35.379 -12.459  -5.695  1.00 10.00      A   
ATOM   3633  O   GLU A 388      35.848 -13.076  -4.736  1.00 10.00      A   
ATOM   3634  N   GLU A 389      34.072 -12.314  -5.896  1.00 10.00      A   
ATOM   3635  HN  GLU A 389      33.761 -11.815  -6.679  1.00 10.00      A   
ATOM   3636  CA  GLU A 389      33.091 -12.892  -4.984  1.00 10.00      A   
ATOM   3637  CB  GLU A 389      31.667 -12.462  -5.348  1.00 10.00      A   
ATOM   3638  CG  GLU A 389      31.553 -11.704  -6.660  1.00 10.00      A   
ATOM   3639  CD  GLU A 389      30.116 -11.438  -7.053  1.00 10.00      A   
ATOM   3640  OE1 GLU A 389      29.526 -12.285  -7.760  1.00 10.00      A   
ATOM   3641  OE2 GLU A 389      29.569 -10.386  -6.659  1.00 10.00      A   
ATOM   3642  C   GLU A 389      33.203 -14.410  -4.998  1.00 10.00      A   
ATOM   3643  O   GLU A 389      33.072 -15.069  -3.970  1.00 10.00      A   
ATOM   3644  N   LYS A 390      33.467 -14.955  -6.172  1.00 10.00      A   
ATOM   3645  HN  LYS A 390      33.557 -14.374  -6.962  1.00 10.00      A   
ATOM   3646  CA  LYS A 390      33.619 -16.390  -6.334  1.00 10.00      A   
ATOM   3647  CB  LYS A 390      32.910 -16.849  -7.613  1.00 10.00      A   
ATOM   3648  CG  LYS A 390      31.504 -16.288  -7.778  1.00 10.00      A   
ATOM   3649  CD  LYS A 390      31.011 -16.424  -9.209  1.00 10.00      A   
ATOM   3650  CE  LYS A 390      30.032 -15.314  -9.558  1.00 10.00      A   
ATOM   3651  NZ  LYS A 390      30.678 -13.975  -9.523  1.00 10.00      A   
ATOM   3652  HZ1 LYS A 390      30.216 -13.371  -8.807  1.00 10.00      A   
ATOM   3653  HZ2 LYS A 390      30.595 -13.513 -10.450  1.00 10.00      A   
ATOM   3654  HZ3 LYS A 390      31.691 -14.068  -9.282  1.00 10.00      A   
ATOM   3655  C   LYS A 390      35.100 -16.754  -6.390  1.00 10.00      A   
ATOM   3656  O   LYS A 390      35.492 -17.705  -7.064  1.00 10.00      A   
ATOM   3657  N   GLY A 391      35.917 -15.990  -5.674  1.00 10.00      A   
ATOM   3658  HN  GLY A 391      35.544 -15.255  -5.142  1.00 10.00      A   
ATOM   3659  CA  GLY A 391      37.343 -16.236  -5.654  1.00 10.00      A   
ATOM   3660  C   GLY A 391      37.895 -16.337  -4.243  1.00 10.00      A   
ATOM   3661  O   GLY A 391      37.138 -16.420  -3.273  1.00 10.00      A   
ATOM   3662  N   LYS A 392      39.216 -16.322  -4.128  1.00 10.00      A   
ATOM   3663  HN  LYS A 392      39.763 -16.228  -4.936  1.00 10.00      A   
ATOM   3664  CA  LYS A 392      39.880 -16.421  -2.833  1.00 10.00      A   
ATOM   3665  CB  LYS A 392      40.948 -17.516  -2.855  1.00 10.00      A   
ATOM   3666  CG  LYS A 392      40.416 -18.929  -2.993  1.00 10.00      A   
ATOM   3667  CD  LYS A 392      41.546 -19.936  -2.862  1.00 10.00      A   
ATOM   3668  CE  LYS A 392      41.047 -21.367  -2.969  1.00 10.00      A   
ATOM   3669  NZ  LYS A 392      42.096 -22.340  -2.565  1.00 10.00      A   
ATOM   3670  HZ1 LYS A 392      42.132 -22.415  -1.526  1.00 10.00      A   
ATOM   3671  HZ2 LYS A 392      43.026 -22.027  -2.909  1.00 10.00      A   
ATOM   3672  HZ3 LYS A 392      41.890 -23.278  -2.964  1.00 10.00      A   
ATOM   3673  C   LYS A 392      40.539 -15.103  -2.463  1.00 10.00      A   
ATOM   3674  O   LYS A 392      40.572 -14.165  -3.262  1.00 10.00      A   
ATOM   3675  N   THR A 393      41.070 -15.046  -1.251  1.00 10.00      A   
ATOM   3676  HN  THR A 393      41.008 -15.829  -0.665  1.00 10.00      A   
ATOM   3677  CA  THR A 393      41.743 -13.861  -0.757  1.00 10.00      A   
ATOM   3678  CB  THR A 393      41.889 -13.938   0.773  1.00 10.00      A   
ATOM   3679  OG1 THR A 393      42.033 -15.313   1.161  1.00 10.00      A   
ATOM   3680  HG1 THR A 393      42.266 -15.361   2.096  1.00 10.00      A   
ATOM   3681  CG2 THR A 393      40.658 -13.357   1.453  1.00 10.00      A   
ATOM   3682  C   THR A 393      43.126 -13.735  -1.390  1.00 10.00      A   
ATOM   3683  O   THR A 393      43.747 -14.738  -1.754  1.00 10.00      A   
ATOM   3684  N   SER A 394      43.593 -12.510  -1.543  1.00 10.00      A   
ATOM   3685  HN  SER A 394      43.041 -11.745  -1.260  1.00 10.00      A   
ATOM   3686  CA  SER A 394      44.897 -12.262  -2.132  1.00 10.00      A   
ATOM   3687  CB  SER A 394      44.910 -10.892  -2.809  1.00 10.00      A   
ATOM   3688  OG  SER A 394      43.812 -10.762  -3.697  1.00 10.00      A   
ATOM   3689  HG  SER A 394      43.189 -10.115  -3.347  1.00 10.00      A   
ATOM   3690  C   SER A 394      46.005 -12.352  -1.083  1.00 10.00      A   
ATOM   3691  O   SER A 394      45.825 -11.924   0.058  1.00 10.00      A   
ATOM   3692  N   GLU A 395      47.139 -12.925  -1.473  1.00 10.00      A   
ATOM   3693  HN  GLU A 395      47.211 -13.257  -2.394  1.00 10.00      A   
ATOM   3694  CA  GLU A 395      48.283 -13.065  -0.579  1.00 10.00      A   
ATOM   3695  CB  GLU A 395      49.142 -14.262  -0.999  1.00 10.00      A   
ATOM   3696  CG  GLU A 395      48.557 -15.615  -0.628  1.00 10.00      A   
ATOM   3697  CD  GLU A 395      48.719 -15.932   0.845  1.00 10.00      A   
ATOM   3698  OE1 GLU A 395      47.784 -15.661   1.628  1.00 10.00      A   
ATOM   3699  OE2 GLU A 395      49.782 -16.466   1.229  1.00 10.00      A   
ATOM   3700  C   GLU A 395      49.120 -11.793  -0.612  1.00 10.00      A   
ATOM   3701  O   GLU A 395      49.834 -11.470   0.338  1.00 10.00      A   
ATOM   3702  N   VAL A 396      49.030 -11.084  -1.727  1.00 10.00      A   
ATOM   3703  HN  VAL A 396      48.445 -11.404  -2.448  1.00 10.00      A   
ATOM   3704  CA  VAL A 396      49.753  -9.840  -1.915  1.00 10.00      A   
ATOM   3705  CB  VAL A 396      50.542  -9.845  -3.244  1.00 10.00      A   
ATOM   3706  CG1 VAL A 396      51.433  -8.616  -3.353  1.00 10.00      A   
ATOM   3707  CG2 VAL A 396      51.365 -11.120  -3.377  1.00 10.00      A   
ATOM   3708  C   VAL A 396      48.759  -8.686  -1.930  1.00 10.00      A   
ATOM   3709  O   VAL A 396      47.658  -8.826  -2.461  1.00 10.00      A   
ATOM   3710  N   LEU A 397      49.140  -7.567  -1.326  1.00 10.00      A   
ATOM   3711  HN  LEU A 397      50.021  -7.535  -0.897  1.00 10.00      A   
ATOM   3712  CA  LEU A 397      48.283  -6.391  -1.273  1.00 10.00      A   
ATOM   3713  CB  LEU A 397      49.003  -5.233  -0.578  1.00 10.00      A   
ATOM   3714  CG  LEU A 397      48.213  -3.929  -0.433  1.00 10.00      A   
ATOM   3715  CD1 LEU A 397      47.009  -4.124   0.475  1.00 10.00      A   
ATOM   3716  CD2 LEU A 397      49.105  -2.816   0.094  1.00 10.00      A   
ATOM   3717  C   LEU A 397      47.842  -5.974  -2.670  1.00 10.00      A   
ATOM   3718  O   LEU A 397      48.663  -5.594  -3.507  1.00 10.00      A   
ATOM   3719  N   ASN A 398      46.545  -6.064  -2.918  1.00 10.00      A   
ATOM   3720  HN  ASN A 398      45.938  -6.365  -2.206  1.00 10.00      A   
ATOM   3721  CA  ASN A 398      45.991  -5.699  -4.211  1.00 10.00      A   
ATOM   3722  CB  ASN A 398      44.836  -6.627  -4.614  1.00 10.00      A   
ATOM   3723  CG  ASN A 398      45.297  -7.834  -5.417  1.00 10.00      A   
ATOM   3724  OD1 ASN A 398      44.637  -8.251  -6.371  1.00 10.00      A   
ATOM   3725  ND2 ASN A 398      46.420  -8.419  -5.028  1.00 10.00      A   
ATOM   3726 HD21 ASN A 398      46.891  -8.051  -4.245  1.00 10.00      A   
ATOM   3727 HD22 ASN A 398      46.741  -9.191  -5.538  1.00 10.00      A   
ATOM   3728  C   ASN A 398      45.546  -4.247  -4.204  1.00 10.00      A   
ATOM   3729  O   ASN A 398      44.960  -3.768  -3.227  1.00 10.00      A   
ATOM   3730  N   ALA A 399      45.845  -3.545  -5.285  1.00 10.00      A   
ATOM   3731  HN  ALA A 399      46.315  -3.985  -6.025  1.00 10.00      A   
ATOM   3732  CA  ALA A 399      45.490  -2.143  -5.408  1.00 10.00      A   
ATOM   3733  CB  ALA A 399      46.740  -1.279  -5.360  1.00 10.00      A   
ATOM   3734  C   ALA A 399      44.720  -1.890  -6.697  1.00 10.00      A   
ATOM   3735  O   ALA A 399      44.857  -2.634  -7.672  1.00 10.00      A   
ATOM   3736  N   ALA A 400      43.906  -0.848  -6.693  1.00 10.00      A   
ATOM   3737  HN  ALA A 400      43.834  -0.300  -5.879  1.00 10.00      A   
ATOM   3738  CA  ALA A 400      43.112  -0.484  -7.855  1.00 10.00      A   
ATOM   3739  CB  ALA A 400      41.833  -1.302  -7.899  1.00 10.00      A   
ATOM   3740  C   ALA A 400      42.788   1.000  -7.813  1.00 10.00      A   
ATOM   3741  O   ALA A 400      42.906   1.635  -6.763  1.00 10.00      A   
ATOM   3742  N   LYS A 401      42.387   1.551  -8.946  1.00 10.00      A   
ATOM   3743  HN  LYS A 401      42.304   0.991  -9.752  1.00 10.00      A   
ATOM   3744  CA  LYS A 401      42.051   2.964  -9.025  1.00 10.00      A   
ATOM   3745  CB  LYS A 401      42.964   3.690 -10.016  1.00 10.00      A   
ATOM   3746  CG  LYS A 401      43.038   3.047 -11.390  1.00 10.00      A   
ATOM   3747  CD  LYS A 401      44.051   3.746 -12.278  1.00 10.00      A   
ATOM   3748  CE  LYS A 401      44.037   3.167 -13.681  1.00 10.00      A   
ATOM   3749  NZ  LYS A 401      45.096   3.760 -14.533  1.00 10.00      A   
ATOM   3750  HZ1 LYS A 401      45.007   3.413 -15.510  1.00 10.00      A   
ATOM   3751  HZ2 LYS A 401      46.036   3.500 -14.174  1.00 10.00      A   
ATOM   3752  HZ3 LYS A 401      45.015   4.796 -14.538  1.00 10.00      A   
ATOM   3753  C   LYS A 401      40.579   3.156  -9.371  1.00 10.00      A   
ATOM   3754  O   LYS A 401      40.096   2.668 -10.394  1.00 10.00      A   
ATOM   3755  N   VAL A 402      39.868   3.860  -8.504  1.00 10.00      A   
ATOM   3756  HN  VAL A 402      40.318   4.242  -7.718  1.00 10.00      A   
ATOM   3757  CA  VAL A 402      38.446   4.108  -8.696  1.00 10.00      A   
ATOM   3758  CB  VAL A 402      37.597   3.409  -7.612  1.00 10.00      A   
ATOM   3759  CG1 VAL A 402      37.640   1.899  -7.786  1.00 10.00      A   
ATOM   3760  CG2 VAL A 402      38.069   3.802  -6.220  1.00 10.00      A   
ATOM   3761  C   VAL A 402      38.141   5.600  -8.694  1.00 10.00      A   
ATOM   3762  O   VAL A 402      38.977   6.416  -8.299  1.00 10.00      A   
ATOM   3763  N   LEU A 403      36.941   5.949  -9.137  1.00 10.00      A   
ATOM   3764  HN  LEU A 403      36.319   5.251  -9.428  1.00 10.00      A   
ATOM   3765  CA  LEU A 403      36.516   7.340  -9.194  1.00 10.00      A   
ATOM   3766  CB  LEU A 403      35.928   7.659 -10.574  1.00 10.00      A   
ATOM   3767  CG  LEU A 403      36.902   7.648 -11.752  1.00 10.00      A   
ATOM   3768  CD1 LEU A 403      36.155   7.821 -13.062  1.00 10.00      A   
ATOM   3769  CD2 LEU A 403      37.940   8.741 -11.590  1.00 10.00      A   
ATOM   3770  C   LEU A 403      35.468   7.625  -8.131  1.00 10.00      A   
ATOM   3771  O   LEU A 403      34.615   6.784  -7.851  1.00 10.00      A   
ATOM   3772  N   LEU A 404      35.543   8.801  -7.530  1.00 10.00      A   
ATOM   3773  HN  LEU A 404      36.266   9.416  -7.771  1.00 10.00      A   
ATOM   3774  CA  LEU A 404      34.580   9.199  -6.513  1.00 10.00      A   
ATOM   3775  CB  LEU A 404      35.117  10.384  -5.708  1.00 10.00      A   
ATOM   3776  CG  LEU A 404      36.411  10.138  -4.928  1.00 10.00      A   
ATOM   3777  CD1 LEU A 404      36.932  11.440  -4.341  1.00 10.00      A   
ATOM   3778  CD2 LEU A 404      36.190   9.107  -3.831  1.00 10.00      A   
ATOM   3779  C   LEU A 404      33.252   9.564  -7.176  1.00 10.00      A   
ATOM   3780  O   LEU A 404      33.218  10.370  -8.106  1.00 10.00      A   
ATOM   3781  N   ILE A 405      32.169   8.962  -6.707  1.00 10.00      A   
ATOM   3782  HN  ILE A 405      32.252   8.336  -5.953  1.00 10.00      A   
ATOM   3783  CA  ILE A 405      30.850   9.218  -7.273  1.00 10.00      A   
ATOM   3784  CB  ILE A 405      30.076   7.898  -7.497  1.00 10.00      A   
ATOM   3785  CG1 ILE A 405      30.938   6.901  -8.278  1.00 10.00      A   
ATOM   3786  CG2 ILE A 405      28.763   8.156  -8.226  1.00 10.00      A   
ATOM   3787  CD1 ILE A 405      30.342   5.513  -8.365  1.00 10.00      A   
ATOM   3788  C   ILE A 405      30.034  10.126  -6.358  1.00 10.00      A   
ATOM   3789  O   ILE A 405      30.049   9.965  -5.137  1.00 10.00      A   
ATOM   3790  N   GLU A 406      29.339  11.091  -6.951  1.00 10.00      A   
ATOM   3791  HN  GLU A 406      29.388  11.179  -7.927  1.00 10.00      A   
ATOM   3792  CA  GLU A 406      28.504  12.016  -6.194  1.00 10.00      A   
ATOM   3793  CB  GLU A 406      27.985  13.127  -7.120  1.00 10.00      A   
ATOM   3794  CG  GLU A 406      26.917  14.032  -6.516  1.00 10.00      A   
ATOM   3795  CD  GLU A 406      27.411  14.859  -5.345  1.00 10.00      A   
ATOM   3796  OE1 GLU A 406      27.374  14.354  -4.206  1.00 10.00      A   
ATOM   3797  OE2 GLU A 406      27.814  16.023  -5.554  1.00 10.00      A   
ATOM   3798  C   GLU A 406      27.340  11.262  -5.553  1.00 10.00      A   
ATOM   3799  O   GLU A 406      26.778  10.346  -6.159  1.00 10.00      A   
ATOM   3800  N   THR A 407      26.987  11.648  -4.331  1.00 10.00      A   
ATOM   3801  HN  THR A 407      27.469  12.397  -3.909  1.00 10.00      A   
ATOM   3802  CA  THR A 407      25.901  11.013  -3.593  1.00 10.00      A   
ATOM   3803  CB  THR A 407      25.695  11.702  -2.235  1.00 10.00      A   
ATOM   3804  OG1 THR A 407      26.914  12.359  -1.859  1.00 10.00      A   
ATOM   3805  HG1 THR A 407      26.769  13.313  -1.838  1.00 10.00      A   
ATOM   3806  CG2 THR A 407      25.334  10.675  -1.174  1.00 10.00      A   
ATOM   3807  C   THR A 407      24.597  11.057  -4.380  1.00 10.00      A   
ATOM   3808  O   THR A 407      23.851  10.083  -4.415  1.00 10.00      A   
ATOM   3809  N   GLN A 408      24.354  12.180  -5.045  1.00 10.00      A   
ATOM   3810  HN  GLN A 408      25.006  12.909  -4.994  1.00 10.00      A   
ATOM   3811  CA  GLN A 408      23.140  12.363  -5.837  1.00 10.00      A   
ATOM   3812  CB  GLN A 408      23.059  13.800  -6.360  1.00 10.00      A   
ATOM   3813  CG  GLN A 408      23.047  14.862  -5.271  1.00 10.00      A   
ATOM   3814  CD  GLN A 408      23.119  16.268  -5.831  1.00 10.00      A   
ATOM   3815  OE1 GLN A 408      24.201  16.838  -5.984  1.00 10.00      A   
ATOM   3816  NE2 GLN A 408      21.969  16.836  -6.147  1.00 10.00      A   
ATOM   3817 HE21 GLN A 408      21.144  16.322  -6.003  1.00 10.00      A   
ATOM   3818 HE22 GLN A 408      21.985  17.742  -6.517  1.00 10.00      A   
ATOM   3819  C   GLN A 408      23.064  11.376  -7.004  1.00 10.00      A   
ATOM   3820  O   GLN A 408      21.981  11.071  -7.503  1.00 10.00      A   
ATOM   3821  N   ARG A 409      24.215  10.866  -7.424  1.00 10.00      A   
ATOM   3822  HN  ARG A 409      25.046  11.125  -6.973  1.00 10.00      A   
ATOM   3823  CA  ARG A 409      24.273   9.924  -8.536  1.00 10.00      A   
ATOM   3824  CB  ARG A 409      25.435  10.263  -9.469  1.00 10.00      A   
ATOM   3825  CG  ARG A 409      25.036  11.106 -10.669  1.00 10.00      A   
ATOM   3826  CD  ARG A 409      26.200  11.947 -11.168  1.00 10.00      A   
ATOM   3827  NE  ARG A 409      27.404  11.150 -11.389  1.00 10.00      A   
ATOM   3828  HE  ARG A 409      27.280  10.236 -11.739  1.00 10.00      A   
ATOM   3829  CZ  ARG A 409      28.638  11.583 -11.153  1.00 10.00      A   
ATOM   3830  NH1 ARG A 409      28.845  12.808 -10.690  1.00 10.00      A   
ATOM   3831 HH11 ARG A 409      28.073  13.424 -10.515  1.00 10.00      A   
ATOM   3832 HH12 ARG A 409      29.791  13.124 -10.516  1.00 10.00      A   
ATOM   3833  NH2 ARG A 409      29.677  10.788 -11.366  1.00 10.00      A   
ATOM   3834 HH21 ARG A 409      29.540   9.852 -11.708  1.00 10.00      A   
ATOM   3835 HH22 ARG A 409      30.611  11.124 -11.185  1.00 10.00      A   
ATOM   3836  C   ARG A 409      24.377   8.479  -8.053  1.00 10.00      A   
ATOM   3837  O   ARG A 409      24.251   7.545  -8.843  1.00 10.00      A   
ATOM   3838  N   CYS A 410      24.619   8.298  -6.762  1.00 10.00      A   
ATOM   3839  HN  CYS A 410      24.738   9.078  -6.183  1.00 10.00      A   
ATOM   3840  CA  CYS A 410      24.729   6.959  -6.190  1.00 10.00      A   
ATOM   3841  C   CYS A 410      23.470   6.594  -5.412  1.00 10.00      A   
ATOM   3842  O   CYS A 410      23.111   5.422  -5.294  1.00 10.00      A   
ATOM   3843  CB  CYS A 410      25.965   6.841  -5.291  1.00 10.00      A   
ATOM   3844  SG  CYS A 410      26.301   5.148  -4.699  1.00 10.00      A   
ATOM   3845  N   ASN A 411      22.779   7.605  -4.907  1.00 10.00      A   
ATOM   3846  HN  ASN A 411      23.097   8.525  -5.046  1.00 10.00      A   
ATOM   3847  CA  ASN A 411      21.562   7.387  -4.136  1.00 10.00      A   
ATOM   3848  CB  ASN A 411      21.256   8.604  -3.262  1.00 10.00      A   
ATOM   3849  CG  ASN A 411      20.856   8.224  -1.851  1.00 10.00      A   
ATOM   3850  OD1 ASN A 411      21.228   7.162  -1.350  1.00 10.00      A   
ATOM   3851  ND2 ASN A 411      20.097   9.092  -1.200  1.00 10.00      A   
ATOM   3852 HD21 ASN A 411      19.836   9.921  -1.663  1.00 10.00      A   
ATOM   3853 HD22 ASN A 411      19.833   8.880  -0.282  1.00 10.00      A   
ATOM   3854  C   ASN A 411      20.377   7.063  -5.044  1.00 10.00      A   
ATOM   3855  O   ASN A 411      19.256   6.867  -4.569  1.00 10.00      A   
ATOM   3856  N   SER A 412      20.634   7.006  -6.349  1.00 10.00      A   
ATOM   3857  HN  SER A 412      21.549   7.174  -6.662  1.00 10.00      A   
ATOM   3858  CA  SER A 412      19.604   6.699  -7.331  1.00 10.00      A   
ATOM   3859  CB  SER A 412      20.155   6.936  -8.740  1.00 10.00      A   
ATOM   3860  OG  SER A 412      20.979   8.093  -8.771  1.00 10.00      A   
ATOM   3861  HG  SER A 412      20.457   8.866  -8.517  1.00 10.00      A   
ATOM   3862  C   SER A 412      19.137   5.250  -7.184  1.00 10.00      A   
ATOM   3863  O   SER A 412      19.908   4.385  -6.763  1.00 10.00      A   
ATOM   3864  N   ARG A 413      17.881   4.996  -7.541  1.00 10.00      A   
ATOM   3865  HN  ARG A 413      17.333   5.732  -7.888  1.00 10.00      A   
ATOM   3866  CA  ARG A 413      17.285   3.668  -7.440  1.00 10.00      A   
ATOM   3867  CB  ARG A 413      15.839   3.692  -7.941  1.00 10.00      A   
ATOM   3868  CG  ARG A 413      15.055   2.428  -7.626  1.00 10.00      A   
ATOM   3869  CD  ARG A 413      13.637   2.505  -8.164  1.00 10.00      A   
ATOM   3870  NE  ARG A 413      13.491   1.826  -9.453  1.00 10.00      A   
ATOM   3871  HE  ARG A 413      13.779   0.888  -9.501  1.00 10.00      A   
ATOM   3872  CZ  ARG A 413      12.986   2.400 -10.545  1.00 10.00      A   
ATOM   3873  NH1 ARG A 413      12.584   3.665 -10.506  1.00 10.00      A   
ATOM   3874 HH11 ARG A 413      12.664   4.194  -9.657  1.00 10.00      A   
ATOM   3875 HH12 ARG A 413      12.199   4.102 -11.323  1.00 10.00      A   
ATOM   3876  NH2 ARG A 413      12.891   1.709 -11.675  1.00 10.00      A   
ATOM   3877 HH21 ARG A 413      12.509   2.136 -12.497  1.00 10.00      A   
ATOM   3878 HH22 ARG A 413      13.201   0.752 -11.711  1.00 10.00      A   
ATOM   3879  C   ARG A 413      18.081   2.607  -8.194  1.00 10.00      A   
ATOM   3880  O   ARG A 413      18.234   1.485  -7.718  1.00 10.00      A   
ATOM   3881  N   TYR A 414      18.590   2.968  -9.365  1.00 10.00      A   
ATOM   3882  HN  TYR A 414      18.436   3.880  -9.689  1.00 10.00      A   
ATOM   3883  CA  TYR A 414      19.361   2.038 -10.187  1.00 10.00      A   
ATOM   3884  CB  TYR A 414      19.628   2.631 -11.573  1.00 10.00      A   
ATOM   3885  CG  TYR A 414      18.388   2.755 -12.427  1.00 10.00      A   
ATOM   3886  CD1 TYR A 414      17.589   1.650 -12.685  1.00 10.00      A   
ATOM   3887  CD2 TYR A 414      18.012   3.977 -12.970  1.00 10.00      A   
ATOM   3888  CE1 TYR A 414      16.452   1.756 -13.458  1.00 10.00      A   
ATOM   3889  CE2 TYR A 414      16.874   4.093 -13.747  1.00 10.00      A   
ATOM   3890  CZ  TYR A 414      16.097   2.978 -13.987  1.00 10.00      A   
ATOM   3891  OH  TYR A 414      14.962   3.084 -14.757  1.00 10.00      A   
ATOM   3892  HH  TYR A 414      15.207   3.356 -15.652  1.00 10.00      A   
ATOM   3893  C   TYR A 414      20.673   1.635  -9.524  1.00 10.00      A   
ATOM   3894  O   TYR A 414      21.212   0.562  -9.798  1.00 10.00      A   
ATOM   3895  N   VAL A 415      21.166   2.485  -8.636  1.00 10.00      A   
ATOM   3896  HN  VAL A 415      20.667   3.302  -8.428  1.00 10.00      A   
ATOM   3897  CA  VAL A 415      22.419   2.217  -7.946  1.00 10.00      A   
ATOM   3898  CB  VAL A 415      23.278   3.491  -7.784  1.00 10.00      A   
ATOM   3899  CG1 VAL A 415      24.697   3.136  -7.365  1.00 10.00      A   
ATOM   3900  CG2 VAL A 415      23.291   4.294  -9.076  1.00 10.00      A   
ATOM   3901  C   VAL A 415      22.175   1.573  -6.585  1.00 10.00      A   
ATOM   3902  O   VAL A 415      22.396   0.373  -6.415  1.00 10.00      A   
ATOM   3903  N   TYR A 416      21.702   2.357  -5.625  1.00 10.00      A   
ATOM   3904  HN  TYR A 416      21.530   3.302  -5.820  1.00 10.00      A   
ATOM   3905  CA  TYR A 416      21.446   1.843  -4.282  1.00 10.00      A   
ATOM   3906  CB  TYR A 416      22.508   2.345  -3.300  1.00 10.00      A   
ATOM   3907  CG  TYR A 416      23.680   1.403  -3.125  1.00 10.00      A   
ATOM   3908  CD1 TYR A 416      23.829   0.662  -1.961  1.00 10.00      A   
ATOM   3909  CD2 TYR A 416      24.631   1.245  -4.126  1.00 10.00      A   
ATOM   3910  CE1 TYR A 416      24.888  -0.210  -1.799  1.00 10.00      A   
ATOM   3911  CE2 TYR A 416      25.695   0.378  -3.971  1.00 10.00      A   
ATOM   3912  CZ  TYR A 416      25.817  -0.349  -2.807  1.00 10.00      A   
ATOM   3913  OH  TYR A 416      26.867  -1.225  -2.652  1.00 10.00      A   
ATOM   3914  HH  TYR A 416      27.669  -0.836  -3.032  1.00 10.00      A   
ATOM   3915  C   TYR A 416      20.046   2.183  -3.776  1.00 10.00      A   
ATOM   3916  O   TYR A 416      19.535   1.526  -2.871  1.00 10.00      A   
ATOM   3917  N   ASP A 417      19.434   3.207  -4.364  1.00 10.00      A   
ATOM   3918  HN  ASP A 417      19.894   3.677  -5.093  1.00 10.00      A   
ATOM   3919  CA  ASP A 417      18.088   3.652  -3.983  1.00 10.00      A   
ATOM   3920  CB  ASP A 417      17.012   2.608  -4.302  1.00 10.00      A   
ATOM   3921  CG  ASP A 417      15.606   3.082  -3.967  1.00 10.00      A   
ATOM   3922  OD1 ASP A 417      14.857   2.317  -3.325  1.00 10.00      A   
ATOM   3923  OD2 ASP A 417      15.240   4.218  -4.345  1.00 10.00      A   
ATOM   3924  C   ASP A 417      18.008   4.106  -2.527  1.00 10.00      A   
ATOM   3925  O   ASP A 417      17.499   3.389  -1.664  1.00 10.00      A   
ATOM   3926  N   ASN A 418      18.536   5.303  -2.273  1.00 10.00      A   
ATOM   3927  HN  ASN A 418      18.941   5.803  -3.013  1.00 10.00      A   
ATOM   3928  CA  ASN A 418      18.530   5.911  -0.939  1.00 10.00      A   
ATOM   3929  CB  ASN A 418      17.123   6.357  -0.531  1.00 10.00      A   
ATOM   3930  CG  ASN A 418      16.779   7.734  -1.052  1.00 10.00      A   
ATOM   3931  OD1 ASN A 418      16.287   7.881  -2.171  1.00 10.00      A   
ATOM   3932  ND2 ASN A 418      17.028   8.754  -0.243  1.00 10.00      A   
ATOM   3933 HD21 ASN A 418      17.414   8.565   0.640  1.00 10.00      A   
ATOM   3934 HD22 ASN A 418      16.817   9.658  -0.560  1.00 10.00      A   
ATOM   3935  C   ASN A 418      19.164   5.032   0.134  1.00 10.00      A   
ATOM   3936  O   ASN A 418      18.766   5.075   1.297  1.00 10.00      A   
ATOM   3937  N   LEU A 419      20.161   4.251  -0.252  1.00 10.00      A   
ATOM   3938  HN  LEU A 419      20.441   4.258  -1.189  1.00 10.00      A   
ATOM   3939  CA  LEU A 419      20.841   3.377   0.692  1.00 10.00      A   
ATOM   3940  CB  LEU A 419      21.105   2.001   0.074  1.00 10.00      A   
ATOM   3941  CG  LEU A 419      20.268   0.846   0.629  1.00 10.00      A   
ATOM   3942  CD1 LEU A 419      20.509  -0.425  -0.169  1.00 10.00      A   
ATOM   3943  CD2 LEU A 419      20.580   0.621   2.102  1.00 10.00      A   
ATOM   3944  C   LEU A 419      22.142   4.004   1.174  1.00 10.00      A   
ATOM   3945  O   LEU A 419      22.906   3.383   1.913  1.00 10.00      A   
ATOM   3946  N   ILE A 420      22.396   5.234   0.744  1.00 10.00      A   
ATOM   3947  HN  ILE A 420      21.749   5.683   0.158  1.00 10.00      A   
ATOM   3948  CA  ILE A 420      23.605   5.939   1.137  1.00 10.00      A   
ATOM   3949  CB  ILE A 420      24.247   6.693  -0.048  1.00 10.00      A   
ATOM   3950  CG1 ILE A 420      24.383   5.767  -1.263  1.00 10.00      A   
ATOM   3951  CG2 ILE A 420      25.605   7.261   0.347  1.00 10.00      A   
ATOM   3952  CD1 ILE A 420      25.148   4.487  -0.989  1.00 10.00      A   
ATOM   3953  C   ILE A 420      23.305   6.911   2.272  1.00 10.00      A   
ATOM   3954  O   ILE A 420      22.710   7.969   2.063  1.00 10.00      A   
ATOM   3955  N   THR A 421      23.703   6.527   3.470  1.00 10.00      A   
ATOM   3956  HN  THR A 421      24.156   5.662   3.566  1.00 10.00      A   
ATOM   3957  CA  THR A 421      23.492   7.332   4.664  1.00 10.00      A   
ATOM   3958  CB  THR A 421      23.661   6.431   5.904  1.00 10.00      A   
ATOM   3959  OG1 THR A 421      24.301   5.211   5.499  1.00 10.00      A   
ATOM   3960  HG1 THR A 421      24.666   4.764   6.276  1.00 10.00      A   
ATOM   3961  CG2 THR A 421      22.307   6.099   6.519  1.00 10.00      A   
ATOM   3962  C   THR A 421      24.503   8.486   4.729  1.00 10.00      A   
ATOM   3963  O   THR A 421      25.457   8.526   3.945  1.00 10.00      A   
ATOM   3964  N   PRO A 422      24.295   9.463   5.636  1.00 10.00      A   
ATOM   3965  CA  PRO A 422      25.217  10.594   5.797  1.00 10.00      A   
ATOM   3966  CB  PRO A 422      24.615  11.392   6.959  1.00 10.00      A   
ATOM   3967  CG  PRO A 422      23.181  10.996   6.988  1.00 10.00      A   
ATOM   3968  CD  PRO A 422      23.144   9.561   6.553  1.00 10.00      A   
ATOM   3969  C   PRO A 422      26.621  10.111   6.162  1.00 10.00      A   
ATOM   3970  O   PRO A 422      26.779   9.055   6.781  1.00 10.00      A   
ATOM   3971  N   ALA A 423      27.629  10.876   5.746  1.00 10.00      A   
ATOM   3972  HN  ALA A 423      27.424  11.689   5.240  1.00 10.00      A   
ATOM   3973  CA  ALA A 423      29.034  10.552   6.011  1.00 10.00      A   
ATOM   3974  CB  ALA A 423      29.308  10.377   7.500  1.00 10.00      A   
ATOM   3975  C   ALA A 423      29.505   9.340   5.206  1.00 10.00      A   
ATOM   3976  O   ALA A 423      30.615   8.844   5.401  1.00 10.00      A   
ATOM   3977  N   MET A 424      28.655   8.873   4.302  1.00 10.00      A   
ATOM   3978  HN  MET A 424      27.782   9.308   4.201  1.00 10.00      A   
ATOM   3979  CA  MET A 424      28.977   7.734   3.452  1.00 10.00      A   
ATOM   3980  CB  MET A 424      27.930   6.628   3.612  1.00 10.00      A   
ATOM   3981  CG  MET A 424      27.989   5.890   4.940  1.00 10.00      A   
ATOM   3982  SD  MET A 424      29.349   4.707   5.023  1.00 10.00      A   
ATOM   3983  CE  MET A 424      29.095   4.013   6.654  1.00 10.00      A   
ATOM   3984  C   MET A 424      29.039   8.180   1.999  1.00 10.00      A   
ATOM   3985  O   MET A 424      28.314   9.090   1.591  1.00 10.00      A   
ATOM   3986  N   ILE A 425      29.907   7.555   1.223  1.00 10.00      A   
ATOM   3987  HN  ILE A 425      30.473   6.843   1.603  1.00 10.00      A   
ATOM   3988  CA  ILE A 425      30.053   7.902  -0.181  1.00 10.00      A   
ATOM   3989  CB  ILE A 425      31.058   9.067  -0.357  1.00 10.00      A   
ATOM   3990  CG1 ILE A 425      31.019   9.644  -1.773  1.00 10.00      A   
ATOM   3991  CG2 ILE A 425      32.468   8.654   0.033  1.00 10.00      A   
ATOM   3992  CD1 ILE A 425      30.027  10.774  -1.939  1.00 10.00      A   
ATOM   3993  C   ILE A 425      30.496   6.679  -0.985  1.00 10.00      A   
ATOM   3994  O   ILE A 425      31.194   5.807  -0.466  1.00 10.00      A   
ATOM   3995  N   CYS A 426      30.061   6.595  -2.233  1.00 10.00      A   
ATOM   3996  HN  CYS A 426      29.480   7.299  -2.591  1.00 10.00      A   
ATOM   3997  CA  CYS A 426      30.422   5.474  -3.084  1.00 10.00      A   
ATOM   3998  C   CYS A 426      31.544   5.849  -4.046  1.00 10.00      A   
ATOM   3999  O   CYS A 426      31.679   7.011  -4.451  1.00 10.00      A   
ATOM   4000  CB  CYS A 426      29.210   4.983  -3.879  1.00 10.00      A   
ATOM   4001  SG  CYS A 426      27.594   5.404  -3.154  1.00 10.00      A   
ATOM   4002  N   ALA A 427      32.348   4.862  -4.405  1.00 10.00      A   
ATOM   4003  HN  ALA A 427      32.199   3.961  -4.035  1.00 10.00      A   
ATOM   4004  CA  ALA A 427      33.448   5.066  -5.328  1.00 10.00      A   
ATOM   4005  CB  ALA A 427      34.746   5.302  -4.570  1.00 10.00      A   
ATOM   4006  C   ALA A 427      33.573   3.860  -6.249  1.00 10.00      A   
ATOM   4007  O   ALA A 427      33.218   2.746  -5.868  1.00 10.00      A   
ATOM   4008  N   GLY A 428      34.049   4.090  -7.461  1.00 10.00      A   
ATOM   4009  HN  GLY A 428      34.283   5.010  -7.723  1.00 10.00      A   
ATOM   4010  CA  GLY A 428      34.207   3.007  -8.408  1.00 10.00      A   
ATOM   4011  C   GLY A 428      33.721   3.392  -9.785  1.00 10.00      A   
ATOM   4012  O   GLY A 428      33.943   4.522 -10.234  1.00 10.00      A   
ATOM   4013  N   PHE A 429      33.056   2.461 -10.451  1.00 10.00      A   
ATOM   4014  HN  PHE A 429      32.903   1.587 -10.025  1.00 10.00      A   
ATOM   4015  CA  PHE A 429      32.526   2.690 -11.787  1.00 10.00      A   
ATOM   4016  CB  PHE A 429      33.392   1.988 -12.837  1.00 10.00      A   
ATOM   4017  CG  PHE A 429      34.786   2.539 -12.955  1.00 10.00      A   
ATOM   4018  CD1 PHE A 429      35.031   3.693 -13.684  1.00 10.00      A   
ATOM   4019  CD2 PHE A 429      35.852   1.899 -12.341  1.00 10.00      A   
ATOM   4020  CE1 PHE A 429      36.312   4.199 -13.799  1.00 10.00      A   
ATOM   4021  CE2 PHE A 429      37.134   2.400 -12.452  1.00 10.00      A   
ATOM   4022  CZ  PHE A 429      37.364   3.551 -13.182  1.00 10.00      A   
ATOM   4023  C   PHE A 429      31.095   2.176 -11.870  1.00 10.00      A   
ATOM   4024  O   PHE A 429      30.733   1.217 -11.187  1.00 10.00      A   
ATOM   4025  N   LEU A 430      30.289   2.803 -12.715  1.00 10.00      A   
ATOM   4026  HN  LEU A 430      30.640   3.543 -13.250  1.00 10.00      A   
ATOM   4027  CA  LEU A 430      28.893   2.410 -12.872  1.00 10.00      A   
ATOM   4028  CB  LEU A 430      28.136   3.395 -13.768  1.00 10.00      A   
ATOM   4029  CG  LEU A 430      27.925   4.802 -13.206  1.00 10.00      A   
ATOM   4030  CD1 LEU A 430      27.233   5.687 -14.231  1.00 10.00      A   
ATOM   4031  CD2 LEU A 430      27.119   4.748 -11.919  1.00 10.00      A   
ATOM   4032  C   LEU A 430      28.765   0.992 -13.417  1.00 10.00      A   
ATOM   4033  O   LEU A 430      27.874   0.245 -13.015  1.00 10.00      A   
ATOM   4034  N   GLN A 431      29.663   0.618 -14.321  1.00 10.00      A   
ATOM   4035  HN  GLN A 431      30.352   1.258 -14.606  1.00 10.00      A   
ATOM   4036  CA  GLN A 431      29.636  -0.714 -14.916  1.00 10.00      A   
ATOM   4037  CB  GLN A 431      30.161  -0.688 -16.353  1.00 10.00      A   
ATOM   4038  CG  GLN A 431      29.253   0.030 -17.342  1.00 10.00      A   
ATOM   4039  CD  GLN A 431      27.780  -0.072 -16.986  1.00 10.00      A   
ATOM   4040  OE1 GLN A 431      27.194   0.862 -16.432  1.00 10.00      A   
ATOM   4041  NE2 GLN A 431      27.176  -1.210 -17.286  1.00 10.00      A   
ATOM   4042 HE21 GLN A 431      27.705  -1.916 -17.715  1.00 10.00      A   
ATOM   4043 HE22 GLN A 431      26.224  -1.305 -17.067  1.00 10.00      A   
ATOM   4044  C   GLN A 431      30.406  -1.734 -14.082  1.00 10.00      A   
ATOM   4045  O   GLN A 431      30.624  -2.869 -14.516  1.00 10.00      A   
ATOM   4046  N   GLY A 432      30.811  -1.327 -12.885  1.00 10.00      A   
ATOM   4047  HN  GLY A 432      30.616  -0.409 -12.598  1.00 10.00      A   
ATOM   4048  CA  GLY A 432      31.542  -2.215 -12.003  1.00 10.00      A   
ATOM   4049  C   GLY A 432      32.924  -2.547 -12.526  1.00 10.00      A   
ATOM   4050  O   GLY A 432      33.648  -1.655 -12.977  1.00 10.00      A   
ATOM   4051  N   ASN A 433      33.281  -3.834 -12.469  1.00 10.00      A   
ATOM   4052  HN  ASN A 433      32.641  -4.483 -12.098  1.00 10.00      A   
ATOM   4053  CA  ASN A 433      34.585  -4.327 -12.929  1.00 10.00      A   
ATOM   4054  CB  ASN A 433      34.916  -3.860 -14.352  1.00 10.00      A   
ATOM   4055  CG  ASN A 433      36.218  -4.429 -14.895  1.00 10.00      A   
ATOM   4056  OD1 ASN A 433      36.933  -3.759 -15.644  1.00 10.00      A   
ATOM   4057  ND2 ASN A 433      36.529  -5.669 -14.546  1.00 10.00      A   
ATOM   4058 HD21 ASN A 433      35.910  -6.157 -13.963  1.00 10.00      A   
ATOM   4059 HD22 ASN A 433      37.373  -6.047 -14.879  1.00 10.00      A   
ATOM   4060  C   ASN A 433      35.710  -3.989 -11.949  1.00 10.00      A   
ATOM   4061  O   ASN A 433      36.463  -4.867 -11.532  1.00 10.00      A   
ATOM   4062  N   VAL A 434      35.812  -2.726 -11.573  1.00 10.00      A   
ATOM   4063  HN  VAL A 434      35.173  -2.066 -11.923  1.00 10.00      A   
ATOM   4064  CA  VAL A 434      36.841  -2.292 -10.639  1.00 10.00      A   
ATOM   4065  CB  VAL A 434      37.702  -1.152 -11.226  1.00 10.00      A   
ATOM   4066  CG1 VAL A 434      38.855  -0.813 -10.293  1.00 10.00      A   
ATOM   4067  CG2 VAL A 434      38.226  -1.529 -12.605  1.00 10.00      A   
ATOM   4068  C   VAL A 434      36.197  -1.827  -9.339  1.00 10.00      A   
ATOM   4069  O   VAL A 434      35.589  -0.760  -9.292  1.00 10.00      A   
ATOM   4070  N   ASP A 435      36.322  -2.641  -8.296  1.00 10.00      A   
ATOM   4071  HN  ASP A 435      36.827  -3.477  -8.401  1.00 10.00      A   
ATOM   4072  CA  ASP A 435      35.745  -2.321  -6.991  1.00 10.00      A   
ATOM   4073  CB  ASP A 435      34.229  -2.577  -7.005  1.00 10.00      A   
ATOM   4074  CG  ASP A 435      33.460  -1.765  -5.976  1.00 10.00      A   
ATOM   4075  OD1 ASP A 435      33.404  -2.190  -4.803  1.00 10.00      A   
ATOM   4076  OD2 ASP A 435      32.897  -0.713  -6.342  1.00 10.00      A   
ATOM   4077  C   ASP A 435      36.419  -3.175  -5.916  1.00 10.00      A   
ATOM   4078  O   ASP A 435      37.467  -3.773  -6.166  1.00 10.00      A   
ATOM   4079  N   SER A 436      35.829  -3.231  -4.732  1.00 10.00      A   
ATOM   4080  HN  SER A 436      34.980  -2.739  -4.592  1.00 10.00      A   
ATOM   4081  CA  SER A 436      36.379  -4.016  -3.633  1.00 10.00      A   
ATOM   4082  CB  SER A 436      36.432  -3.162  -2.364  1.00 10.00      A   
ATOM   4083  OG  SER A 436      36.896  -1.852  -2.657  1.00 10.00      A   
ATOM   4084  HG  SER A 436      36.932  -1.736  -3.615  1.00 10.00      A   
ATOM   4085  C   SER A 436      35.533  -5.271  -3.401  1.00 10.00      A   
ATOM   4086  O   SER A 436      34.458  -5.419  -3.989  1.00 10.00      A   
ATOM   4087  N   CYS A 437      36.019  -6.180  -2.563  1.00 10.00      A   
ATOM   4088  HN  CYS A 437      36.900  -6.028  -2.137  1.00 10.00      A   
ATOM   4089  CA  CYS A 437      35.291  -7.410  -2.271  1.00 10.00      A   
ATOM   4090  C   CYS A 437      35.387  -7.767  -0.787  1.00 10.00      A   
ATOM   4091  O   CYS A 437      35.839  -6.959   0.031  1.00 10.00      A   
ATOM   4092  CB  CYS A 437      35.829  -8.556  -3.136  1.00 10.00      A   
ATOM   4093  SG  CYS A 437      34.735 -10.014  -3.237  1.00 10.00      A   
ATOM   4094  N   GLN A 438      34.941  -8.971  -0.443  1.00 10.00      A   
ATOM   4095  HN  GLN A 438      34.585  -9.562  -1.141  1.00 10.00      A   
ATOM   4096  CA  GLN A 438      34.975  -9.447   0.934  1.00 10.00      A   
ATOM   4097  CB  GLN A 438      34.310 -10.824   1.043  1.00 10.00      A   
ATOM   4098  CG  GLN A 438      32.868 -10.875   0.562  1.00 10.00      A   
ATOM   4099  CD  GLN A 438      32.329 -12.292   0.494  1.00 10.00      A   
ATOM   4100  OE1 GLN A 438      32.480 -12.977  -0.514  1.00 10.00      A   
ATOM   4101  NE2 GLN A 438      31.687 -12.738   1.562  1.00 10.00      A   
ATOM   4102 HE21 GLN A 438      31.591 -12.137   2.327  1.00 10.00      A   
ATOM   4103 HE22 GLN A 438      31.343 -13.658   1.544  1.00 10.00      A   
ATOM   4104  C   GLN A 438      36.415  -9.539   1.418  1.00 10.00      A   
ATOM   4105  O   GLN A 438      37.274 -10.085   0.727  1.00 10.00      A   
ATOM   4106  N   GLY A 439      36.676  -8.993   2.595  1.00 10.00      A   
ATOM   4107  HN  GLY A 439      35.954  -8.561   3.096  1.00 10.00      A   
ATOM   4108  CA  GLY A 439      38.016  -9.026   3.146  1.00 10.00      A   
ATOM   4109  C   GLY A 439      38.715  -7.695   2.998  1.00 10.00      A   
ATOM   4110  O   GLY A 439      39.697  -7.420   3.686  1.00 10.00      A   
ATOM   4111  N   ASP A 440      38.206  -6.866   2.091  1.00 10.00      A   
ATOM   4112  HN  ASP A 440      37.429  -7.152   1.564  1.00 10.00      A   
ATOM   4113  CA  ASP A 440      38.774  -5.542   1.852  1.00 10.00      A   
ATOM   4114  CB  ASP A 440      38.473  -5.058   0.433  1.00 10.00      A   
ATOM   4115  CG  ASP A 440      39.243  -5.817  -0.622  1.00 10.00      A   
ATOM   4116  OD1 ASP A 440      40.451  -6.073  -0.416  1.00 10.00      A   
ATOM   4117  OD2 ASP A 440      38.642  -6.156  -1.665  1.00 10.00      A   
ATOM   4118  C   ASP A 440      38.214  -4.556   2.861  1.00 10.00      A   
ATOM   4119  O   ASP A 440      38.436  -3.347   2.771  1.00 10.00      A   
ATOM   4120  N   SER A 441      37.468  -5.095   3.812  1.00 10.00      A   
ATOM   4121  HN  SER A 441      37.319  -6.061   3.803  1.00 10.00      A   
ATOM   4122  CA  SER A 441      36.864  -4.318   4.870  1.00 10.00      A   
ATOM   4123  CB  SER A 441      36.131  -5.276   5.807  1.00 10.00      A   
ATOM   4124  OG  SER A 441      35.592  -6.371   5.077  1.00 10.00      A   
ATOM   4125  HG  SER A 441      34.693  -6.153   4.788  1.00 10.00      A   
ATOM   4126  C   SER A 441      37.942  -3.550   5.629  1.00 10.00      A   
ATOM   4127  O   SER A 441      38.915  -4.135   6.109  1.00 10.00      A   
ATOM   4128  N   GLY A 442      37.780  -2.236   5.714  1.00 10.00      A   
ATOM   4129  HN  GLY A 442      36.981  -1.818   5.317  1.00 10.00      A   
ATOM   4130  CA  GLY A 442      38.757  -1.416   6.397  1.00 10.00      A   
ATOM   4131  C   GLY A 442      39.895  -1.015   5.480  1.00 10.00      A   
ATOM   4132  O   GLY A 442      40.929  -0.539   5.940  1.00 10.00      A   
ATOM   4133  N   GLY A 443      39.714  -1.245   4.181  1.00 10.00      A   
ATOM   4134  HN  GLY A 443      38.888  -1.679   3.882  1.00 10.00      A   
ATOM   4135  CA  GLY A 443      40.729  -0.884   3.206  1.00 10.00      A   
ATOM   4136  C   GLY A 443      40.788   0.616   3.001  1.00 10.00      A   
ATOM   4137  O   GLY A 443      39.805   1.216   2.557  1.00 10.00      A   
ATOM   4138  N   PRO A 444      41.930   1.242   3.323  1.00 10.00      A   
ATOM   4139  CA  PRO A 444      42.113   2.692   3.197  1.00 10.00      A   
ATOM   4140  CB  PRO A 444      43.470   2.942   3.862  1.00 10.00      A   
ATOM   4141  CG  PRO A 444      44.188   1.643   3.762  1.00 10.00      A   
ATOM   4142  CD  PRO A 444      43.132   0.582   3.860  1.00 10.00      A   
ATOM   4143  C   PRO A 444      42.142   3.199   1.756  1.00 10.00      A   
ATOM   4144  O   PRO A 444      42.889   2.695   0.911  1.00 10.00      A   
ATOM   4145  N   LEU A 445      41.320   4.203   1.495  1.00 10.00      A   
ATOM   4146  HN  LEU A 445      40.735   4.536   2.214  1.00 10.00      A   
ATOM   4147  CA  LEU A 445      41.246   4.838   0.191  1.00 10.00      A   
ATOM   4148  CB  LEU A 445      39.783   5.110  -0.178  1.00 10.00      A   
ATOM   4149  CG  LEU A 445      39.537   6.079  -1.336  1.00 10.00      A   
ATOM   4150  CD1 LEU A 445      40.028   5.494  -2.649  1.00 10.00      A   
ATOM   4151  CD2 LEU A 445      38.063   6.444  -1.424  1.00 10.00      A   
ATOM   4152  C   LEU A 445      42.034   6.142   0.252  1.00 10.00      A   
ATOM   4153  O   LEU A 445      41.671   7.065   0.989  1.00 10.00      A   
ATOM   4154  N   VAL A 446      43.118   6.216  -0.502  1.00 10.00      A   
ATOM   4155  HN  VAL A 446      43.348   5.466  -1.093  1.00 10.00      A   
ATOM   4156  CA  VAL A 446      43.963   7.398  -0.490  1.00 10.00      A   
ATOM   4157  CB  VAL A 446      45.429   7.057  -0.138  1.00 10.00      A   
ATOM   4158  CG1 VAL A 446      45.544   6.662   1.327  1.00 10.00      A   
ATOM   4159  CG2 VAL A 446      45.960   5.947  -1.035  1.00 10.00      A   
ATOM   4160  C   VAL A 446      43.917   8.171  -1.802  1.00 10.00      A   
ATOM   4161  O   VAL A 446      43.694   7.603  -2.873  1.00 10.00      A   
ATOM   4162  N   THR A 447      44.124   9.472  -1.699  1.00 10.00      A   
ATOM   4163  HN  THR A 447      44.281   9.858  -0.807  1.00 10.00      A   
ATOM   4164  CA  THR A 447      44.134  10.351  -2.855  1.00 10.00      A   
ATOM   4165  CB  THR A 447      42.891  11.278  -2.876  1.00 10.00      A   
ATOM   4166  OG1 THR A 447      42.564  11.638  -4.225  1.00 10.00      A   
ATOM   4167  HG1 THR A 447      41.785  11.141  -4.509  1.00 10.00      A   
ATOM   4168  CG2 THR A 447      43.106  12.539  -2.049  1.00 10.00      A   
ATOM   4169  C   THR A 447      45.430  11.167  -2.844  1.00 10.00      A   
ATOM   4170  O   THR A 447      46.026  11.374  -1.785  1.00 10.00      A   
ATOM   4171  N   SER A 448      45.870  11.615  -4.009  1.00 10.00      A   
ATOM   4172  HN  SER A 448      45.350  11.441  -4.823  1.00 10.00      A   
ATOM   4173  CA  SER A 448      47.103  12.378  -4.102  1.00 10.00      A   
ATOM   4174  CB  SER A 448      47.945  11.892  -5.287  1.00 10.00      A   
ATOM   4175  OG  SER A 448      49.326  12.140  -5.075  1.00 10.00      A   
ATOM   4176  HG  SER A 448      49.620  11.667  -4.286  1.00 10.00      A   
ATOM   4177  C   SER A 448      46.830  13.874  -4.212  1.00 10.00      A   
ATOM   4178  O   SER A 448      46.287  14.351  -5.210  1.00 10.00      A   
ATOM   4179  N   LYS A 449      47.207  14.608  -3.175  1.00 10.00      A   
ATOM   4180  HN  LYS A 449      47.633  14.166  -2.404  1.00 10.00      A   
ATOM   4181  CA  LYS A 449      47.021  16.050  -3.144  1.00 10.00      A   
ATOM   4182  CB  LYS A 449      46.000  16.436  -2.070  1.00 10.00      A   
ATOM   4183  CG  LYS A 449      45.452  17.847  -2.212  1.00 10.00      A   
ATOM   4184  CD  LYS A 449      44.571  17.978  -3.443  1.00 10.00      A   
ATOM   4185  CE  LYS A 449      44.128  19.416  -3.654  1.00 10.00      A   
ATOM   4186  NZ  LYS A 449      45.283  20.322  -3.886  1.00 10.00      A   
ATOM   4187  HZ1 LYS A 449      45.843  19.986  -4.693  1.00 10.00      A   
ATOM   4188  HZ2 LYS A 449      45.894  20.352  -3.045  1.00 10.00      A   
ATOM   4189  HZ3 LYS A 449      44.947  21.284  -4.090  1.00 10.00      A   
ATOM   4190  C   LYS A 449      48.356  16.732  -2.873  1.00 10.00      A   
ATOM   4191  O   LYS A 449      48.896  16.630  -1.772  1.00 10.00      A   
ATOM   4192  N   ASN A 450      48.890  17.405  -3.889  1.00 10.00      A   
ATOM   4193  HN  ASN A 450      48.405  17.434  -4.744  1.00 10.00      A   
ATOM   4194  CA  ASN A 450      50.175  18.105  -3.776  1.00 10.00      A   
ATOM   4195  CB  ASN A 450      50.120  19.199  -2.699  1.00 10.00      A   
ATOM   4196  CG  ASN A 450      49.233  20.370  -3.083  1.00 10.00      A   
ATOM   4197  OD1 ASN A 450      48.008  20.295  -2.982  1.00 10.00      A   
ATOM   4198  ND2 ASN A 450      49.843  21.465  -3.512  1.00 10.00      A   
ATOM   4199 HD21 ASN A 450      50.822  21.465  -3.561  1.00 10.00      A   
ATOM   4200 HD22 ASN A 450      49.290  22.238  -3.759  1.00 10.00      A   
ATOM   4201  C   ASN A 450      51.305  17.120  -3.484  1.00 10.00      A   
ATOM   4202  O   ASN A 450      52.238  17.425  -2.736  1.00 10.00      A   
ATOM   4203  N   ASN A 451      51.197  15.933  -4.092  1.00 10.00      A   
ATOM   4204  HN  ASN A 451      50.424  15.778  -4.677  1.00 10.00      A   
ATOM   4205  CA  ASN A 451      52.175  14.850  -3.933  1.00 10.00      A   
ATOM   4206  CB  ASN A 451      53.617  15.306  -4.179  1.00 10.00      A   
ATOM   4207  CG  ASN A 451      54.118  14.936  -5.559  1.00 10.00      A   
ATOM   4208  OD1 ASN A 451      53.964  15.700  -6.512  1.00 10.00      A   
ATOM   4209  ND2 ASN A 451      54.718  13.762  -5.678  1.00 10.00      A   
ATOM   4210 HD21 ASN A 451      54.803  13.202  -4.876  1.00 10.00      A   
ATOM   4211 HD22 ASN A 451      55.058  13.501  -6.561  1.00 10.00      A   
ATOM   4212  C   ASN A 451      52.043  14.141  -2.592  1.00 10.00      A   
ATOM   4213  O   ASN A 451      52.754  13.175  -2.317  1.00 10.00      A   
ATOM   4214  N   ILE A 452      51.130  14.616  -1.759  1.00 10.00      A   
ATOM   4215  HN  ILE A 452      50.592  15.393  -2.025  1.00 10.00      A   
ATOM   4216  CA  ILE A 452      50.904  14.012  -0.459  1.00 10.00      A   
ATOM   4217  CB  ILE A 452      50.797  15.068   0.664  1.00 10.00      A   
ATOM   4218  CG1 ILE A 452      51.881  16.139   0.497  1.00 10.00      A   
ATOM   4219  CG2 ILE A 452      50.922  14.399   2.026  1.00 10.00      A   
ATOM   4220  CD1 ILE A 452      51.719  17.332   1.416  1.00 10.00      A   
ATOM   4221  C   ILE A 452      49.628  13.185  -0.502  1.00 10.00      A   
ATOM   4222  O   ILE A 452      48.591  13.654  -0.972  1.00 10.00      A   
ATOM   4223  N   TRP A 453      49.713  11.949  -0.043  1.00 10.00      A   
ATOM   4224  HN  TRP A 453      50.571  11.623   0.305  1.00 10.00      A   
ATOM   4225  CA  TRP A 453      48.562  11.061  -0.039  1.00 10.00      A   
ATOM   4226  CB  TRP A 453      48.993   9.612  -0.269  1.00 10.00      A   
ATOM   4227  CG  TRP A 453      49.651   9.404  -1.600  1.00 10.00      A   
ATOM   4228  CD1 TRP A 453      50.937   9.716  -1.937  1.00 10.00      A   
ATOM   4229  CD2 TRP A 453      49.054   8.845  -2.776  1.00 10.00      A   
ATOM   4230  NE1 TRP A 453      51.175   9.391  -3.247  1.00 10.00      A   
ATOM   4231  HE1 TRP A 453      52.026   9.523  -3.722  1.00 10.00      A   
ATOM   4232  CE2 TRP A 453      50.036   8.852  -3.785  1.00 10.00      A   
ATOM   4233  CE3 TRP A 453      47.784   8.341  -3.073  1.00 10.00      A   
ATOM   4234  CZ2 TRP A 453      49.789   8.372  -5.069  1.00 10.00      A   
ATOM   4235  CZ3 TRP A 453      47.541   7.866  -4.348  1.00 10.00      A   
ATOM   4236  CH2 TRP A 453      48.537   7.885  -5.330  1.00 10.00      A   
ATOM   4237  C   TRP A 453      47.777  11.196   1.257  1.00 10.00      A   
ATOM   4238  O   TRP A 453      48.322  11.019   2.347  1.00 10.00      A   
ATOM   4239  N   TRP A 454      46.504  11.534   1.130  1.00 10.00      A   
ATOM   4240  HN  TRP A 454      46.137  11.679   0.230  1.00 10.00      A   
ATOM   4241  CA  TRP A 454      45.637  11.696   2.288  1.00 10.00      A   
ATOM   4242  CB  TRP A 454      44.994  13.089   2.299  1.00 10.00      A   
ATOM   4243  CG  TRP A 454      45.962  14.233   2.360  1.00 10.00      A   
ATOM   4244  CD1 TRP A 454      47.264  14.197   2.772  1.00 10.00      A   
ATOM   4245  CD2 TRP A 454      45.694  15.591   1.998  1.00 10.00      A   
ATOM   4246  NE1 TRP A 454      47.823  15.449   2.684  1.00 10.00      A   
ATOM   4247  HE1 TRP A 454      48.746  15.678   2.919  1.00 10.00      A   
ATOM   4248  CE2 TRP A 454      46.877  16.323   2.214  1.00 10.00      A   
ATOM   4249  CE3 TRP A 454      44.564  16.260   1.515  1.00 10.00      A   
ATOM   4250  CZ2 TRP A 454      46.964  17.690   1.954  1.00 10.00      A   
ATOM   4251  CZ3 TRP A 454      44.652  17.616   1.259  1.00 10.00      A   
ATOM   4252  CH2 TRP A 454      45.842  18.318   1.483  1.00 10.00      A   
ATOM   4253  C   TRP A 454      44.540  10.641   2.288  1.00 10.00      A   
ATOM   4254  O   TRP A 454      44.086  10.205   1.227  1.00 10.00      A   
ATOM   4255  N   LEU A 455      44.125  10.234   3.480  1.00 10.00      A   
ATOM   4256  HN  LEU A 455      44.544  10.614   4.285  1.00 10.00      A   
ATOM   4257  CA  LEU A 455      43.070   9.246   3.636  1.00 10.00      A   
ATOM   4258  CB  LEU A 455      43.236   8.511   4.970  1.00 10.00      A   
ATOM   4259  CG  LEU A 455      42.143   7.505   5.338  1.00 10.00      A   
ATOM   4260  CD1 LEU A 455      42.211   6.285   4.435  1.00 10.00      A   
ATOM   4261  CD2 LEU A 455      42.255   7.104   6.801  1.00 10.00      A   
ATOM   4262  C   LEU A 455      41.715   9.937   3.591  1.00 10.00      A   
ATOM   4263  O   LEU A 455      41.375  10.711   4.484  1.00 10.00      A   
ATOM   4264  N   ILE A 456      40.945   9.666   2.550  1.00 10.00      A   
ATOM   4265  HN  ILE A 456      41.261   9.037   1.866  1.00 10.00      A   
ATOM   4266  CA  ILE A 456      39.636  10.286   2.404  1.00 10.00      A   
ATOM   4267  CB  ILE A 456      39.382  10.779   0.967  1.00 10.00      A   
ATOM   4268  CG1 ILE A 456      39.744   9.691  -0.049  1.00 10.00      A   
ATOM   4269  CG2 ILE A 456      40.175  12.052   0.700  1.00 10.00      A   
ATOM   4270  CD1 ILE A 456      39.415  10.054  -1.481  1.00 10.00      A   
ATOM   4271  C   ILE A 456      38.507   9.364   2.849  1.00 10.00      A   
ATOM   4272  O   ILE A 456      37.361   9.797   2.995  1.00 10.00      A   
ATOM   4273  N   GLY A 457      38.827   8.099   3.070  1.00 10.00      A   
ATOM   4274  HN  GLY A 457      39.751   7.799   2.939  1.00 10.00      A   
ATOM   4275  CA  GLY A 457      37.822   7.157   3.497  1.00 10.00      A   
ATOM   4276  C   GLY A 457      38.325   5.737   3.502  1.00 10.00      A   
ATOM   4277  O   GLY A 457      39.376   5.450   2.938  1.00 10.00      A   
ATOM   4278  N   ASP A 458      37.582   4.851   4.146  1.00 10.00      A   
ATOM   4279  HN  ASP A 458      36.763   5.151   4.595  1.00 10.00      A   
ATOM   4280  CA  ASP A 458      37.953   3.446   4.217  1.00 10.00      A   
ATOM   4281  CB  ASP A 458      38.363   3.050   5.644  1.00 10.00      A   
ATOM   4282  CG  ASP A 458      39.513   3.883   6.191  1.00 10.00      A   
ATOM   4283  OD1 ASP A 458      40.688   3.519   5.958  1.00 10.00      A   
ATOM   4284  OD2 ASP A 458      39.238   4.905   6.854  1.00 10.00      A   
ATOM   4285  C   ASP A 458      36.795   2.577   3.729  1.00 10.00      A   
ATOM   4286  O   ASP A 458      35.633   2.984   3.798  1.00 10.00      A   
ATOM   4287  N   THR A 459      37.116   1.390   3.229  1.00 10.00      A   
ATOM   4288  HN  THR A 459      38.061   1.126   3.210  1.00 10.00      A   
ATOM   4289  CA  THR A 459      36.109   0.465   2.713  1.00 10.00      A   
ATOM   4290  CB  THR A 459      36.773  -0.742   2.023  1.00 10.00      A   
ATOM   4291  OG1 THR A 459      37.851  -0.281   1.188  1.00 10.00      A   
ATOM   4292  HG1 THR A 459      38.373   0.378   1.664  1.00 10.00      A   
ATOM   4293  CG2 THR A 459      35.765  -1.487   1.162  1.00 10.00      A   
ATOM   4294  C   THR A 459      35.183  -0.022   3.828  1.00 10.00      A   
ATOM   4295  O   THR A 459      35.612  -0.750   4.724  1.00 10.00      A   
ATOM   4296  N   SER A 460      33.917   0.381   3.763  1.00 10.00      A   
ATOM   4297  HN  SER A 460      33.630   0.951   3.016  1.00 10.00      A   
ATOM   4298  CA  SER A 460      32.945   0.004   4.780  1.00 10.00      A   
ATOM   4299  CB  SER A 460      32.024   1.181   5.117  1.00 10.00      A   
ATOM   4300  OG  SER A 460      31.147   0.856   6.187  1.00 10.00      A   
ATOM   4301  HG  SER A 460      31.540   1.143   7.019  1.00 10.00      A   
ATOM   4302  C   SER A 460      32.126  -1.226   4.386  1.00 10.00      A   
ATOM   4303  O   SER A 460      32.035  -2.180   5.153  1.00 10.00      A   
ATOM   4304  N   TRP A 461      31.517  -1.208   3.202  1.00 10.00      A   
ATOM   4305  HN  TRP A 461      31.617  -0.428   2.613  1.00 10.00      A   
ATOM   4306  CA  TRP A 461      30.701  -2.338   2.759  1.00 10.00      A   
ATOM   4307  CB  TRP A 461      29.429  -2.448   3.615  1.00 10.00      A   
ATOM   4308  CG  TRP A 461      28.411  -1.376   3.337  1.00 10.00      A   
ATOM   4309  CD1 TRP A 461      28.554  -0.033   3.536  1.00 10.00      A   
ATOM   4310  CD2 TRP A 461      27.089  -1.562   2.812  1.00 10.00      A   
ATOM   4311  NE1 TRP A 461      27.410   0.628   3.167  1.00 10.00      A   
ATOM   4312  HE1 TRP A 461      27.270   1.598   3.216  1.00 10.00      A   
ATOM   4313  CE2 TRP A 461      26.495  -0.288   2.717  1.00 10.00      A   
ATOM   4314  CE3 TRP A 461      26.353  -2.681   2.408  1.00 10.00      A   
ATOM   4315  CZ2 TRP A 461      25.197  -0.102   2.241  1.00 10.00      A   
ATOM   4316  CZ3 TRP A 461      25.067  -2.495   1.937  1.00 10.00      A   
ATOM   4317  CH2 TRP A 461      24.503  -1.216   1.853  1.00 10.00      A   
ATOM   4318  C   TRP A 461      30.307  -2.202   1.295  1.00 10.00      A   
ATOM   4319  O   TRP A 461      30.616  -1.200   0.647  1.00 10.00      A   
ATOM   4320  N   GLY A 462      29.618  -3.216   0.790  1.00 10.00      A   
ATOM   4321  HN  GLY A 462      29.424  -3.995   1.358  1.00 10.00      A   
ATOM   4322  CA  GLY A 462      29.161  -3.211  -0.579  1.00 10.00      A   
ATOM   4323  C   GLY A 462      28.049  -4.220  -0.787  1.00 10.00      A   
ATOM   4324  O   GLY A 462      27.688  -4.956   0.138  1.00 10.00      A   
ATOM   4325  N   SER A 463      27.497  -4.251  -1.988  1.00 10.00      A   
ATOM   4326  HN  SER A 463      27.817  -3.631  -2.677  1.00 10.00      A   
ATOM   4327  CA  SER A 463      26.425  -5.173  -2.314  1.00 10.00      A   
ATOM   4328  CB  SER A 463      25.139  -4.389  -2.580  1.00 10.00      A   
ATOM   4329  OG  SER A 463      24.927  -3.408  -1.573  1.00 10.00      A   
ATOM   4330  HG  SER A 463      25.609  -2.728  -1.644  1.00 10.00      A   
ATOM   4331  C   SER A 463      26.797  -6.010  -3.537  1.00 10.00      A   
ATOM   4332  O   SER A 463      25.927  -6.547  -4.226  1.00 10.00      A   
ATOM   4333  N   GLY A 464      28.094  -6.120  -3.794  1.00 10.00      A   
ATOM   4334  HN  GLY A 464      28.745  -5.679  -3.201  1.00 10.00      A   
ATOM   4335  CA  GLY A 464      28.568  -6.884  -4.929  1.00 10.00      A   
ATOM   4336  C   GLY A 464      30.007  -6.558  -5.265  1.00 10.00      A   
ATOM   4337  O   GLY A 464      30.363  -5.391  -5.429  1.00 10.00      A   
ATOM   4338  N   CYS A 465      30.834  -7.584  -5.367  1.00 10.00      A   
ATOM   4339  HN  CYS A 465      30.491  -8.494  -5.241  1.00 10.00      A   
ATOM   4340  CA  CYS A 465      32.240  -7.396  -5.678  1.00 10.00      A   
ATOM   4341  C   CYS A 465      32.416  -7.034  -7.145  1.00 10.00      A   
ATOM   4342  O   CYS A 465      32.378  -7.908  -8.012  1.00 10.00      A   
ATOM   4343  CB  CYS A 465      33.044  -8.656  -5.352  1.00 10.00      A   
ATOM   4344  SG  CYS A 465      32.905  -9.224  -3.627  1.00 10.00      A   
ATOM   4345  N   ALA A 466      32.565  -5.735  -7.411  1.00 10.00      A   
ATOM   4346  HN  ALA A 466      32.534  -5.097  -6.666  1.00 10.00      A   
ATOM   4347  CA  ALA A 466      32.758  -5.221  -8.766  1.00 10.00      A   
ATOM   4348  CB  ALA A 466      34.036  -5.777  -9.383  1.00 10.00      A   
ATOM   4349  C   ALA A 466      31.547  -5.494  -9.656  1.00 10.00      A   
ATOM   4350  O   ALA A 466      31.684  -5.707 -10.861  1.00 10.00      A   
ATOM   4351  N   LYS A 467      30.364  -5.467  -9.058  1.00 10.00      A   
ATOM   4352  HN  LYS A 467      30.316  -5.263  -8.101  1.00 10.00      A   
ATOM   4353  CA  LYS A 467      29.132  -5.711  -9.799  1.00 10.00      A   
ATOM   4354  CB  LYS A 467      28.040  -6.272  -8.884  1.00 10.00      A   
ATOM   4355  CG  LYS A 467      28.029  -7.789  -8.762  1.00 10.00      A   
ATOM   4356  CD  LYS A 467      26.666  -8.289  -8.305  1.00 10.00      A   
ATOM   4357  CE  LYS A 467      26.559  -9.806  -8.391  1.00 10.00      A   
ATOM   4358  NZ  LYS A 467      26.967 -10.478  -7.129  1.00 10.00      A   
ATOM   4359  HZ1 LYS A 467      26.726 -11.493  -7.169  1.00 10.00      A   
ATOM   4360  HZ2 LYS A 467      26.476 -10.049  -6.320  1.00 10.00      A   
ATOM   4361  HZ3 LYS A 467      28.000 -10.385  -6.985  1.00 10.00      A   
ATOM   4362  C   LYS A 467      28.641  -4.432 -10.471  1.00 10.00      A   
ATOM   4363  O   LYS A 467      28.932  -3.326 -10.010  1.00 10.00      A   
ATOM   4364  N   ALA A 468      27.888  -4.588 -11.551  1.00 10.00      A   
ATOM   4365  HN  ALA A 468      27.678  -5.495 -11.861  1.00 10.00      A   
ATOM   4366  CA  ALA A 468      27.362  -3.447 -12.285  1.00 10.00      A   
ATOM   4367  CB  ALA A 468      26.790  -3.887 -13.622  1.00 10.00      A   
ATOM   4368  C   ALA A 468      26.316  -2.696 -11.462  1.00 10.00      A   
ATOM   4369  O   ALA A 468      25.384  -3.299 -10.922  1.00 10.00      A   
ATOM   4370  N   TYR A 469      26.488  -1.378 -11.375  1.00 10.00      A   
ATOM   4371  HN  TYR A 469      27.246  -0.968 -11.853  1.00 10.00      A   
ATOM   4372  CA  TYR A 469      25.587  -0.509 -10.617  1.00 10.00      A   
ATOM   4373  CB  TYR A 469      24.181  -0.489 -11.225  1.00 10.00      A   
ATOM   4374  CG  TYR A 469      24.174  -0.068 -12.676  1.00 10.00      A   
ATOM   4375  CD1 TYR A 469      24.533   1.221 -13.045  1.00 10.00      A   
ATOM   4376  CD2 TYR A 469      23.820  -0.963 -13.677  1.00 10.00      A   
ATOM   4377  CE1 TYR A 469      24.542   1.608 -14.370  1.00 10.00      A   
ATOM   4378  CE2 TYR A 469      23.823  -0.585 -15.004  1.00 10.00      A   
ATOM   4379  CZ  TYR A 469      24.185   0.701 -15.345  1.00 10.00      A   
ATOM   4380  OH  TYR A 469      24.199   1.079 -16.668  1.00 10.00      A   
ATOM   4381  HH  TYR A 469      25.109   1.270 -16.930  1.00 10.00      A   
ATOM   4382  C   TYR A 469      25.566  -0.880  -9.137  1.00 10.00      A   
ATOM   4383  O   TYR A 469      24.581  -0.650  -8.432  1.00 10.00      A   
ATOM   4384  N   ARG A 470      26.670  -1.462  -8.681  1.00 10.00      A   
ATOM   4385  HN  ARG A 470      27.406  -1.631  -9.303  1.00 10.00      A   
ATOM   4386  CA  ARG A 470      26.829  -1.862  -7.290  1.00 10.00      A   
ATOM   4387  CB  ARG A 470      26.607  -3.373  -7.137  1.00 10.00      A   
ATOM   4388  CG  ARG A 470      25.176  -3.834  -7.357  1.00 10.00      A   
ATOM   4389  CD  ARG A 470      24.311  -3.548  -6.142  1.00 10.00      A   
ATOM   4390  NE  ARG A 470      23.244  -2.592  -6.429  1.00 10.00      A   
ATOM   4391  HE  ARG A 470      23.510  -1.662  -6.620  1.00 10.00      A   
ATOM   4392  CZ  ARG A 470      21.947  -2.904  -6.446  1.00 10.00      A   
ATOM   4393  NH1 ARG A 470      21.551  -4.148  -6.199  1.00 10.00      A   
ATOM   4394 HH11 ARG A 470      22.225  -4.864  -6.001  1.00 10.00      A   
ATOM   4395 HH12 ARG A 470      20.576  -4.380  -6.207  1.00 10.00      A   
ATOM   4396  NH2 ARG A 470      21.048  -1.964  -6.697  1.00 10.00      A   
ATOM   4397 HH21 ARG A 470      21.343  -1.017  -6.867  1.00 10.00      A   
ATOM   4398 HH22 ARG A 470      20.070  -2.186  -6.710  1.00 10.00      A   
ATOM   4399  C   ARG A 470      28.232  -1.505  -6.806  1.00 10.00      A   
ATOM   4400  O   ARG A 470      29.053  -2.391  -6.570  1.00 10.00      A   
ATOM   4401  N   PRO A 471      28.533  -0.200  -6.677  1.00 10.00      A   
ATOM   4402  CA  PRO A 471      29.842   0.271  -6.227  1.00 10.00      A   
ATOM   4403  CB  PRO A 471      29.866   1.752  -6.651  1.00 10.00      A   
ATOM   4404  CG  PRO A 471      28.593   1.987  -7.401  1.00 10.00      A   
ATOM   4405  CD  PRO A 471      27.637   0.924  -6.953  1.00 10.00      A   
ATOM   4406  C   PRO A 471      29.988   0.164  -4.715  1.00 10.00      A   
ATOM   4407  O   PRO A 471      28.995   0.207  -3.981  1.00 10.00      A   
ATOM   4408  N   GLY A 472      31.220   0.010  -4.261  1.00 10.00      A   
ATOM   4409  HN  GLY A 472      31.968  -0.053  -4.905  1.00 10.00      A   
ATOM   4410  CA  GLY A 472      31.482  -0.091  -2.843  1.00 10.00      A   
ATOM   4411  C   GLY A 472      31.231   1.216  -2.120  1.00 10.00      A   
ATOM   4412  O   GLY A 472      31.421   2.298  -2.681  1.00 10.00      A   
ATOM   4413  N   VAL A 473      30.802   1.115  -0.875  1.00 10.00      A   
ATOM   4414  HN  VAL A 473      30.682   0.219  -0.480  1.00 10.00      A   
ATOM   4415  CA  VAL A 473      30.520   2.289  -0.069  1.00 10.00      A   
ATOM   4416  CB  VAL A 473      29.170   2.167   0.670  1.00 10.00      A   
ATOM   4417  CG1 VAL A 473      28.808   3.484   1.342  1.00 10.00      A   
ATOM   4418  CG2 VAL A 473      28.070   1.737  -0.289  1.00 10.00      A   
ATOM   4419  C   VAL A 473      31.639   2.508   0.940  1.00 10.00      A   
ATOM   4420  O   VAL A 473      31.954   1.621   1.740  1.00 10.00      A   
ATOM   4421  N   TYR A 474      32.236   3.686   0.889  1.00 10.00      A   
ATOM   4422  HN  TYR A 474      31.915   4.361   0.244  1.00 10.00      A   
ATOM   4423  CA  TYR A 474      33.331   4.032   1.777  1.00 10.00      A   
ATOM   4424  CB  TYR A 474      34.531   4.543   0.966  1.00 10.00      A   
ATOM   4425  CG  TYR A 474      35.067   3.571  -0.068  1.00 10.00      A   
ATOM   4426  CD1 TYR A 474      34.426   3.391  -1.288  1.00 10.00      A   
ATOM   4427  CD2 TYR A 474      36.220   2.838   0.176  1.00 10.00      A   
ATOM   4428  CE1 TYR A 474      34.918   2.509  -2.232  1.00 10.00      A   
ATOM   4429  CE2 TYR A 474      36.717   1.956  -0.761  1.00 10.00      A   
ATOM   4430  CZ  TYR A 474      36.063   1.794  -1.961  1.00 10.00      A   
ATOM   4431  OH  TYR A 474      36.557   0.913  -2.893  1.00 10.00      A   
ATOM   4432  HH  TYR A 474      36.692   0.050  -2.480  1.00 10.00      A   
ATOM   4433  C   TYR A 474      32.889   5.108   2.758  1.00 10.00      A   
ATOM   4434  O   TYR A 474      32.089   5.982   2.412  1.00 10.00      A   
ATOM   4435  N   GLY A 475      33.395   5.038   3.979  1.00 10.00      A   
ATOM   4436  HN  GLY A 475      34.023   4.317   4.205  1.00 10.00      A   
ATOM   4437  CA  GLY A 475      33.049   6.026   4.977  1.00 10.00      A   
ATOM   4438  C   GLY A 475      33.921   7.254   4.825  1.00 10.00      A   
ATOM   4439  O   GLY A 475      35.126   7.131   4.615  1.00 10.00      A   
ATOM   4440  N   ASN A 476      33.323   8.434   4.902  1.00 10.00      A   
ATOM   4441  HN  ASN A 476      32.351   8.475   5.061  1.00 10.00      A   
ATOM   4442  CA  ASN A 476      34.077   9.672   4.757  1.00 10.00      A   
ATOM   4443  CB  ASN A 476      33.186  10.817   4.261  1.00 10.00      A   
ATOM   4444  CG  ASN A 476      33.991  11.939   3.634  1.00 10.00      A   
ATOM   4445  OD1 ASN A 476      35.183  12.094   3.905  1.00 10.00      A   
ATOM   4446  ND2 ASN A 476      33.347  12.737   2.794  1.00 10.00      A   
ATOM   4447 HD21 ASN A 476      32.395  12.566   2.623  1.00 10.00      A   
ATOM   4448 HD22 ASN A 476      33.846  13.468   2.379  1.00 10.00      A   
ATOM   4449  C   ASN A 476      34.776  10.052   6.059  1.00 10.00      A   
ATOM   4450  O   ASN A 476      34.135  10.438   7.039  1.00 10.00      A   
ATOM   4451  N   VAL A 477      36.099   9.954   6.052  1.00 10.00      A   
ATOM   4452  HN  VAL A 477      36.547   9.652   5.234  1.00 10.00      A   
ATOM   4453  CA  VAL A 477      36.903  10.268   7.224  1.00 10.00      A   
ATOM   4454  CB  VAL A 477      38.363   9.788   7.056  1.00 10.00      A   
ATOM   4455  CG1 VAL A 477      39.178  10.068   8.310  1.00 10.00      A   
ATOM   4456  CG2 VAL A 477      38.397   8.302   6.730  1.00 10.00      A   
ATOM   4457  C   VAL A 477      36.874  11.764   7.545  1.00 10.00      A   
ATOM   4458  O   VAL A 477      37.049  12.160   8.695  1.00 10.00      A   
ATOM   4459  N   MET A 478      36.599  12.594   6.539  1.00 10.00      A   
ATOM   4460  HN  MET A 478      36.407  12.224   5.648  1.00 10.00      A   
ATOM   4461  CA  MET A 478      36.562  14.045   6.742  1.00 10.00      A   
ATOM   4462  CB  MET A 478      36.588  14.805   5.413  1.00 10.00      A   
ATOM   4463  CG  MET A 478      35.227  15.004   4.764  1.00 10.00      A   
ATOM   4464  SD  MET A 478      35.322  15.919   3.213  1.00 10.00      A   
ATOM   4465  CE  MET A 478      36.586  14.987   2.350  1.00 10.00      A   
ATOM   4466  C   MET A 478      35.370  14.482   7.597  1.00 10.00      A   
ATOM   4467  O   MET A 478      35.199  15.666   7.887  1.00 10.00      A   
ATOM   4468  N   VAL A 479      34.540  13.524   7.987  1.00 10.00      A   
ATOM   4469  HN  VAL A 479      34.710  12.600   7.705  1.00 10.00      A   
ATOM   4470  CA  VAL A 479      33.383  13.811   8.820  1.00 10.00      A   
ATOM   4471  CB  VAL A 479      32.140  13.017   8.355  1.00 10.00      A   
ATOM   4472  CG1 VAL A 479      30.902  13.442   9.131  1.00 10.00      A   
ATOM   4473  CG2 VAL A 479      31.916  13.189   6.859  1.00 10.00      A   
ATOM   4474  C   VAL A 479      33.700  13.461  10.276  1.00 10.00      A   
ATOM   4475  O   VAL A 479      33.103  14.001  11.205  1.00 10.00      A   
ATOM   4476  N   PHE A 480      34.675  12.577  10.466  1.00 10.00      A   
ATOM   4477  HN  PHE A 480      35.155  12.218   9.688  1.00 10.00      A   
ATOM   4478  CA  PHE A 480      35.068  12.141  11.801  1.00 10.00      A   
ATOM   4479  CB  PHE A 480      34.933  10.620  11.928  1.00 10.00      A   
ATOM   4480  CG  PHE A 480      33.657  10.062  11.363  1.00 10.00      A   
ATOM   4481  CD1 PHE A 480      32.435  10.342  11.957  1.00 10.00      A   
ATOM   4482  CD2 PHE A 480      33.679   9.254  10.237  1.00 10.00      A   
ATOM   4483  CE1 PHE A 480      31.265   9.825  11.437  1.00 10.00      A   
ATOM   4484  CE2 PHE A 480      32.512   8.735   9.713  1.00 10.00      A   
ATOM   4485  CZ  PHE A 480      31.303   9.021  10.314  1.00 10.00      A   
ATOM   4486  C   PHE A 480      36.503  12.555  12.105  1.00 10.00      A   
ATOM   4487  O   PHE A 480      37.127  12.034  13.031  1.00 10.00      A   
ATOM   4488  N   THR A 481      37.014  13.500  11.324  1.00 10.00      A   
ATOM   4489  HN  THR A 481      36.459  13.880  10.611  1.00 10.00      A   
ATOM   4490  CA  THR A 481      38.375  13.995  11.490  1.00 10.00      A   
ATOM   4491  CB  THR A 481      38.663  15.116  10.476  1.00 10.00      A   
ATOM   4492  OG1 THR A 481      37.433  15.500   9.845  1.00 10.00      A   
ATOM   4493  HG1 THR A 481      37.017  16.203  10.358  1.00 10.00      A   
ATOM   4494  CG2 THR A 481      39.649  14.644   9.420  1.00 10.00      A   
ATOM   4495  C   THR A 481      38.595  14.530  12.899  1.00 10.00      A   
ATOM   4496  O   THR A 481      39.612  14.245  13.539  1.00 10.00      A   
ATOM   4497  N   ASP A 482      37.628  15.299  13.381  1.00 10.00      A   
ATOM   4498  HN  ASP A 482      36.845  15.493  12.820  1.00 10.00      A   
ATOM   4499  CA  ASP A 482      37.705  15.869  14.717  1.00 10.00      A   
ATOM   4500  CB  ASP A 482      36.595  16.900  14.920  1.00 10.00      A   
ATOM   4501  CG  ASP A 482      36.634  17.545  16.289  1.00 10.00      A   
ATOM   4502  OD1 ASP A 482      37.719  18.015  16.699  1.00 10.00      A   
ATOM   4503  OD2 ASP A 482      35.575  17.597  16.953  1.00 10.00      A   
ATOM   4504  C   ASP A 482      37.603  14.769  15.768  1.00 10.00      A   
ATOM   4505  O   ASP A 482      38.374  14.742  16.727  1.00 10.00      A   
ATOM   4506  N   TRP A 483      36.665  13.849  15.553  1.00 10.00      A   
ATOM   4507  HN  TRP A 483      36.105  13.927  14.754  1.00 10.00      A   
ATOM   4508  CA  TRP A 483      36.435  12.729  16.466  1.00 10.00      A   
ATOM   4509  CB  TRP A 483      35.376  11.783  15.890  1.00 10.00      A   
ATOM   4510  CG  TRP A 483      35.056  10.619  16.778  1.00 10.00      A   
ATOM   4511  CD1 TRP A 483      34.284  10.638  17.900  1.00 10.00      A   
ATOM   4512  CD2 TRP A 483      35.498   9.265  16.618  1.00 10.00      A   
ATOM   4513  NE1 TRP A 483      34.222   9.385  18.452  1.00 10.00      A   
ATOM   4514  HE1 TRP A 483      33.730   9.146  19.267  1.00 10.00      A   
ATOM   4515  CE2 TRP A 483      34.959   8.522  17.685  1.00 10.00      A   
ATOM   4516  CE3 TRP A 483      36.301   8.612  15.679  1.00 10.00      A   
ATOM   4517  CZ2 TRP A 483      35.193   7.158  17.838  1.00 10.00      A   
ATOM   4518  CZ3 TRP A 483      36.532   7.259  15.831  1.00 10.00      A   
ATOM   4519  CH2 TRP A 483      35.982   6.546  16.903  1.00 10.00      A   
ATOM   4520  C   TRP A 483      37.724  11.959  16.745  1.00 10.00      A   
ATOM   4521  O   TRP A 483      38.040  11.658  17.901  1.00 10.00      A   
ATOM   4522  N   ILE A 484      38.463  11.659  15.682  1.00 10.00      A   
ATOM   4523  HN  ILE A 484      38.148  11.933  14.792  1.00 10.00      A   
ATOM   4524  CA  ILE A 484      39.723  10.927  15.792  1.00 10.00      A   
ATOM   4525  CB  ILE A 484      40.364  10.697  14.400  1.00 10.00      A   
ATOM   4526  CG1 ILE A 484      39.445   9.839  13.520  1.00 10.00      A   
ATOM   4527  CG2 ILE A 484      41.736  10.050  14.533  1.00 10.00      A   
ATOM   4528  CD1 ILE A 484      39.908   9.713  12.083  1.00 10.00      A   
ATOM   4529  C   ILE A 484      40.708  11.677  16.686  1.00 10.00      A   
ATOM   4530  O   ILE A 484      41.337  11.091  17.569  1.00 10.00      A   
ATOM   4531  N   TYR A 485      40.815  12.980  16.460  1.00 10.00      A   
ATOM   4532  HN  TYR A 485      40.267  13.384  15.754  1.00 10.00      A   
ATOM   4533  CA  TYR A 485      41.716  13.827  17.229  1.00 10.00      A   
ATOM   4534  CB  TYR A 485      41.770  15.233  16.620  1.00 10.00      A   
ATOM   4535  CG  TYR A 485      42.900  16.101  17.136  1.00 10.00      A   
ATOM   4536  CD1 TYR A 485      42.685  17.032  18.144  1.00 10.00      A   
ATOM   4537  CD2 TYR A 485      44.181  15.993  16.607  1.00 10.00      A   
ATOM   4538  CE1 TYR A 485      43.711  17.831  18.610  1.00 10.00      A   
ATOM   4539  CE2 TYR A 485      45.214  16.786  17.069  1.00 10.00      A   
ATOM   4540  CZ  TYR A 485      44.973  17.705  18.071  1.00 10.00      A   
ATOM   4541  OH  TYR A 485      45.999  18.500  18.530  1.00 10.00      A   
ATOM   4542  HH  TYR A 485      46.452  18.904  17.779  1.00 10.00      A   
ATOM   4543  C   TYR A 485      41.290  13.901  18.696  1.00 10.00      A   
ATOM   4544  O   TYR A 485      42.125  13.818  19.597  1.00 10.00      A   
ATOM   4545  N   ARG A 486      39.987  14.045  18.929  1.00 10.00      A   
ATOM   4546  HN  ARG A 486      39.365  14.089  18.168  1.00 10.00      A   
ATOM   4547  CA  ARG A 486      39.460  14.139  20.290  1.00 10.00      A   
ATOM   4548  CB  ARG A 486      37.975  14.530  20.301  1.00 10.00      A   
ATOM   4549  CG  ARG A 486      37.612  15.728  19.436  1.00 10.00      A   
ATOM   4550  CD  ARG A 486      38.554  16.904  19.650  1.00 10.00      A   
ATOM   4551  NE  ARG A 486      38.030  17.861  20.621  1.00 10.00      A   
ATOM   4552  HE  ARG A 486      38.014  17.581  21.565  1.00 10.00      A   
ATOM   4553  CZ  ARG A 486      37.556  19.067  20.295  1.00 10.00      A   
ATOM   4554  NH1 ARG A 486      37.530  19.457  19.022  1.00 10.00      A   
ATOM   4555 HH11 ARG A 486      37.858  18.838  18.295  1.00 10.00      A   
ATOM   4556 HH12 ARG A 486      37.178  20.367  18.774  1.00 10.00      A   
ATOM   4557  NH2 ARG A 486      37.102  19.877  21.239  1.00 10.00      A   
ATOM   4558 HH21 ARG A 486      36.745  20.783  20.997  1.00 10.00      A   
ATOM   4559 HH22 ARG A 486      37.110  19.588  22.198  1.00 10.00      A   
ATOM   4560  C   ARG A 486      39.665  12.835  21.060  1.00 10.00      A   
ATOM   4561  O   ARG A 486      40.149  12.845  22.194  1.00 10.00      A   
ATOM   4562  N   GLN A 487      39.312  11.714  20.435  1.00 10.00      A   
ATOM   4563  HN  GLN A 487      38.946  11.767  19.521  1.00 10.00      A   
ATOM   4564  CA  GLN A 487      39.452  10.404  21.070  1.00 10.00      A   
ATOM   4565  CB  GLN A 487      38.767   9.312  20.247  1.00 10.00      A   
ATOM   4566  CG  GLN A 487      37.249   9.333  20.339  1.00 10.00      A   
ATOM   4567  CD  GLN A 487      36.736   9.071  21.745  1.00 10.00      A   
ATOM   4568  OE1 GLN A 487      35.699   9.599  22.146  1.00 10.00      A   
ATOM   4569  NE2 GLN A 487      37.452   8.246  22.499  1.00 10.00      A   
ATOM   4570 HE21 GLN A 487      38.263   7.854  22.114  1.00 10.00      A   
ATOM   4571 HE22 GLN A 487      37.140   8.060  23.412  1.00 10.00      A   
ATOM   4572  C   GLN A 487      40.917  10.052  21.312  1.00 10.00      A   
ATOM   4573  O   GLN A 487      41.249   9.377  22.288  1.00 10.00      A   
ATOM   4574  N   MET A 488      41.784  10.521  20.421  1.00 10.00      A   
ATOM   4575  HN  MET A 488      41.445  11.040  19.656  1.00 10.00      A   
ATOM   4576  CA  MET A 488      43.223  10.277  20.532  1.00 10.00      A   
ATOM   4577  CB  MET A 488      43.958  10.881  19.330  1.00 10.00      A   
ATOM   4578  CG  MET A 488      45.475  10.906  19.458  1.00 10.00      A   
ATOM   4579  SD  MET A 488      46.203  12.412  18.783  1.00 10.00      A   
ATOM   4580  CE  MET A 488      45.495  13.651  19.865  1.00 10.00      A   
ATOM   4581  C   MET A 488      43.772  10.875  21.827  1.00 10.00      A   
ATOM   4582  O   MET A 488      44.713  10.345  22.424  1.00 10.00      A   
ATOM   4583  N   ARG A 489      43.178  11.984  22.254  1.00 10.00      A   
ATOM   4584  HN  ARG A 489      42.441  12.363  21.729  1.00 10.00      A   
ATOM   4585  CA  ARG A 489      43.596  12.653  23.477  1.00 10.00      A   
ATOM   4586  CB  ARG A 489      43.363  14.165  23.357  1.00 10.00      A   
ATOM   4587  CG  ARG A 489      44.151  15.012  24.348  1.00 10.00      A   
ATOM   4588  CD  ARG A 489      43.237  15.668  25.376  1.00 10.00      A   
ATOM   4589  NE  ARG A 489      42.739  14.706  26.361  1.00 10.00      A   
ATOM   4590  HE  ARG A 489      43.334  13.954  26.595  1.00 10.00      A   
ATOM   4591  CZ  ARG A 489      41.541  14.783  26.945  1.00 10.00      A   
ATOM   4592  NH1 ARG A 489      40.708  15.773  26.651  1.00 10.00      A   
ATOM   4593 HH11 ARG A 489      40.970  16.478  25.985  1.00 10.00      A   
ATOM   4594 HH12 ARG A 489      39.804  15.820  27.093  1.00 10.00      A   
ATOM   4595  NH2 ARG A 489      41.180  13.871  27.834  1.00 10.00      A   
ATOM   4596 HH21 ARG A 489      41.805  13.122  28.074  1.00 10.00      A   
ATOM   4597 HH22 ARG A 489      40.278  13.924  28.274  1.00 10.00      A   
ATOM   4598  C   ARG A 489      42.833  12.094  24.672  1.00 10.00      A   
ATOM   4599  O   ARG A 489      43.369  12.005  25.777  1.00 10.00      A   
ATOM   4600  N   ALA A 490      41.579  11.722  24.436  1.00 10.00      A   
ATOM   4601  HN  ALA A 490      41.217  11.824  23.528  1.00 10.00      A   
ATOM   4602  CA  ALA A 490      40.721  11.178  25.485  1.00 10.00      A   
ATOM   4603  CB  ALA A 490      39.307  10.974  24.964  1.00 10.00      A   
ATOM   4604  C   ALA A 490      41.269   9.872  26.045  1.00 10.00      A   
ATOM   4605  O   ALA A 490      41.305   9.671  27.261  1.00 10.00      A   
ATOM   4606  N   ASP A 491      41.696   8.988  25.158  1.00 10.00      A   
ATOM   4607  HN  ASP A 491      41.651   9.207  24.199  1.00 10.00      A   
ATOM   4608  CA  ASP A 491      42.235   7.699  25.574  1.00 10.00      A   
ATOM   4609  CB  ASP A 491      41.377   6.551  25.037  1.00 10.00      A   
ATOM   4610  CG  ASP A 491      41.690   5.227  25.706  1.00 10.00      A   
ATOM   4611  OD1 ASP A 491      42.846   4.764  25.614  1.00 10.00      A   
ATOM   4612  OD2 ASP A 491      40.782   4.639  26.332  1.00 10.00      A   
ATOM   4613  C   ASP A 491      43.680   7.534  25.124  1.00 10.00      A   
ATOM   4614  O   ASP A 491      44.468   8.482  25.177  1.00 10.00      A   
ATOM   4615  N   ALA B  27     -22.642  15.740 -29.091  1.00 10.00      B   
ATOM   4616  HN  ALA B  27     -22.756  16.169 -28.214  1.00 10.00      B   
ATOM   4617  CA  ALA B  27     -21.545  14.799 -29.271  1.00 10.00      B   
ATOM   4618  CB  ALA B  27     -20.276  15.545 -29.656  1.00 10.00      B   
ATOM   4619  C   ALA B  27     -21.323  13.989 -27.995  1.00 10.00      B   
ATOM   4620  O   ALA B  27     -22.017  14.186 -26.998  1.00 10.00      B   
ATOM   4621  N   TYR B  28     -20.362  13.075 -28.033  1.00 10.00      B   
ATOM   4622  HN  TYR B  28     -19.845  12.962 -28.859  1.00 10.00      B   
ATOM   4623  CA  TYR B  28     -20.044  12.236 -26.885  1.00 10.00      B   
ATOM   4624  CB  TYR B  28     -20.629  10.830 -27.061  1.00 10.00      B   
ATOM   4625  CG  TYR B  28     -22.143  10.785 -27.061  1.00 10.00      B   
ATOM   4626  CD1 TYR B  28     -22.857  10.741 -25.869  1.00 10.00      B   
ATOM   4627  CD2 TYR B  28     -22.858  10.785 -28.253  1.00 10.00      B   
ATOM   4628  CE1 TYR B  28     -24.239  10.700 -25.866  1.00 10.00      B   
ATOM   4629  CE2 TYR B  28     -24.239  10.745 -28.258  1.00 10.00      B   
ATOM   4630  CZ  TYR B  28     -24.924  10.702 -27.063  1.00 10.00      B   
ATOM   4631  OH  TYR B  28     -26.300  10.663 -27.064  1.00 10.00      B   
ATOM   4632  HH  TYR B  28     -26.608  10.267 -27.889  1.00 10.00      B   
ATOM   4633  C   TYR B  28     -18.535  12.156 -26.695  1.00 10.00      B   
ATOM   4634  O   TYR B  28     -17.783  12.018 -27.663  1.00 10.00      B   
ATOM   4635  N   THR B  29     -18.096  12.246 -25.452  1.00 10.00      B   
ATOM   4636  HN  THR B  29     -18.746  12.348 -24.719  1.00 10.00      B   
ATOM   4637  CA  THR B  29     -16.677  12.190 -25.135  1.00 10.00      B   
ATOM   4638  CB  THR B  29     -16.152  13.579 -24.727  1.00 10.00      B   
ATOM   4639  OG1 THR B  29     -17.222  14.349 -24.158  1.00 10.00      B   
ATOM   4640  HG1 THR B  29     -17.995  13.787 -24.034  1.00 10.00      B   
ATOM   4641  CG2 THR B  29     -15.595  14.316 -25.937  1.00 10.00      B   
ATOM   4642  C   THR B  29     -16.423  11.199 -24.009  1.00 10.00      B   
ATOM   4643  O   THR B  29     -17.218  11.101 -23.077  1.00 10.00      B   
ATOM   4644  N   ASN B  30     -15.323  10.469 -24.101  1.00 10.00      B   
ATOM   4645  HN  ASN B  30     -14.720  10.606 -24.862  1.00 10.00      B   
ATOM   4646  CA  ASN B  30     -14.978   9.474 -23.089  1.00 10.00      B   
ATOM   4647  CB  ASN B  30     -14.227   8.288 -23.710  1.00 10.00      B   
ATOM   4648  CG  ASN B  30     -15.032   7.549 -24.765  1.00 10.00      B   
ATOM   4649  OD1 ASN B  30     -16.261   7.585 -24.771  1.00 10.00      B   
ATOM   4650  ND2 ASN B  30     -14.343   6.864 -25.663  1.00 10.00      B   
ATOM   4651 HD21 ASN B  30     -13.364   6.866 -25.600  1.00 10.00      B   
ATOM   4652 HD22 ASN B  30     -14.838   6.382 -26.358  1.00 10.00      B   
ATOM   4653  C   ASN B  30     -14.150  10.092 -21.969  1.00 10.00      B   
ATOM   4654  O   ASN B  30     -13.146  10.759 -22.220  1.00 10.00      B   
ATOM   4655  N   SER B  31     -14.581   9.879 -20.734  1.00 10.00      B   
ATOM   4656  HN  SER B  31     -15.399   9.357 -20.595  1.00 10.00      B   
ATOM   4657  CA  SER B  31     -13.889  10.411 -19.570  1.00 10.00      B   
ATOM   4658  CB  SER B  31     -14.859  10.457 -18.390  1.00 10.00      B   
ATOM   4659  OG  SER B  31     -15.834   9.433 -18.519  1.00 10.00      B   
ATOM   4660  HG  SER B  31     -16.719   9.816 -18.445  1.00 10.00      B   
ATOM   4661  C   SER B  31     -12.657   9.578 -19.218  1.00 10.00      B   
ATOM   4662  O   SER B  31     -12.745   8.612 -18.463  1.00 10.00      B   
ATOM   4663  N   PHE B  32     -11.512   9.959 -19.774  1.00 10.00      B   
ATOM   4664  HN  PHE B  32     -11.513  10.730 -20.378  1.00 10.00      B   
ATOM   4665  CA  PHE B  32     -10.256   9.252 -19.530  1.00 10.00      B   
ATOM   4666  CB  PHE B  32      -9.102   9.923 -20.281  1.00 10.00      B   
ATOM   4667  CG  PHE B  32      -8.967   9.471 -21.706  1.00 10.00      B   
ATOM   4668  CD1 PHE B  32      -9.955   9.752 -22.634  1.00 10.00      B   
ATOM   4669  CD2 PHE B  32      -7.852   8.759 -22.117  1.00 10.00      B   
ATOM   4670  CE1 PHE B  32      -9.838   9.331 -23.943  1.00 10.00      B   
ATOM   4671  CE2 PHE B  32      -7.727   8.335 -23.426  1.00 10.00      B   
ATOM   4672  CZ  PHE B  32      -8.722   8.623 -24.339  1.00 10.00      B   
ATOM   4673  C   PHE B  32      -9.930   9.145 -18.041  1.00 10.00      B   
ATOM   4674  O   PHE B  32      -9.933   8.053 -17.475  1.00 10.00      B   
ATOM   4675  N   THR B  33      -9.647  10.279 -17.415  1.00 10.00      B   
ATOM   4676  HN  THR B  33      -9.640  11.117 -17.920  1.00 10.00      B   
ATOM   4677  CA  THR B  33      -9.321  10.305 -15.995  1.00 10.00      B   
ATOM   4678  CB  THR B  33      -7.803  10.450 -15.790  1.00 10.00      B   
ATOM   4679  OG1 THR B  33      -7.270  11.317 -16.800  1.00 10.00      B   
ATOM   4680  HG1 THR B  33      -7.473  12.235 -16.569  1.00 10.00      B   
ATOM   4681  CG2 THR B  33      -7.111   9.097 -15.866  1.00 10.00      B   
ATOM   4682  C   THR B  33     -10.028  11.463 -15.299  1.00 10.00      B   
ATOM   4683  O   THR B  33      -9.577  11.950 -14.261  1.00 10.00      B   
ATOM   4684  N   ARG B  34     -11.143  11.887 -15.876  1.00 10.00      B   
ATOM   4685  HN  ARG B  34     -11.470  11.428 -16.675  1.00 10.00      B   
ATOM   4686  CA  ARG B  34     -11.912  12.994 -15.330  1.00 10.00      B   
ATOM   4687  CB  ARG B  34     -12.076  14.100 -16.375  1.00 10.00      B   
ATOM   4688  CG  ARG B  34     -10.762  14.618 -16.938  1.00 10.00      B   
ATOM   4689  CD  ARG B  34     -10.964  15.893 -17.735  1.00 10.00      B   
ATOM   4690  NE  ARG B  34      -9.726  16.355 -18.364  1.00 10.00      B   
ATOM   4691  HE  ARG B  34      -9.153  15.675 -18.788  1.00 10.00      B   
ATOM   4692  CZ  ARG B  34      -9.335  17.630 -18.383  1.00 10.00      B   
ATOM   4693  NH1 ARG B  34     -10.083  18.567 -17.808  1.00 10.00      B   
ATOM   4694 HH11 ARG B  34     -10.944  18.318 -17.338  1.00 10.00      B   
ATOM   4695 HH12 ARG B  34      -9.794  19.532 -17.826  1.00 10.00      B   
ATOM   4696  NH2 ARG B  34      -8.192  17.965 -18.970  1.00 10.00      B   
ATOM   4697 HH21 ARG B  34      -7.895  18.924 -18.989  1.00 10.00      B   
ATOM   4698 HH22 ARG B  34      -7.614  17.260 -19.395  1.00 10.00      B   
ATOM   4699  C   ARG B  34     -13.273  12.515 -14.846  1.00 10.00      B   
ATOM   4700  O   ARG B  34     -13.791  11.509 -15.330  1.00 10.00      B   
ATOM   4701  N   GLY B  35     -13.846  13.240 -13.897  1.00 10.00      B   
ATOM   4702  HN  GLY B  35     -13.390  14.044 -13.566  1.00 10.00      B   
ATOM   4703  CA  GLY B  35     -15.143  12.869 -13.360  1.00 10.00      B   
ATOM   4704  C   GLY B  35     -15.046  12.265 -11.973  1.00 10.00      B   
ATOM   4705  O   GLY B  35     -16.025  11.736 -11.441  1.00 10.00      B   
ATOM   4706  N   VAL B  36     -13.865  12.357 -11.384  1.00 10.00      B   
ATOM   4707  HN  VAL B  36     -13.134  12.810 -11.852  1.00 10.00      B   
ATOM   4708  CA  VAL B  36     -13.626  11.822 -10.050  1.00 10.00      B   
ATOM   4709  CB  VAL B  36     -12.287  11.060  -9.975  1.00 10.00      B   
ATOM   4710  CG1 VAL B  36     -12.455   9.643 -10.497  1.00 10.00      B   
ATOM   4711  CG2 VAL B  36     -11.205  11.791 -10.760  1.00 10.00      B   
ATOM   4712  C   VAL B  36     -13.637  12.947  -9.018  1.00 10.00      B   
ATOM   4713  O   VAL B  36     -13.447  14.110  -9.363  1.00 10.00      B   
ATOM   4714  N   TYR B  37     -13.863  12.607  -7.757  1.00 10.00      B   
ATOM   4715  HN  TYR B  37     -13.995  11.664  -7.527  1.00 10.00      B   
ATOM   4716  CA  TYR B  37     -13.905  13.610  -6.705  1.00 10.00      B   
ATOM   4717  CB  TYR B  37     -15.215  14.412  -6.784  1.00 10.00      B   
ATOM   4718  CG  TYR B  37     -16.478  13.602  -6.551  1.00 10.00      B   
ATOM   4719  CD1 TYR B  37     -16.851  13.219  -5.272  1.00 10.00      B   
ATOM   4720  CD2 TYR B  37     -17.300  13.231  -7.607  1.00 10.00      B   
ATOM   4721  CE1 TYR B  37     -17.994  12.492  -5.043  1.00 10.00      B   
ATOM   4722  CE2 TYR B  37     -18.452  12.498  -7.387  1.00 10.00      B   
ATOM   4723  CZ  TYR B  37     -18.792  12.133  -6.100  1.00 10.00      B   
ATOM   4724  OH  TYR B  37     -19.936  11.410  -5.866  1.00 10.00      B   
ATOM   4725  HH  TYR B  37     -20.280  11.072  -6.706  1.00 10.00      B   
ATOM   4726  C   TYR B  37     -13.753  12.975  -5.327  1.00 10.00      B   
ATOM   4727  O   TYR B  37     -13.569  11.761  -5.212  1.00 10.00      B   
ATOM   4728  N   TYR B  38     -13.812  13.804  -4.291  1.00 10.00      B   
ATOM   4729  HN  TYR B  38     -13.920  14.768  -4.460  1.00 10.00      B   
ATOM   4730  CA  TYR B  38     -13.718  13.331  -2.915  1.00 10.00      B   
ATOM   4731  CB  TYR B  38     -13.093  14.403  -2.016  1.00 10.00      B   
ATOM   4732  CG  TYR B  38     -11.587  14.502  -2.126  1.00 10.00      B   
ATOM   4733  CD1 TYR B  38     -10.773  14.168  -1.052  1.00 10.00      B   
ATOM   4734  CD2 TYR B  38     -10.978  14.925  -3.301  1.00 10.00      B   
ATOM   4735  CE1 TYR B  38      -9.396  14.253  -1.146  1.00 10.00      B   
ATOM   4736  CE2 TYR B  38      -9.602  15.013  -3.404  1.00 10.00      B   
ATOM   4737  CZ  TYR B  38      -8.816  14.675  -2.323  1.00 10.00      B   
ATOM   4738  OH  TYR B  38      -7.447  14.754  -2.421  1.00 10.00      B   
ATOM   4739  HH  TYR B  38      -7.042  14.238  -1.708  1.00 10.00      B   
ATOM   4740  C   TYR B  38     -15.113  12.965  -2.410  1.00 10.00      B   
ATOM   4741  O   TYR B  38     -16.001  13.813  -2.387  1.00 10.00      B   
ATOM   4742  N   PRO B  39     -15.309  11.695  -2.003  1.00 10.00      B   
ATOM   4743  CA  PRO B  39     -16.600  11.172  -1.526  1.00 10.00      B   
ATOM   4744  CB  PRO B  39     -16.229   9.850  -0.829  1.00 10.00      B   
ATOM   4745  CG  PRO B  39     -14.735   9.789  -0.833  1.00 10.00      B   
ATOM   4746  CD  PRO B  39     -14.278  10.656  -1.966  1.00 10.00      B   
ATOM   4747  C   PRO B  39     -17.349  12.096  -0.565  1.00 10.00      B   
ATOM   4748  O   PRO B  39     -18.512  12.429  -0.799  1.00 10.00      B   
ATOM   4749  N   ASP B  40     -16.687  12.509   0.507  1.00 10.00      B   
ATOM   4750  HN  ASP B  40     -15.753  12.239   0.630  1.00 10.00      B   
ATOM   4751  CA  ASP B  40     -17.315  13.374   1.497  1.00 10.00      B   
ATOM   4752  CB  ASP B  40     -18.106  12.548   2.521  1.00 10.00      B   
ATOM   4753  CG  ASP B  40     -17.227  11.682   3.400  1.00 10.00      B   
ATOM   4754  OD1 ASP B  40     -17.082  12.003   4.595  1.00 10.00      B   
ATOM   4755  OD2 ASP B  40     -16.685  10.673   2.901  1.00 10.00      B   
ATOM   4756  C   ASP B  40     -16.295  14.274   2.192  1.00 10.00      B   
ATOM   4757  O   ASP B  40     -15.196  14.495   1.678  1.00 10.00      B   
ATOM   4758  N   LYS B  41     -16.663  14.787   3.362  1.00 10.00      B   
ATOM   4759  HN  LYS B  41     -17.541  14.553   3.728  1.00 10.00      B   
ATOM   4760  CA  LYS B  41     -15.796  15.677   4.121  1.00 10.00      B   
ATOM   4761  CB  LYS B  41     -16.595  16.466   5.159  1.00 10.00      B   
ATOM   4762  CG  LYS B  41     -17.041  17.835   4.677  1.00 10.00      B   
ATOM   4763  CD  LYS B  41     -15.885  18.821   4.678  1.00 10.00      B   
ATOM   4764  CE  LYS B  41     -16.157  20.001   3.757  1.00 10.00      B   
ATOM   4765  NZ  LYS B  41     -16.072  19.622   2.321  1.00 10.00      B   
ATOM   4766  HZ1 LYS B  41     -15.128  19.237   2.108  1.00 10.00      B   
ATOM   4767  HZ2 LYS B  41     -16.234  20.457   1.719  1.00 10.00      B   
ATOM   4768  HZ3 LYS B  41     -16.788  18.903   2.096  1.00 10.00      B   
ATOM   4769  C   LYS B  41     -14.636  14.946   4.786  1.00 10.00      B   
ATOM   4770  O   LYS B  41     -13.606  15.558   5.074  1.00 10.00      B   
ATOM   4771  N   VAL B  42     -14.800  13.652   5.046  1.00 10.00      B   
ATOM   4772  HN  VAL B  42     -15.649  13.210   4.802  1.00 10.00      B   
ATOM   4773  CA  VAL B  42     -13.743  12.873   5.678  1.00 10.00      B   
ATOM   4774  CB  VAL B  42     -14.222  11.462   6.099  1.00 10.00      B   
ATOM   4775  CG1 VAL B  42     -13.055  10.616   6.588  1.00 10.00      B   
ATOM   4776  CG2 VAL B  42     -15.283  11.564   7.185  1.00 10.00      B   
ATOM   4777  C   VAL B  42     -12.526  12.770   4.760  1.00 10.00      B   
ATOM   4778  O   VAL B  42     -12.600  12.200   3.670  1.00 10.00      B   
ATOM   4779  N   PHE B  43     -11.416  13.349   5.197  1.00 10.00      B   
ATOM   4780  HN  PHE B  43     -11.423  13.803   6.067  1.00 10.00      B   
ATOM   4781  CA  PHE B  43     -10.187  13.328   4.421  1.00 10.00      B   
ATOM   4782  CB  PHE B  43      -9.288  14.503   4.823  1.00 10.00      B   
ATOM   4783  CG  PHE B  43      -8.277  14.896   3.781  1.00 10.00      B   
ATOM   4784  CD1 PHE B  43      -8.677  15.523   2.612  1.00 10.00      B   
ATOM   4785  CD2 PHE B  43      -6.929  14.640   3.971  1.00 10.00      B   
ATOM   4786  CE1 PHE B  43      -7.752  15.891   1.653  1.00 10.00      B   
ATOM   4787  CE2 PHE B  43      -5.998  15.004   3.015  1.00 10.00      B   
ATOM   4788  CZ  PHE B  43      -6.411  15.630   1.854  1.00 10.00      B   
ATOM   4789  C   PHE B  43      -9.455  12.007   4.623  1.00 10.00      B   
ATOM   4790  O   PHE B  43      -9.422  11.471   5.732  1.00 10.00      B   
ATOM   4791  N   ARG B  44      -8.889  11.478   3.550  1.00 10.00      B   
ATOM   4792  HN  ARG B  44      -8.950  11.952   2.695  1.00 10.00      B   
ATOM   4793  CA  ARG B  44      -8.155  10.223   3.608  1.00 10.00      B   
ATOM   4794  CB  ARG B  44      -8.895   9.123   2.839  1.00 10.00      B   
ATOM   4795  CG  ARG B  44     -10.168   8.620   3.505  1.00 10.00      B   
ATOM   4796  CD  ARG B  44     -11.404   9.275   2.911  1.00 10.00      B   
ATOM   4797  NE  ARG B  44     -12.560   8.376   2.915  1.00 10.00      B   
ATOM   4798  HE  ARG B  44     -12.373   7.409   2.935  1.00 10.00      B   
ATOM   4799  CZ  ARG B  44     -13.831   8.786   2.906  1.00 10.00      B   
ATOM   4800  NH1 ARG B  44     -14.121  10.078   2.898  1.00 10.00      B   
ATOM   4801 HH11 ARG B  44     -13.387  10.765   2.901  1.00 10.00      B   
ATOM   4802 HH12 ARG B  44     -15.091  10.382   2.896  1.00 10.00      B   
ATOM   4803  NH2 ARG B  44     -14.816   7.901   2.889  1.00 10.00      B   
ATOM   4804 HH21 ARG B  44     -14.613   6.916   2.885  1.00 10.00      B   
ATOM   4805 HH22 ARG B  44     -15.770   8.210   2.882  1.00 10.00      B   
ATOM   4806  C   ARG B  44      -6.766  10.414   3.017  1.00 10.00      B   
ATOM   4807  O   ARG B  44      -6.550  11.333   2.230  1.00 10.00      B   
ATOM   4808  N   SER B  45      -5.837   9.550   3.392  1.00 10.00      B   
ATOM   4809  HN  SER B  45      -6.072   8.837   4.024  1.00 10.00      B   
ATOM   4810  CA  SER B  45      -4.473   9.632   2.893  1.00 10.00      B   
ATOM   4811  CB  SER B  45      -3.663  10.624   3.738  1.00 10.00      B   
ATOM   4812  OG  SER B  45      -2.429  10.947   3.116  1.00 10.00      B   
ATOM   4813  HG  SER B  45      -1.704  10.614   3.653  1.00 10.00      B   
ATOM   4814  C   SER B  45      -3.818   8.256   2.923  1.00 10.00      B   
ATOM   4815  O   SER B  45      -4.145   7.435   3.788  1.00 10.00      B   
ATOM   4816  N   SER B  46      -2.916   8.013   1.964  1.00 10.00      B   
ATOM   4817  HN  SER B  46      -2.727   8.717   1.305  1.00 10.00      B   
ATOM   4818  CA  SER B  46      -2.183   6.750   1.859  1.00 10.00      B   
ATOM   4819  CB  SER B  46      -1.084   6.691   2.926  1.00 10.00      B   
ATOM   4820  OG  SER B  46      -0.373   7.921   2.993  1.00 10.00      B   
ATOM   4821  HG  SER B  46       0.502   7.809   2.581  1.00 10.00      B   
ATOM   4822  C   SER B  46      -3.106   5.533   1.964  1.00 10.00      B   
ATOM   4823  O   SER B  46      -2.908   4.660   2.812  1.00 10.00      B   
ATOM   4824  N   VAL B  47      -4.114   5.471   1.103  1.00 10.00      B   
ATOM   4825  HN  VAL B  47      -4.224   6.182   0.432  1.00 10.00      B   
ATOM   4826  CA  VAL B  47      -5.055   4.361   1.132  1.00 10.00      B   
ATOM   4827  CB  VAL B  47      -5.976   4.448   2.377  1.00 10.00      B   
ATOM   4828  CG1 VAL B  47      -6.896   5.661   2.305  1.00 10.00      B   
ATOM   4829  CG2 VAL B  47      -6.773   3.167   2.566  1.00 10.00      B   
ATOM   4830  C   VAL B  47      -5.902   4.308  -0.138  1.00 10.00      B   
ATOM   4831  O   VAL B  47      -6.229   5.340  -0.724  1.00 10.00      B   
ATOM   4832  N   LEU B  48      -6.232   3.100  -0.570  1.00 10.00      B   
ATOM   4833  HN  LEU B  48      -5.916   2.312  -0.077  1.00 10.00      B   
ATOM   4834  CA  LEU B  48      -7.055   2.911  -1.753  1.00 10.00      B   
ATOM   4835  CB  LEU B  48      -6.570   1.710  -2.573  1.00 10.00      B   
ATOM   4836  CG  LEU B  48      -5.248   1.886  -3.326  1.00 10.00      B   
ATOM   4837  CD1 LEU B  48      -4.056   1.777  -2.386  1.00 10.00      B   
ATOM   4838  CD2 LEU B  48      -5.136   0.874  -4.452  1.00 10.00      B   
ATOM   4839  C   LEU B  48      -8.503   2.725  -1.324  1.00 10.00      B   
ATOM   4840  O   LEU B  48      -8.990   1.601  -1.190  1.00 10.00      B   
ATOM   4841  N   HIS B  49      -9.175   3.840  -1.090  1.00 10.00      B   
ATOM   4842  HN  HIS B  49      -8.734   4.702  -1.250  1.00 10.00      B   
ATOM   4843  CA  HIS B  49     -10.554   3.829  -0.638  1.00 10.00      B   
ATOM   4844  CB  HIS B  49     -10.924   5.190  -0.046  1.00 10.00      B   
ATOM   4845  CG  HIS B  49     -12.060   5.140   0.927  1.00 10.00      B   
ATOM   4846  ND1 HIS B  49     -11.911   4.848   2.265  1.00 10.00      B   
ATOM   4847  HD1 HIS B  49     -11.065   4.649   2.724  1.00 10.00      B   
ATOM   4848  CD2 HIS B  49     -13.385   5.354   0.738  1.00 10.00      B   
ATOM   4849  CE1 HIS B  49     -13.121   4.885   2.833  1.00 10.00      B   
ATOM   4850  NE2 HIS B  49     -14.051   5.191   1.949  1.00 10.00      B   
ATOM   4851  C   HIS B  49     -11.513   3.466  -1.763  1.00 10.00      B   
ATOM   4852  O   HIS B  49     -11.732   4.252  -2.684  1.00 10.00      B   
ATOM   4853  N   SER B  50     -12.079   2.271  -1.679  1.00 10.00      B   
ATOM   4854  HN  SER B  50     -11.862   1.693  -0.914  1.00 10.00      B   
ATOM   4855  CA  SER B  50     -13.027   1.799  -2.676  1.00 10.00      B   
ATOM   4856  CB  SER B  50     -12.888   0.286  -2.853  1.00 10.00      B   
ATOM   4857  OG  SER B  50     -11.753  -0.204  -2.151  1.00 10.00      B   
ATOM   4858  HG  SER B  50     -11.090   0.498  -2.087  1.00 10.00      B   
ATOM   4859  C   SER B  50     -14.444   2.155  -2.235  1.00 10.00      B   
ATOM   4860  O   SER B  50     -15.200   1.297  -1.772  1.00 10.00      B   
ATOM   4861  N   THR B  51     -14.781   3.429  -2.363  1.00 10.00      B   
ATOM   4862  HN  THR B  51     -14.134   4.052  -2.756  1.00 10.00      B   
ATOM   4863  CA  THR B  51     -16.086   3.926  -1.959  1.00 10.00      B   
ATOM   4864  CB  THR B  51     -15.995   5.382  -1.442  1.00 10.00      B   
ATOM   4865  OG1 THR B  51     -17.217   5.752  -0.784  1.00 10.00      B   
ATOM   4866  HG1 THR B  51     -17.672   6.424  -1.305  1.00 10.00      B   
ATOM   4867  CG2 THR B  51     -15.712   6.353  -2.579  1.00 10.00      B   
ATOM   4868  C   THR B  51     -17.103   3.839  -3.099  1.00 10.00      B   
ATOM   4869  O   THR B  51     -16.738   3.812  -4.279  1.00 10.00      B   
ATOM   4870  N   GLN B  52     -18.375   3.782  -2.737  1.00 10.00      B   
ATOM   4871  HN  GLN B  52     -18.600   3.786  -1.781  1.00 10.00      B   
ATOM   4872  CA  GLN B  52     -19.449   3.706  -3.713  1.00 10.00      B   
ATOM   4873  CB  GLN B  52     -20.176   2.370  -3.595  1.00 10.00      B   
ATOM   4874  CG  GLN B  52     -21.273   2.166  -4.626  1.00 10.00      B   
ATOM   4875  CD  GLN B  52     -21.348   0.734  -5.120  1.00 10.00      B   
ATOM   4876  OE1 GLN B  52     -21.687   0.485  -6.277  1.00 10.00      B   
ATOM   4877  NE2 GLN B  52     -21.024  -0.215  -4.257  1.00 10.00      B   
ATOM   4878 HE21 GLN B  52     -20.754   0.052  -3.351  1.00 10.00      B   
ATOM   4879 HE22 GLN B  52     -21.070  -1.151  -4.558  1.00 10.00      B   
ATOM   4880  C   GLN B  52     -20.426   4.858  -3.518  1.00 10.00      B   
ATOM   4881  O   GLN B  52     -21.066   4.967  -2.470  1.00 10.00      B   
ATOM   4882  N   ASP B  53     -20.524   5.717  -4.524  1.00 10.00      B   
ATOM   4883  HN  ASP B  53     -19.991   5.565  -5.337  1.00 10.00      B   
ATOM   4884  CA  ASP B  53     -21.417   6.870  -4.473  1.00 10.00      B   
ATOM   4885  CB  ASP B  53     -20.767   8.018  -3.682  1.00 10.00      B   
ATOM   4886  CG  ASP B  53     -21.779   8.964  -3.060  1.00 10.00      B   
ATOM   4887  OD1 ASP B  53     -22.127   8.776  -1.878  1.00 10.00      B   
ATOM   4888  OD2 ASP B  53     -22.227   9.904  -3.748  1.00 10.00      B   
ATOM   4889  C   ASP B  53     -21.747   7.323  -5.892  1.00 10.00      B   
ATOM   4890  O   ASP B  53     -21.449   6.611  -6.851  1.00 10.00      B   
ATOM   4891  N   LEU B  54     -22.340   8.504  -6.025  1.00 10.00      B   
ATOM   4892  HN  LEU B  54     -22.523   9.043  -5.217  1.00 10.00      B   
ATOM   4893  CA  LEU B  54     -22.707   9.039  -7.328  1.00 10.00      B   
ATOM   4894  CB  LEU B  54     -23.759  10.142  -7.176  1.00 10.00      B   
ATOM   4895  CG  LEU B  54     -25.135   9.704  -6.671  1.00 10.00      B   
ATOM   4896  CD1 LEU B  54     -25.975  10.917  -6.311  1.00 10.00      B   
ATOM   4897  CD2 LEU B  54     -25.842   8.860  -7.718  1.00 10.00      B   
ATOM   4898  C   LEU B  54     -21.480   9.585  -8.053  1.00 10.00      B   
ATOM   4899  O   LEU B  54     -21.222  10.787  -8.041  1.00 10.00      B   
ATOM   4900  N   PHE B  55     -20.724   8.695  -8.673  1.00 10.00      B   
ATOM   4901  HN  PHE B  55     -20.994   7.751  -8.660  1.00 10.00      B   
ATOM   4902  CA  PHE B  55     -19.521   9.075  -9.392  1.00 10.00      B   
ATOM   4903  CB  PHE B  55     -18.354   8.164  -8.992  1.00 10.00      B   
ATOM   4904  CG  PHE B  55     -17.654   8.557  -7.720  1.00 10.00      B   
ATOM   4905  CD1 PHE B  55     -18.160   8.183  -6.487  1.00 10.00      B   
ATOM   4906  CD2 PHE B  55     -16.480   9.292  -7.763  1.00 10.00      B   
ATOM   4907  CE1 PHE B  55     -17.511   8.533  -5.319  1.00 10.00      B   
ATOM   4908  CE2 PHE B  55     -15.826   9.648  -6.598  1.00 10.00      B   
ATOM   4909  CZ  PHE B  55     -16.343   9.267  -5.374  1.00 10.00      B   
ATOM   4910  C   PHE B  55     -19.747   8.974 -10.892  1.00 10.00      B   
ATOM   4911  O   PHE B  55     -20.808   8.541 -11.342  1.00 10.00      B   
ATOM   4912  N   LEU B  56     -18.759   9.392 -11.661  1.00 10.00      B   
ATOM   4913  HN  LEU B  56     -17.948   9.758 -11.249  1.00 10.00      B   
ATOM   4914  CA  LEU B  56     -18.843   9.313 -13.104  1.00 10.00      B   
ATOM   4915  CB  LEU B  56     -18.395  10.625 -13.751  1.00 10.00      B   
ATOM   4916  CG  LEU B  56     -18.479  10.675 -15.277  1.00 10.00      B   
ATOM   4917  CD1 LEU B  56     -19.909  10.915 -15.733  1.00 10.00      B   
ATOM   4918  CD2 LEU B  56     -17.542  11.731 -15.838  1.00 10.00      B   
ATOM   4919  C   LEU B  56     -17.961   8.170 -13.584  1.00 10.00      B   
ATOM   4920  O   LEU B  56     -16.743   8.224 -13.428  1.00 10.00      B   
ATOM   4921  N   PRO B  57     -18.569   7.111 -14.142  1.00 10.00      B   
ATOM   4922  CA  PRO B  57     -17.831   5.945 -14.643  1.00 10.00      B   
ATOM   4923  CB  PRO B  57     -18.900   5.151 -15.398  1.00 10.00      B   
ATOM   4924  CG  PRO B  57     -20.183   5.539 -14.751  1.00 10.00      B   
ATOM   4925  CD  PRO B  57     -20.022   6.971 -14.330  1.00 10.00      B   
ATOM   4926  C   PRO B  57     -16.719   6.357 -15.599  1.00 10.00      B   
ATOM   4927  O   PRO B  57     -16.900   7.255 -16.422  1.00 10.00      B   
ATOM   4928  N   PHE B  58     -15.570   5.713 -15.479  1.00 10.00      B   
ATOM   4929  HN  PHE B  58     -15.482   5.011 -14.804  1.00 10.00      B   
ATOM   4930  CA  PHE B  58     -14.442   6.024 -16.336  1.00 10.00      B   
ATOM   4931  CB  PHE B  58     -13.156   5.377 -15.817  1.00 10.00      B   
ATOM   4932  CG  PHE B  58     -12.294   6.311 -15.011  1.00 10.00      B   
ATOM   4933  CD1 PHE B  58     -12.764   7.560 -14.627  1.00 10.00      B   
ATOM   4934  CD2 PHE B  58     -11.011   5.945 -14.645  1.00 10.00      B   
ATOM   4935  CE1 PHE B  58     -11.970   8.423 -13.895  1.00 10.00      B   
ATOM   4936  CE2 PHE B  58     -10.212   6.803 -13.913  1.00 10.00      B   
ATOM   4937  CZ  PHE B  58     -10.691   8.042 -13.537  1.00 10.00      B   
ATOM   4938  C   PHE B  58     -14.724   5.611 -17.769  1.00 10.00      B   
ATOM   4939  O   PHE B  58     -15.269   4.537 -18.018  1.00 10.00      B   
ATOM   4940  N   PHE B  59     -14.369   6.490 -18.695  1.00 10.00      B   
ATOM   4941  HN  PHE B  59     -13.947   7.332 -18.410  1.00 10.00      B   
ATOM   4942  CA  PHE B  59     -14.578   6.262 -20.117  1.00 10.00      B   
ATOM   4943  CB  PHE B  59     -13.857   5.000 -20.600  1.00 10.00      B   
ATOM   4944  CG  PHE B  59     -12.412   5.215 -20.948  1.00 10.00      B   
ATOM   4945  CD1 PHE B  59     -12.038   5.503 -22.250  1.00 10.00      B   
ATOM   4946  CD2 PHE B  59     -11.431   5.125 -19.977  1.00 10.00      B   
ATOM   4947  CE1 PHE B  59     -10.711   5.695 -22.578  1.00 10.00      B   
ATOM   4948  CE2 PHE B  59     -10.102   5.317 -20.297  1.00 10.00      B   
ATOM   4949  CZ  PHE B  59      -9.741   5.602 -21.599  1.00 10.00      B   
ATOM   4950  C   PHE B  59     -16.062   6.217 -20.463  1.00 10.00      B   
ATOM   4951  O   PHE B  59     -16.465   5.556 -21.416  1.00 10.00      B   
ATOM   4952  N   SER B  60     -16.870   6.933 -19.692  1.00 10.00      B   
ATOM   4953  HN  SER B  60     -16.491   7.451 -18.950  1.00 10.00      B   
ATOM   4954  CA  SER B  60     -18.304   6.972 -19.930  1.00 10.00      B   
ATOM   4955  CB  SER B  60     -19.052   7.460 -18.685  1.00 10.00      B   
ATOM   4956  OG  SER B  60     -18.399   8.574 -18.097  1.00 10.00      B   
ATOM   4957  HG  SER B  60     -17.784   8.259 -17.416  1.00 10.00      B   
ATOM   4958  C   SER B  60     -18.629   7.866 -21.118  1.00 10.00      B   
ATOM   4959  O   SER B  60     -17.813   8.699 -21.519  1.00 10.00      B   
ATOM   4960  N   ASN B  61     -19.820   7.696 -21.673  1.00 10.00      B   
ATOM   4961  HN  ASN B  61     -20.425   7.018 -21.307  1.00 10.00      B   
ATOM   4962  CA  ASN B  61     -20.250   8.494 -22.810  1.00 10.00      B   
ATOM   4963  CB  ASN B  61     -21.266   7.740 -23.689  1.00 10.00      B   
ATOM   4964  CG  ASN B  61     -22.579   7.412 -22.990  1.00 10.00      B   
ATOM   4965  OD1 ASN B  61     -23.598   8.066 -23.214  1.00 10.00      B   
ATOM   4966  ND2 ASN B  61     -22.571   6.388 -22.150  1.00 10.00      B   
ATOM   4967 HD21 ASN B  61     -21.734   5.896 -22.023  1.00 10.00      B   
ATOM   4968 HD22 ASN B  61     -23.405   6.164 -21.685  1.00 10.00      B   
ATOM   4969  C   ASN B  61     -20.762   9.863 -22.363  1.00 10.00      B   
ATOM   4970  O   ASN B  61     -21.960  10.148 -22.386  1.00 10.00      B   
ATOM   4971  N   VAL B  62     -19.835  10.701 -21.931  1.00 10.00      B   
ATOM   4972  HN  VAL B  62     -18.891  10.413 -21.926  1.00 10.00      B   
ATOM   4973  CA  VAL B  62     -20.166  12.038 -21.473  1.00 10.00      B   
ATOM   4974  CB  VAL B  62     -18.946  12.733 -20.836  1.00 10.00      B   
ATOM   4975  CG1 VAL B  62     -19.362  14.030 -20.162  1.00 10.00      B   
ATOM   4976  CG2 VAL B  62     -18.267  11.808 -19.839  1.00 10.00      B   
ATOM   4977  C   VAL B  62     -20.678  12.870 -22.640  1.00 10.00      B   
ATOM   4978  O   VAL B  62     -19.951  13.108 -23.609  1.00 10.00      B   
ATOM   4979  N   THR B  63     -21.929  13.292 -22.545  1.00 10.00      B   
ATOM   4980  HN  THR B  63     -22.446  13.074 -21.741  1.00 10.00      B   
ATOM   4981  CA  THR B  63     -22.564  14.074 -23.587  1.00 10.00      B   
ATOM   4982  CB  THR B  63     -24.066  14.242 -23.297  1.00 10.00      B   
ATOM   4983  OG1 THR B  63     -24.521  13.143 -22.490  1.00 10.00      B   
ATOM   4984  HG1 THR B  63     -25.446  12.958 -22.691  1.00 10.00      B   
ATOM   4985  CG2 THR B  63     -24.853  14.261 -24.597  1.00 10.00      B   
ATOM   4986  C   THR B  63     -21.910  15.446 -23.731  1.00 10.00      B   
ATOM   4987  O   THR B  63     -22.015  16.293 -22.845  1.00 10.00      B   
ATOM   4988  N   TRP B  64     -21.226  15.643 -24.845  1.00 10.00      B   
ATOM   4989  HN  TRP B  64     -21.182  14.921 -25.508  1.00 10.00      B   
ATOM   4990  CA  TRP B  64     -20.555  16.897 -25.134  1.00 10.00      B   
ATOM   4991  CB  TRP B  64     -19.236  16.615 -25.858  1.00 10.00      B   
ATOM   4992  CG  TRP B  64     -18.267  17.758 -25.869  1.00 10.00      B   
ATOM   4993  CD1 TRP B  64     -17.985  18.605 -24.839  1.00 10.00      B   
ATOM   4994  CD2 TRP B  64     -17.438  18.167 -26.963  1.00 10.00      B   
ATOM   4995  NE1 TRP B  64     -17.037  19.519 -25.225  1.00 10.00      B   
ATOM   4996  HE1 TRP B  64     -16.670  20.233 -24.659  1.00 10.00      B   
ATOM   4997  CE2 TRP B  64     -16.688  19.276 -26.525  1.00 10.00      B   
ATOM   4998  CE3 TRP B  64     -17.267  17.713 -28.274  1.00 10.00      B   
ATOM   4999  CZ2 TRP B  64     -15.770  19.925 -27.344  1.00 10.00      B   
ATOM   5000  CZ3 TRP B  64     -16.355  18.360 -29.086  1.00 10.00      B   
ATOM   5001  CH2 TRP B  64     -15.624  19.459 -28.620  1.00 10.00      B   
ATOM   5002  C   TRP B  64     -21.469  17.759 -26.002  1.00 10.00      B   
ATOM   5003  O   TRP B  64     -21.356  17.770 -27.228  1.00 10.00      B   
ATOM   5004  N   PHE B  65     -22.392  18.454 -25.358  1.00 10.00      B   
ATOM   5005  HN  PHE B  65     -22.424  18.409 -24.380  1.00 10.00      B   
ATOM   5006  CA  PHE B  65     -23.345  19.299 -26.061  1.00 10.00      B   
ATOM   5007  CB  PHE B  65     -24.584  19.550 -25.200  1.00 10.00      B   
ATOM   5008  CG  PHE B  65     -25.664  18.516 -25.347  1.00 10.00      B   
ATOM   5009  CD1 PHE B  65     -26.116  18.143 -26.601  1.00 10.00      B   
ATOM   5010  CD2 PHE B  65     -26.235  17.929 -24.231  1.00 10.00      B   
ATOM   5011  CE1 PHE B  65     -27.117  17.200 -26.739  1.00 10.00      B   
ATOM   5012  CE2 PHE B  65     -27.236  16.984 -24.361  1.00 10.00      B   
ATOM   5013  CZ  PHE B  65     -27.678  16.620 -25.618  1.00 10.00      B   
ATOM   5014  C   PHE B  65     -22.722  20.626 -26.468  1.00 10.00      B   
ATOM   5015  O   PHE B  65     -22.342  21.434 -25.620  1.00 10.00      B   
ATOM   5016  N   HIS B  66     -22.607  20.832 -27.770  1.00 10.00      B   
ATOM   5017  HN  HIS B  66     -22.911  20.136 -28.387  1.00 10.00      B   
ATOM   5018  CA  HIS B  66     -22.049  22.063 -28.310  1.00 10.00      B   
ATOM   5019  CB  HIS B  66     -21.227  21.797 -29.584  1.00 10.00      B   
ATOM   5020  CG  HIS B  66     -21.743  20.678 -30.445  1.00 10.00      B   
ATOM   5021  ND1 HIS B  66     -23.040  20.591 -30.909  1.00 10.00      B   
ATOM   5022  HD1 HIS B  66     -23.764  21.235 -30.729  1.00 10.00      B   
ATOM   5023  CD2 HIS B  66     -21.103  19.580 -30.925  1.00 10.00      B   
ATOM   5024  CE1 HIS B  66     -23.146  19.468 -31.632  1.00 10.00      B   
ATOM   5025  NE2 HIS B  66     -21.996  18.819 -31.675  1.00 10.00      B   
ATOM   5026  C   HIS B  66     -23.162  23.063 -28.587  1.00 10.00      B   
ATOM   5027  O   HIS B  66     -24.105  22.764 -29.324  1.00 10.00      B   
ATOM   5028  N   ALA B  67     -23.048  24.244 -28.001  1.00 10.00      B   
ATOM   5029  HN  ALA B  67     -22.261  24.428 -27.442  1.00 10.00      B   
ATOM   5030  CA  ALA B  67     -24.051  25.286 -28.171  1.00 10.00      B   
ATOM   5031  CB  ALA B  67     -23.885  26.359 -27.106  1.00 10.00      B   
ATOM   5032  C   ALA B  67     -23.998  25.897 -29.569  1.00 10.00      B   
ATOM   5033  O   ALA B  67     -23.201  26.796 -29.838  1.00 10.00      B   
ATOM   5034  N   ILE B  68     -24.846  25.395 -30.458  1.00 10.00      B   
ATOM   5035  HN  ILE B  68     -25.448  24.669 -30.189  1.00 10.00      B   
ATOM   5036  CA  ILE B  68     -24.905  25.894 -31.824  1.00 10.00      B   
ATOM   5037  CB  ILE B  68     -25.409  24.816 -32.806  1.00 10.00      B   
ATOM   5038  CG1 ILE B  68     -26.800  24.315 -32.400  1.00 10.00      B   
ATOM   5039  CG2 ILE B  68     -24.422  23.663 -32.872  1.00 10.00      B   
ATOM   5040  CD1 ILE B  68     -27.455  23.410 -33.422  1.00 10.00      B   
ATOM   5041  C   ILE B  68     -25.805  27.121 -31.906  1.00 10.00      B   
ATOM   5042  O   ILE B  68     -26.509  27.445 -30.949  1.00 10.00      B   
ATOM   5043  N   HIS B  69     -25.780  27.800 -33.041  1.00 10.00      B   
ATOM   5044  HN  HIS B  69     -25.199  27.498 -33.770  1.00 10.00      B   
ATOM   5045  CA  HIS B  69     -26.596  28.989 -33.226  1.00 10.00      B   
ATOM   5046  CB  HIS B  69     -25.931  29.974 -34.191  1.00 10.00      B   
ATOM   5047  CG  HIS B  69     -24.922  30.872 -33.544  1.00 10.00      B   
ATOM   5048  ND1 HIS B  69     -23.696  31.167 -34.091  1.00 10.00      B   
ATOM   5049  HD1 HIS B  69     -23.345  30.817 -34.936  1.00 10.00      B   
ATOM   5050  CD2 HIS B  69     -24.986  31.568 -32.381  1.00 10.00      B   
ATOM   5051  CE1 HIS B  69     -23.064  32.011 -33.266  1.00 10.00      B   
ATOM   5052  NE2 HIS B  69     -23.808  32.289 -32.211  1.00 10.00      B   
ATOM   5053  C   HIS B  69     -28.000  28.642 -33.706  1.00 10.00      B   
ATOM   5054  O   HIS B  69     -28.214  28.350 -34.883  1.00 10.00      B   
ATOM   5055  N   VAL B  70     -28.946  28.662 -32.782  1.00 10.00      B   
ATOM   5056  HN  VAL B  70     -28.705  28.893 -31.854  1.00 10.00      B   
ATOM   5057  CA  VAL B  70     -30.336  28.375 -33.105  1.00 10.00      B   
ATOM   5058  CB  VAL B  70     -31.123  27.895 -31.864  1.00 10.00      B   
ATOM   5059  CG1 VAL B  70     -32.573  27.600 -32.220  1.00 10.00      B   
ATOM   5060  CG2 VAL B  70     -30.464  26.669 -31.253  1.00 10.00      B   
ATOM   5061  C   VAL B  70     -30.983  29.639 -33.654  1.00 10.00      B   
ATOM   5062  O   VAL B  70     -31.019  30.665 -32.979  1.00 10.00      B   
ATOM   5063  N   SER B  71     -31.470  29.568 -34.880  1.00 10.00      B   
ATOM   5064  HN  SER B  71     -31.411  28.722 -35.371  1.00 10.00      B   
ATOM   5065  CA  SER B  71     -32.095  30.716 -35.517  1.00 10.00      B   
ATOM   5066  CB  SER B  71     -32.107  30.518 -37.029  1.00 10.00      B   
ATOM   5067  OG  SER B  71     -30.833  30.084 -37.485  1.00 10.00      B   
ATOM   5068  HG  SER B  71     -30.843  29.124 -37.593  1.00 10.00      B   
ATOM   5069  C   SER B  71     -33.510  30.965 -35.001  1.00 10.00      B   
ATOM   5070  O   SER B  71     -34.218  30.030 -34.615  1.00 10.00      B   
ATOM   5071  N   GLY B  72     -33.907  32.234 -34.996  1.00 10.00      B   
ATOM   5072  HN  GLY B  72     -33.289  32.928 -35.312  1.00 10.00      B   
ATOM   5073  CA  GLY B  72     -35.229  32.610 -34.538  1.00 10.00      B   
ATOM   5074  C   GLY B  72     -35.975  33.406 -35.589  1.00 10.00      B   
ATOM   5075  O   GLY B  72     -35.361  33.967 -36.498  1.00 10.00      B   
ATOM   5076  N   THR B  73     -37.292  33.474 -35.449  1.00 10.00      B   
ATOM   5077  HN  THR B  73     -37.709  33.034 -34.679  1.00 10.00      B   
ATOM   5078  CA  THR B  73     -38.147  34.185 -36.391  1.00 10.00      B   
ATOM   5079  CB  THR B  73     -39.629  34.038 -35.993  1.00 10.00      B   
ATOM   5080  OG1 THR B  73     -39.854  32.715 -35.479  1.00 10.00      B   
ATOM   5081  HG1 THR B  73     -40.334  32.777 -34.643  1.00 10.00      B   
ATOM   5082  CG2 THR B  73     -40.535  34.264 -37.193  1.00 10.00      B   
ATOM   5083  C   THR B  73     -37.794  35.669 -36.478  1.00 10.00      B   
ATOM   5084  O   THR B  73     -37.921  36.291 -37.534  1.00 10.00      B   
ATOM   5085  N   ASN B  74     -37.343  36.237 -35.369  1.00 10.00      B   
ATOM   5086  HN  ASN B  74     -37.252  35.699 -34.550  1.00 10.00      B   
ATOM   5087  CA  ASN B  74     -36.977  37.650 -35.342  1.00 10.00      B   
ATOM   5088  CB  ASN B  74     -37.482  38.335 -34.065  1.00 10.00      B   
ATOM   5089  CG  ASN B  74     -36.836  37.798 -32.801  1.00 10.00      B   
ATOM   5090  OD1 ASN B  74     -36.528  36.613 -32.701  1.00 10.00      B   
ATOM   5091  ND2 ASN B  74     -36.628  38.666 -31.825  1.00 10.00      B   
ATOM   5092 HD21 ASN B  74     -36.897  39.597 -31.969  1.00 10.00      B   
ATOM   5093 HD22 ASN B  74     -36.221  38.342 -30.995  1.00 10.00      B   
ATOM   5094  C   ASN B  74     -35.472  37.841 -35.492  1.00 10.00      B   
ATOM   5095  O   ASN B  74     -34.955  38.938 -35.278  1.00 10.00      B   
ATOM   5096  N   GLY B  75     -34.778  36.774 -35.869  1.00 10.00      B   
ATOM   5097  HN  GLY B  75     -35.252  35.931 -36.041  1.00 10.00      B   
ATOM   5098  CA  GLY B  75     -33.339  36.843 -36.047  1.00 10.00      B   
ATOM   5099  C   GLY B  75     -32.578  36.691 -34.743  1.00 10.00      B   
ATOM   5100  O   GLY B  75     -31.585  37.383 -34.511  1.00 10.00      B   
ATOM   5101  N   THR B  76     -33.045  35.789 -33.890  1.00 10.00      B   
ATOM   5102  HN  THR B  76     -33.843  35.277 -34.122  1.00 10.00      B   
ATOM   5103  CA  THR B  76     -32.411  35.549 -32.608  1.00 10.00      B   
ATOM   5104  CB  THR B  76     -33.467  35.393 -31.500  1.00 10.00      B   
ATOM   5105  OG1 THR B  76     -34.681  34.880 -32.071  1.00 10.00      B   
ATOM   5106  HG1 THR B  76     -35.360  35.569 -32.061  1.00 10.00      B   
ATOM   5107  CG2 THR B  76     -33.746  36.731 -30.836  1.00 10.00      B   
ATOM   5108  C   THR B  76     -31.539  34.302 -32.643  1.00 10.00      B   
ATOM   5109  O   THR B  76     -31.963  33.230 -32.216  1.00 10.00      B   
ATOM   5110  N   LYS B  77     -30.330  34.436 -33.177  1.00 10.00      B   
ATOM   5111  HN  LYS B  77     -30.058  35.306 -33.538  1.00 10.00      B   
ATOM   5112  CA  LYS B  77     -29.407  33.310 -33.233  1.00 10.00      B   
ATOM   5113  CB  LYS B  77     -28.319  33.521 -34.287  1.00 10.00      B   
ATOM   5114  CG  LYS B  77     -28.715  33.097 -35.692  1.00 10.00      B   
ATOM   5115  CD  LYS B  77     -27.503  33.023 -36.607  1.00 10.00      B   
ATOM   5116  CE  LYS B  77     -27.897  32.656 -38.031  1.00 10.00      B   
ATOM   5117  NZ  LYS B  77     -28.432  31.272 -38.126  1.00 10.00      B   
ATOM   5118  HZ1 LYS B  77     -28.426  30.954 -39.115  1.00 10.00      B   
ATOM   5119  HZ2 LYS B  77     -29.414  31.237 -37.773  1.00 10.00      B   
ATOM   5120  HZ3 LYS B  77     -27.849  30.621 -37.562  1.00 10.00      B   
ATOM   5121  C   LYS B  77     -28.797  33.067 -31.858  1.00 10.00      B   
ATOM   5122  O   LYS B  77     -27.682  33.500 -31.571  1.00 10.00      B   
ATOM   5123  N   ARG B  78     -29.561  32.389 -31.016  1.00 10.00      B   
ATOM   5124  HN  ARG B  78     -30.440  32.079 -31.330  1.00 10.00      B   
ATOM   5125  CA  ARG B  78     -29.150  32.081 -29.653  1.00 10.00      B   
ATOM   5126  CB  ARG B  78     -30.382  32.014 -28.747  1.00 10.00      B   
ATOM   5127  CG  ARG B  78     -31.536  31.212 -29.325  1.00 10.00      B   
ATOM   5128  CD  ARG B  78     -32.863  31.634 -28.718  1.00 10.00      B   
ATOM   5129  NE  ARG B  78     -33.987  31.256 -29.570  1.00 10.00      B   
ATOM   5130  HE  ARG B  78     -33.916  30.403 -30.058  1.00 10.00      B   
ATOM   5131  CZ  ARG B  78     -35.091  31.990 -29.719  1.00 10.00      B   
ATOM   5132  NH1 ARG B  78     -35.231  33.140 -29.068  1.00 10.00      B   
ATOM   5133 HH11 ARG B  78     -34.502  33.469 -28.445  1.00 10.00      B   
ATOM   5134 HH12 ARG B  78     -36.061  33.690 -29.185  1.00 10.00      B   
ATOM   5135  NH2 ARG B  78     -36.058  31.561 -30.516  1.00 10.00      B   
ATOM   5136 HH21 ARG B  78     -35.959  30.689 -31.001  1.00 10.00      B   
ATOM   5137 HH22 ARG B  78     -36.892  32.103 -30.635  1.00 10.00      B   
ATOM   5138  C   ARG B  78     -28.386  30.768 -29.584  1.00 10.00      B   
ATOM   5139  O   ARG B  78     -28.446  29.959 -30.504  1.00 10.00      B   
ATOM   5140  N   PHE B  79     -27.682  30.553 -28.483  1.00 10.00      B   
ATOM   5141  HN  PHE B  79     -27.684  31.226 -27.772  1.00 10.00      B   
ATOM   5142  CA  PHE B  79     -26.907  29.335 -28.302  1.00 10.00      B   
ATOM   5143  CB  PHE B  79     -25.769  29.571 -27.311  1.00 10.00      B   
ATOM   5144  CG  PHE B  79     -24.894  30.738 -27.667  1.00 10.00      B   
ATOM   5145  CD1 PHE B  79     -24.022  30.665 -28.739  1.00 10.00      B   
ATOM   5146  CD2 PHE B  79     -24.943  31.905 -26.927  1.00 10.00      B   
ATOM   5147  CE1 PHE B  79     -23.215  31.737 -29.067  1.00 10.00      B   
ATOM   5148  CE2 PHE B  79     -24.140  32.981 -27.250  1.00 10.00      B   
ATOM   5149  CZ  PHE B  79     -23.275  32.897 -28.322  1.00 10.00      B   
ATOM   5150  C   PHE B  79     -27.798  28.196 -27.823  1.00 10.00      B   
ATOM   5151  O   PHE B  79     -28.614  28.371 -26.914  1.00 10.00      B   
ATOM   5152  N   ASP B  80     -27.647  27.039 -28.444  1.00 10.00      B   
ATOM   5153  HN  ASP B  80     -26.988  26.972 -29.169  1.00 10.00      B   
ATOM   5154  CA  ASP B  80     -28.440  25.866 -28.096  1.00 10.00      B   
ATOM   5155  CB  ASP B  80     -28.234  24.748 -29.116  1.00 10.00      B   
ATOM   5156  CG  ASP B  80     -29.115  23.543 -28.849  1.00 10.00      B   
ATOM   5157  OD1 ASP B  80     -30.337  23.632 -29.093  1.00 10.00      B   
ATOM   5158  OD2 ASP B  80     -28.586  22.501 -28.403  1.00 10.00      B   
ATOM   5159  C   ASP B  80     -28.120  25.359 -26.699  1.00 10.00      B   
ATOM   5160  O   ASP B  80     -26.985  24.980 -26.407  1.00 10.00      B   
ATOM   5161  N   ASN B  81     -29.131  25.368 -25.841  1.00 10.00      B   
ATOM   5162  HN  ASN B  81     -30.007  25.693 -26.143  1.00 10.00      B   
ATOM   5163  CA  ASN B  81     -28.991  24.899 -24.468  1.00 10.00      B   
ATOM   5164  CB  ASN B  81     -28.833  26.077 -23.498  1.00 10.00      B   
ATOM   5165  CG  ASN B  81     -27.433  26.670 -23.490  1.00 10.00      B   
ATOM   5166  OD1 ASN B  81     -26.577  26.271 -22.700  1.00 10.00      B   
ATOM   5167  ND2 ASN B  81     -27.189  27.631 -24.368  1.00 10.00      B
[truncated: 780,400 more chars]
