# Supplementary material for: Molecular docking between human TMPRSS2 and SARS-CoV-2 spike protein: conformation and intermolecular interactions
Source: AIMS Microbiol. 2020 Sep 24;6(3):350–60. doi: 10.3934/microbiol.2020021 (PMC7535071; doi:10.3934/microbiol.2020021)
Supplement: Supplementary file 2 [file microbiol-06-03-021-s002.zip › TMPRSS2 Model.pdb]

REMARK   Accelrys Discovery Studio PDB file
REMARK   Created:  2020-08-18T17:13:46Z
SSBOND   1 CYS T  410    CYS T  426                                     
SSBOND   2 CYS T  281    CYS T  297                                     
SSBOND   3 CYS T  185    CYS T  241                                     
SSBOND   4 CYS T  244    CYS T  365                                     
SSBOND   5 CYS T  172    CYS T  231                                     
SSBOND   6 CYS T  437    CYS T  465                                     
ATOM      1  N   MET T   1      15.754 -18.256  -8.583  1.00  0.31           N1+
ATOM      2  CA  MET T   1      14.901 -19.384  -9.064  1.00  0.31           C  
ATOM      3  C   MET T   1      14.849 -20.533  -8.074  1.00  0.31           C  
ATOM      4  O   MET T   1      13.769 -21.034  -7.788  1.00  0.31           O  
ATOM      5  CB  MET T   1      15.391 -19.806 -10.478  1.00  0.31           C  
ATOM      6  CG  MET T   1      16.761 -20.518 -10.578  1.00  0.31           C  
ATOM      7  SD  MET T   1      18.248 -19.589 -10.099  1.00  0.31           S  
ATOM      8  CE  MET T   1      19.327 -21.008 -10.463  1.00  0.31           C  
ATOM      9  N   ALA T   2      15.995 -20.950  -7.485  1.00  0.35           N  
ATOM     10  CA  ALA T   2      16.043 -22.106  -6.637  1.00  0.35           C  
ATOM     11  C   ALA T   2      15.450 -21.909  -5.251  1.00  0.35           C  
ATOM     12  O   ALA T   2      14.487 -22.577  -4.877  1.00  0.35           O  
ATOM     13  CB  ALA T   2      17.538 -22.478  -6.538  1.00  0.35           C  
ATOM     14  N   LEU T   3      16.009 -20.963  -4.464  1.00  0.30           N  
ATOM     15  CA  LEU T   3      15.523 -20.588  -3.144  1.00  0.30           C  
ATOM     16  C   LEU T   3      15.863 -21.602  -2.052  1.00  0.30           C  
ATOM     17  O   LEU T   3      16.544 -21.274  -1.080  1.00  0.30           O  
ATOM     18  CB  LEU T   3      14.030 -20.139  -3.144  1.00  0.30           C  
ATOM     19  CG  LEU T   3      13.462 -19.609  -1.807  1.00  0.30           C  
ATOM     20  CD1 LEU T   3      14.254 -18.426  -1.214  1.00  0.30           C  
ATOM     21  CD2 LEU T   3      11.981 -19.229  -1.991  1.00  0.30           C  
ATOM     22  N   ASN T   4      15.365 -22.845  -2.173  1.00  0.32           N  
ATOM     23  CA  ASN T   4      15.357 -23.829  -1.120  1.00  0.32           C  
ATOM     24  C   ASN T   4      14.897 -25.153  -1.721  1.00  0.32           C  
ATOM     25  O   ASN T   4      14.304 -25.167  -2.797  1.00  0.32           O  
ATOM     26  CB  ASN T   4      14.361 -23.344  -0.020  1.00  0.32           C  
ATOM     27  CG  ASN T   4      14.111 -24.323   1.117  1.00  0.32           C  
ATOM     28  OD1 ASN T   4      12.997 -24.828   1.287  1.00  0.32           O  
ATOM     29  ND2 ASN T   4      15.157 -24.627   1.910  1.00  0.32           N  
ATOM     30  N   SER T   5      15.119 -26.272  -0.996  1.00  0.35           N  
ATOM     31  CA  SER T   5      14.446 -27.540  -1.240  1.00  0.35           C  
ATOM     32  C   SER T   5      13.919 -28.052   0.086  1.00  0.35           C  
ATOM     33  O   SER T   5      14.638 -28.050   1.082  1.00  0.35           O  
ATOM     34  CB  SER T   5      15.353 -28.672  -1.803  1.00  0.35           C  
ATOM     35  OG  SER T   5      16.101 -28.210  -2.923  1.00  0.35           O  
ATOM     36  N   GLY T   6      12.653 -28.511   0.137  1.00  0.30           N  
ATOM     37  CA  GLY T   6      12.065 -29.118   1.321  1.00  0.30           C  
ATOM     38  C   GLY T   6      10.983 -30.020   0.831  1.00  0.30           C  
ATOM     39  O   GLY T   6      10.595 -29.929  -0.326  1.00  0.30           O  
ATOM     40  N   SER T   7      10.518 -30.964   1.669  1.00  0.32           N  
ATOM     41  CA  SER T   7      10.009 -32.228   1.158  1.00  0.32           C  
ATOM     42  C   SER T   7       8.519 -32.444   1.447  1.00  0.32           C  
ATOM     43  O   SER T   7       8.174 -32.698   2.601  1.00  0.32           O  
ATOM     44  CB  SER T   7      10.862 -33.427   1.680  1.00  0.32           C  
ATOM     45  OG  SER T   7      12.128 -32.996   2.186  1.00  0.32           O  
ATOM     46  N   PRO T   8       7.571 -32.364   0.491  1.00  0.32           N  
ATOM     47  CA  PRO T   8       6.152 -32.277   0.828  1.00  0.32           C  
ATOM     48  C   PRO T   8       5.529 -33.511   1.446  1.00  0.32           C  
ATOM     49  O   PRO T   8       4.877 -33.373   2.484  1.00  0.32           O  
ATOM     50  CB  PRO T   8       5.481 -31.951  -0.520  1.00  0.32           C  
ATOM     51  CG  PRO T   8       6.521 -31.104  -1.241  1.00  0.32           C  
ATOM     52  CD  PRO T   8       7.813 -31.795  -0.837  1.00  0.32           C  
ATOM     53  N   PRO T   9       5.637 -34.695   0.855  1.00  0.30           N  
ATOM     54  CA  PRO T   9       4.412 -35.397   0.423  1.00  0.30           C  
ATOM     55  C   PRO T   9       3.181 -34.556   0.046  1.00  0.30           C  
ATOM     56  O   PRO T   9       2.865 -34.469  -1.140  1.00  0.30           O  
ATOM     57  CB  PRO T   9       4.184 -36.464   1.498  1.00  0.30           C  
ATOM     58  CG  PRO T   9       5.617 -36.930   1.776  1.00  0.30           C  
ATOM     59  CD  PRO T   9       6.459 -35.654   1.612  1.00  0.30           C  
ATOM     60  N   ALA T  10       2.473 -33.929   1.002  1.00  0.33           N  
ATOM     61  CA  ALA T  10       1.335 -33.082   0.719  1.00  0.33           C  
ATOM     62  C   ALA T  10       1.303 -31.918   1.717  1.00  0.33           C  
ATOM     63  O   ALA T  10       0.883 -32.099   2.854  1.00  0.33           O  
ATOM     64  CB  ALA T  10       0.059 -33.946   0.849  1.00  0.33           C  
ATOM     65  N   ILE T  11       1.753 -30.689   1.343  1.00  0.32           N  
ATOM     66  CA  ILE T  11       2.004 -29.648   2.339  1.00  0.32           C  
ATOM     67  C   ILE T  11       1.668 -28.247   1.819  1.00  0.32           C  
ATOM     68  O   ILE T  11       2.061 -27.223   2.380  1.00  0.32           O  
ATOM     69  CB  ILE T  11       3.468 -29.737   2.805  1.00  0.32           C  
ATOM     70  CG1 ILE T  11       3.585 -29.205   4.252  1.00  0.32           C  
ATOM     71  CG2 ILE T  11       4.483 -29.083   1.822  1.00  0.32           C  
ATOM     72  CD1 ILE T  11       4.937 -29.501   4.907  1.00  0.32           C  
ATOM     73  N   GLY T  12       0.913 -28.151   0.698  1.00  0.42           N  
ATOM     74  CA  GLY T  12       0.939 -26.977  -0.180  1.00  0.42           C  
ATOM     75  C   GLY T  12       2.259 -26.851  -0.921  1.00  0.42           C  
ATOM     76  O   GLY T  12       3.192 -27.613  -0.676  1.00  0.42           O  
ATOM     77  N   PRO T  13       2.426 -25.899  -1.817  1.00  0.41           N  
ATOM     78  CA  PRO T  13       3.660 -25.142  -1.900  1.00  0.41           C  
ATOM     79  C   PRO T  13       3.569 -24.014  -0.868  1.00  0.41           C  
ATOM     80  O   PRO T  13       2.534 -23.861  -0.221  1.00  0.41           O  
ATOM     81  CB  PRO T  13       3.598 -24.607  -3.336  1.00  0.41           C  
ATOM     82  CG  PRO T  13       2.104 -24.313  -3.548  1.00  0.41           C  
ATOM     83  CD  PRO T  13       1.382 -25.359  -2.685  1.00  0.41           C  
ATOM     84  N   TYR T  14       4.631 -23.210  -0.678  1.00  0.38           N  
ATOM     85  CA  TYR T  14       4.650 -22.164   0.334  1.00  0.38           C  
ATOM     86  C   TYR T  14       4.894 -20.783  -0.289  1.00  0.38           C  
ATOM     87  O   TYR T  14       4.547 -19.732   0.269  1.00  0.38           O  
ATOM     88  CB  TYR T  14       5.806 -22.502   1.314  1.00  0.38           C  
ATOM     89  CG  TYR T  14       5.306 -23.096   2.602  1.00  0.38           C  
ATOM     90  CD1 TYR T  14       5.584 -22.437   3.811  1.00  0.38           C  
ATOM     91  CD2 TYR T  14       4.584 -24.303   2.640  1.00  0.38           C  
ATOM     92  CE1 TYR T  14       5.135 -22.959   5.032  1.00  0.38           C  
ATOM     93  CE2 TYR T  14       4.136 -24.826   3.861  1.00  0.38           C  
ATOM     94  CZ  TYR T  14       4.405 -24.150   5.055  1.00  0.38           C  
ATOM     95  OH  TYR T  14       3.939 -24.690   6.270  1.00  0.38           O  
ATOM     96  N   TYR T  15       5.472 -20.733  -1.503  1.00  0.38           N  
ATOM     97  CA  TYR T  15       5.968 -19.512  -2.096  1.00  0.38           C  
ATOM     98  C   TYR T  15       5.853 -19.665  -3.589  1.00  0.38           C  
ATOM     99  O   TYR T  15       5.461 -20.706  -4.097  1.00  0.38           O  
ATOM    100  CB  TYR T  15       7.428 -19.088  -1.727  1.00  0.38           C  
ATOM    101  CG  TYR T  15       7.897 -19.587  -0.389  1.00  0.38           C  
ATOM    102  CD1 TYR T  15       7.715 -18.867   0.805  1.00  0.38           C  
ATOM    103  CD2 TYR T  15       8.603 -20.797  -0.343  1.00  0.38           C  
ATOM    104  CE1 TYR T  15       8.239 -19.342   2.015  1.00  0.38           C  
ATOM    105  CE2 TYR T  15       9.143 -21.267   0.861  1.00  0.38           C  
ATOM    106  CZ  TYR T  15       8.956 -20.538   2.039  1.00  0.38           C  
ATOM    107  OH  TYR T  15       9.491 -21.003   3.252  1.00  0.38           O  
ATOM    108  N   GLU T  16       6.130 -18.555  -4.277  1.00  0.40           N  
ATOM    109  CA  GLU T  16       5.496 -18.088  -5.486  1.00  0.40           C  
ATOM    110  C   GLU T  16       5.489 -18.968  -6.648  1.00  0.40           C  
ATOM    111  O   GLU T  16       4.498 -19.079  -7.368  1.00  0.40           O  
ATOM    112  CB  GLU T  16       6.212 -16.809  -5.881  1.00  0.40           C  
ATOM    113  CG  GLU T  16       5.504 -15.685  -5.123  1.00  0.40           C  
ATOM    114  CD  GLU T  16       5.416 -15.907  -3.609  1.00  0.40           C  
ATOM    115  OE1 GLU T  16       6.482 -16.034  -2.947  1.00  0.40           O  
ATOM    116  OE2 GLU T  16       4.301 -16.001  -3.053  1.00  0.40           O  
ATOM    117  N   ASN T  17       6.614 -19.614  -6.843  1.00  0.36           N  
ATOM    118  CA  ASN T  17       6.761 -20.542  -7.896  1.00  0.36           C  
ATOM    119  C   ASN T  17       7.525 -21.684  -7.279  1.00  0.36           C  
ATOM    120  O   ASN T  17       8.575 -21.460  -6.682  1.00  0.36           O  
ATOM    121  CB  ASN T  17       7.594 -19.928  -9.054  1.00  0.36           C  
ATOM    122  CG  ASN T  17       7.335 -18.453  -9.364  1.00  0.36           C  
ATOM    123  OD1 ASN T  17       7.804 -17.558  -8.650  1.00  0.36           O  
ATOM    124  ND2 ASN T  17       6.678 -18.151 -10.499  1.00  0.36           N  
ATOM    125  N   HIS T  18       7.046 -22.936  -7.402  1.00  0.36           N  
ATOM    126  CA  HIS T  18       7.929 -24.050  -7.112  1.00  0.36           C  
ATOM    127  C   HIS T  18       7.481 -25.324  -7.790  1.00  0.36           C  
ATOM    128  O   HIS T  18       6.356 -25.457  -8.270  1.00  0.36           O  
ATOM    129  CB  HIS T  18       8.210 -24.320  -5.613  1.00  0.36           C  
ATOM    130  CG  HIS T  18       9.683 -24.419  -5.339  1.00  0.36           C  
ATOM    131  ND1 HIS T  18      10.226 -25.641  -5.029  1.00  0.36           N  
ATOM    132  CD2 HIS T  18      10.643 -23.449  -5.296  1.00  0.36           C  
ATOM    133  CE1 HIS T  18      11.505 -25.404  -4.785  1.00  0.36           C  
ATOM    134  NE2 HIS T  18      11.804 -24.095  -4.937  1.00  0.36           N  
ATOM    135  N   GLY T  19       8.418 -26.281  -7.890  1.00  0.43           N  
ATOM    136  CA  GLY T  19       8.234 -27.553  -8.557  1.00  0.43           C  
ATOM    137  C   GLY T  19       8.237 -28.682  -7.567  1.00  0.43           C  
ATOM    138  O   GLY T  19       8.800 -28.576  -6.488  1.00  0.43           O  
ATOM    139  N   TYR T  20       7.631 -29.829  -7.911  1.00  0.41           N  
ATOM    140  CA  TYR T  20       7.476 -30.942  -6.993  1.00  0.41           C  
ATOM    141  C   TYR T  20       7.799 -32.189  -7.801  1.00  0.41           C  
ATOM    142  O   TYR T  20       7.478 -32.246  -8.982  1.00  0.41           O  
ATOM    143  CB  TYR T  20       6.025 -30.841  -6.428  1.00  0.41           C  
ATOM    144  CG  TYR T  20       5.429 -32.000  -5.660  1.00  0.41           C  
ATOM    145  CD1 TYR T  20       5.210 -33.259  -6.247  1.00  0.41           C  
ATOM    146  CD2 TYR T  20       4.848 -31.751  -4.407  1.00  0.41           C  
ATOM    147  CE1 TYR T  20       4.440 -34.236  -5.605  1.00  0.41           C  
ATOM    148  CE2 TYR T  20       4.073 -32.725  -3.760  1.00  0.41           C  
ATOM    149  CZ  TYR T  20       3.860 -33.964  -4.369  1.00  0.41           C  
ATOM    150  OH  TYR T  20       2.995 -34.916  -3.797  1.00  0.41           O  
ATOM    151  N   GLN T  21       8.477 -33.206  -7.218  1.00  0.48           N  
ATOM    152  CA  GLN T  21       8.958 -34.362  -7.958  1.00  0.48           C  
ATOM    153  C   GLN T  21       8.371 -35.668  -7.411  1.00  0.48           C  
ATOM    154  O   GLN T  21       8.941 -36.232  -6.486  1.00  0.48           O  
ATOM    155  CB  GLN T  21      10.499 -34.378  -7.854  1.00  0.48           C  
ATOM    156  CG  GLN T  21      11.185 -35.519  -8.639  1.00  0.48           C  
ATOM    157  CD  GLN T  21      12.500 -35.049  -9.249  1.00  0.48           C  
ATOM    158  OE1 GLN T  21      12.551 -34.040  -9.963  1.00  0.48           O  
ATOM    159  NE2 GLN T  21      13.593 -35.792  -9.000  1.00  0.48           N  
ATOM    160  N   PRO T  22       7.264 -36.197  -7.927  1.00  0.49           N  
ATOM    161  CA  PRO T  22       6.656 -37.456  -7.488  1.00  0.49           C  
ATOM    162  C   PRO T  22       7.496 -38.712  -7.616  1.00  0.49           C  
ATOM    163  O   PRO T  22       8.333 -38.821  -8.511  1.00  0.49           O  
ATOM    164  CB  PRO T  22       5.421 -37.634  -8.393  1.00  0.49           C  
ATOM    165  CG  PRO T  22       5.112 -36.238  -8.924  1.00  0.49           C  
ATOM    166  CD  PRO T  22       6.479 -35.562  -8.972  1.00  0.49           C  
ATOM    167  N   GLU T  23       7.172 -39.710  -6.778  1.00  0.40           N  
ATOM    168  CA  GLU T  23       7.499 -41.112  -6.906  1.00  0.40           C  
ATOM    169  C   GLU T  23       7.018 -41.682  -8.234  1.00  0.40           C  
ATOM    170  O   GLU T  23       5.888 -41.482  -8.678  1.00  0.40           O  
ATOM    171  CB  GLU T  23       6.938 -41.911  -5.692  1.00  0.40           C  
ATOM    172  CG  GLU T  23       5.476 -41.567  -5.287  1.00  0.40           C  
ATOM    173  CD  GLU T  23       5.409 -40.363  -4.345  1.00  0.40           C  
ATOM    174  OE1 GLU T  23       5.400 -40.586  -3.112  1.00  0.40           O  
ATOM    175  OE2 GLU T  23       5.403 -39.216  -4.862  1.00  0.40           O  
ATOM    176  N   ASN T  24       7.934 -42.348  -8.966  1.00  0.41           N  
ATOM    177  CA  ASN T  24       7.729 -42.700 -10.350  1.00  0.41           C  
ATOM    178  C   ASN T  24       8.840 -43.674 -10.731  1.00  0.41           C  
ATOM    179  O   ASN T  24       9.734 -43.853  -9.909  1.00  0.41           O  
ATOM    180  CB  ASN T  24       7.824 -41.407 -11.205  1.00  0.41           C  
ATOM    181  CG  ASN T  24       6.587 -41.192 -12.058  1.00  0.41           C  
ATOM    182  OD1 ASN T  24       6.692 -41.233 -13.284  1.00  0.41           O  
ATOM    183  ND2 ASN T  24       5.422 -40.969 -11.426  1.00  0.41           N  
ATOM    184  N   PRO T  25       8.874 -44.292 -11.915  1.00  0.34           N  
ATOM    185  CA  PRO T  25      10.043 -45.028 -12.398  1.00  0.34           C  
ATOM    186  C   PRO T  25      11.030 -44.123 -13.128  1.00  0.34           C  
ATOM    187  O   PRO T  25      12.126 -44.579 -13.434  1.00  0.34           O  
ATOM    188  CB  PRO T  25       9.433 -46.060 -13.360  1.00  0.34           C  
ATOM    189  CG  PRO T  25       8.203 -45.355 -13.936  1.00  0.34           C  
ATOM    190  CD  PRO T  25       7.701 -44.507 -12.765  1.00  0.34           C  
ATOM    191  N   TYR T  26      10.664 -42.863 -13.459  1.00  0.34           N  
ATOM    192  CA  TYR T  26      11.582 -41.870 -14.008  1.00  0.34           C  
ATOM    193  C   TYR T  26      12.724 -41.468 -13.046  1.00  0.34           C  
ATOM    194  O   TYR T  26      13.872 -41.477 -13.493  1.00  0.34           O  
ATOM    195  CB  TYR T  26      10.763 -40.646 -14.565  1.00  0.34           C  
ATOM    196  CG  TYR T  26      11.579 -39.384 -14.785  1.00  0.34           C  
ATOM    197  CD1 TYR T  26      12.527 -39.309 -15.817  1.00  0.34           C  
ATOM    198  CD2 TYR T  26      11.445 -38.280 -13.922  1.00  0.34           C  
ATOM    199  CE1 TYR T  26      13.299 -38.149 -15.995  1.00  0.34           C  
ATOM    200  CE2 TYR T  26      12.216 -37.124 -14.092  1.00  0.34           C  
ATOM    201  CZ  TYR T  26      13.135 -37.055 -15.139  1.00  0.34           C  
ATOM    202  OH  TYR T  26      13.884 -35.883 -15.348  1.00  0.34           O  
ATOM    203  N   PRO T  27      12.538 -41.138 -11.768  1.00  0.35           N  
ATOM    204  CA  PRO T  27      13.642 -40.751 -10.916  1.00  0.35           C  
ATOM    205  C   PRO T  27      13.953 -41.893  -9.978  1.00  0.35           C  
ATOM    206  O   PRO T  27      13.129 -42.771  -9.735  1.00  0.35           O  
ATOM    207  CB  PRO T  27      13.064 -39.557 -10.138  1.00  0.35           C  
ATOM    208  CG  PRO T  27      11.593 -39.929  -9.932  1.00  0.35           C  
ATOM    209  CD  PRO T  27      11.260 -40.744 -11.182  1.00  0.35           C  
ATOM    210  N   ALA T  28      15.168 -41.898  -9.412  1.00  0.35           N  
ATOM    211  CA  ALA T  28      15.495 -42.744  -8.292  1.00  0.35           C  
ATOM    212  C   ALA T  28      14.774 -42.267  -7.027  1.00  0.35           C  
ATOM    213  O   ALA T  28      14.429 -41.097  -6.895  1.00  0.35           O  
ATOM    214  CB  ALA T  28      17.026 -42.764  -8.111  1.00  0.35           C  
ATOM    215  N   GLN T  29      14.516 -43.168  -6.052  1.00  0.26           N  
ATOM    216  CA  GLN T  29      13.775 -42.825  -4.838  1.00  0.26           C  
ATOM    217  C   GLN T  29      14.323 -41.658  -3.991  1.00  0.26           C  
ATOM    218  O   GLN T  29      13.498 -40.871  -3.539  1.00  0.26           O  
ATOM    219  CB  GLN T  29      13.481 -44.064  -3.935  1.00  0.26           C  
ATOM    220  CG  GLN T  29      12.218 -43.863  -3.041  1.00  0.26           C  
ATOM    221  CD  GLN T  29      11.805 -45.032  -2.134  1.00  0.26           C  
ATOM    222  OE1 GLN T  29      11.288 -44.822  -1.028  1.00  0.26           O  
ATOM    223  NE2 GLN T  29      11.963 -46.287  -2.597  1.00  0.26           N  
ATOM    224  N   PRO T  30      15.612 -41.407  -3.740  1.00  0.28           N  
ATOM    225  CA  PRO T  30      16.036 -40.295  -2.877  1.00  0.28           C  
ATOM    226  C   PRO T  30      15.899 -38.885  -3.461  1.00  0.28           C  
ATOM    227  O   PRO T  30      16.601 -37.990  -3.001  1.00  0.28           O  
ATOM    228  CB  PRO T  30      17.538 -40.571  -2.667  1.00  0.28           C  
ATOM    229  CG  PRO T  30      17.688 -42.078  -2.859  1.00  0.28           C  
ATOM    230  CD  PRO T  30      16.694 -42.363  -3.974  1.00  0.28           C  
ATOM    231  N   THR T  31      15.001 -38.633  -4.431  1.00  0.37           N  
ATOM    232  CA  THR T  31      14.656 -37.292  -4.884  1.00  0.37           C  
ATOM    233  C   THR T  31      13.159 -37.182  -4.991  1.00  0.37           C  
ATOM    234  O   THR T  31      12.654 -36.138  -5.399  1.00  0.37           O  
ATOM    235  CB  THR T  31      15.245 -36.882  -6.239  1.00  0.37           C  
ATOM    236  OG1 THR T  31      14.886 -37.774  -7.288  1.00  0.37           O  
ATOM    237  CG2 THR T  31      16.775 -36.894  -6.154  1.00  0.37           C  
ATOM    238  N   VAL T  32      12.399 -38.236  -4.595  1.00  0.39           N  
ATOM    239  CA  VAL T  32      10.953 -38.160  -4.512  1.00  0.39           C  
ATOM    240  C   VAL T  32      10.526 -37.170  -3.451  1.00  0.39           C  
ATOM    241  O   VAL T  32      10.919 -37.239  -2.290  1.00  0.39           O  
ATOM    242  CB  VAL T  32      10.221 -39.501  -4.335  1.00  0.39           C  
ATOM    243  CG1 VAL T  32      10.678 -40.461  -5.452  1.00  0.39           C  
ATOM    244  CG2 VAL T  32      10.373 -40.132  -2.927  1.00  0.39           C  
ATOM    245  N   VAL T  33       9.723 -36.185  -3.884  1.00  0.40           N  
ATOM    246  CA  VAL T  33       9.038 -35.199  -3.083  1.00  0.40           C  
ATOM    247  C   VAL T  33       9.897 -34.491  -2.045  1.00  0.40           C  
ATOM    248  O   VAL T  33       9.574 -34.465  -0.863  1.00  0.40           O  
ATOM    249  CB  VAL T  33       7.668 -35.700  -2.609  1.00  0.40           C  
ATOM    250  CG1 VAL T  33       6.845 -36.033  -3.868  1.00  0.40           C  
ATOM    251  CG2 VAL T  33       7.746 -36.965  -1.727  1.00  0.40           C  
ATOM    252  N   PRO T  34      10.994 -33.878  -2.494  1.00  0.38           N  
ATOM    253  CA  PRO T  34      11.069 -32.418  -2.479  1.00  0.38           C  
ATOM    254  C   PRO T  34      11.093 -32.030  -3.928  1.00  0.38           C  
ATOM    255  O   PRO T  34      10.696 -32.839  -4.767  1.00  0.38           O  
ATOM    256  CB  PRO T  34      12.426 -32.095  -1.805  1.00  0.38           C  
ATOM    257  CG  PRO T  34      13.297 -33.296  -2.141  1.00  0.38           C  
ATOM    258  CD  PRO T  34      12.286 -34.437  -2.074  1.00  0.38           C  
ATOM    259  N   THR T  35      11.599 -30.839  -4.266  1.00  0.42           N  
ATOM    260  CA  THR T  35      12.637 -30.746  -5.281  1.00  0.42           C  
ATOM    261  C   THR T  35      13.048 -29.298  -5.237  1.00  0.42           C  
ATOM    262  O   THR T  35      12.581 -28.546  -4.409  1.00  0.42           O  
ATOM    263  CB  THR T  35      12.330 -31.260  -6.704  1.00  0.42           C  
ATOM    264  OG1 THR T  35      13.400 -31.121  -7.637  1.00  0.42           O  
ATOM    265  CG2 THR T  35      11.093 -30.573  -7.280  1.00  0.42           C  
ATOM    266  N   VAL T  36      13.951 -28.903  -6.149  1.00  0.39           N  
ATOM    267  CA  VAL T  36      14.176 -27.524  -6.506  1.00  0.39           C  
ATOM    268  C   VAL T  36      14.106 -27.501  -8.024  1.00  0.39           C  
ATOM    269  O   VAL T  36      14.982 -27.076  -8.765  1.00  0.39           O  
ATOM    270  CB  VAL T  36      15.416 -26.882  -5.882  1.00  0.39           C  
ATOM    271  CG1 VAL T  36      16.704 -27.672  -6.187  1.00  0.39           C  
ATOM    272  CG2 VAL T  36      15.536 -25.405  -6.287  1.00  0.39           C  
ATOM    273  N   TYR T  37      12.954 -27.980  -8.547  1.00  0.38           N  
ATOM    274  CA  TYR T  37      12.503 -27.693  -9.893  1.00  0.38           C  
ATOM    275  C   TYR T  37      12.049 -26.230  -9.874  1.00  0.38           C  
ATOM    276  O   TYR T  37      10.915 -25.875  -9.572  1.00  0.38           O  
ATOM    277  CB  TYR T  37      11.462 -28.749 -10.404  1.00  0.38           C  
ATOM    278  CG  TYR T  37      10.904 -28.495 -11.787  1.00  0.38           C  
ATOM    279  CD1 TYR T  37      11.677 -27.897 -12.799  1.00  0.38           C  
ATOM    280  CD2 TYR T  37       9.595 -28.909 -12.103  1.00  0.38           C  
ATOM    281  CE1 TYR T  37      11.145 -27.687 -14.077  1.00  0.38           C  
ATOM    282  CE2 TYR T  37       9.070 -28.722 -13.392  1.00  0.38           C  
ATOM    283  CZ  TYR T  37       9.840 -28.083 -14.368  1.00  0.38           C  
ATOM    284  OH  TYR T  37       9.314 -27.786 -15.638  1.00  0.38           O  
ATOM    285  N   GLU T  38      13.046 -25.361 -10.099  1.00  0.33           N  
ATOM    286  CA  GLU T  38      13.128 -23.954  -9.823  1.00  0.33           C  
ATOM    287  C   GLU T  38      12.332 -23.070 -10.784  1.00  0.33           C  
ATOM    288  O   GLU T  38      12.849 -22.255 -11.546  1.00  0.33           O  
ATOM    289  CB  GLU T  38      14.642 -23.657  -9.889  1.00  0.33           C  
ATOM    290  CG  GLU T  38      15.394 -24.257 -11.109  1.00  0.33           C  
ATOM    291  CD  GLU T  38      16.848 -23.802 -11.101  1.00  0.33           C  
ATOM    292  OE1 GLU T  38      17.490 -23.887 -10.022  1.00  0.33           O  
ATOM    293  OE2 GLU T  38      17.303 -23.295 -12.157  1.00  0.33           O  
ATOM    294  N   VAL T  39      11.000 -23.241 -10.793  1.00  0.36           N  
ATOM    295  CA  VAL T  39      10.197 -22.935 -11.958  1.00  0.36           C  
ATOM    296  C   VAL T  39       9.850 -21.491 -12.225  1.00  0.36           C  
ATOM    297  O   VAL T  39       9.192 -20.801 -11.474  1.00  0.36           O  
ATOM    298  CB  VAL T  39       8.902 -23.739 -12.054  1.00  0.36           C  
ATOM    299  CG1 VAL T  39       9.231 -25.142 -12.588  1.00  0.36           C  
ATOM    300  CG2 VAL T  39       8.188 -23.795 -10.693  1.00  0.36           C  
ATOM    301  N   HIS T  40      10.213 -21.087 -13.456  1.00  0.32           N  
ATOM    302  CA  HIS T  40       9.242 -20.499 -14.358  1.00  0.32           C  
ATOM    303  C   HIS T  40       9.638 -20.538 -15.834  1.00  0.32           C  
ATOM    304  O   HIS T  40       8.739 -20.414 -16.661  1.00  0.32           O  
ATOM    305  CB  HIS T  40       8.754 -19.095 -13.957  1.00  0.32           C  
ATOM    306  CG  HIS T  40       7.299 -19.132 -13.614  1.00  0.32           C  
ATOM    307  ND1 HIS T  40       6.521 -18.060 -13.963  1.00  0.32           N  
ATOM    308  CD2 HIS T  40       6.545 -20.079 -12.974  1.00  0.32           C  
ATOM    309  CE1 HIS T  40       5.307 -18.360 -13.548  1.00  0.32           C  
ATOM    310  NE2 HIS T  40       5.271 -19.565 -12.943  1.00  0.32           N  
ATOM    311  N   PRO T  41      10.875 -20.818 -16.269  1.00  0.32           N  
ATOM    312  CA  PRO T  41      11.121 -21.309 -17.621  1.00  0.32           C  
ATOM    313  C   PRO T  41      10.600 -22.730 -17.743  1.00  0.32           C  
ATOM    314  O   PRO T  41      11.302 -23.669 -17.376  1.00  0.32           O  
ATOM    315  CB  PRO T  41      12.654 -21.231 -17.792  1.00  0.32           C  
ATOM    316  CG  PRO T  41      13.078 -20.127 -16.821  1.00  0.32           C  
ATOM    317  CD  PRO T  41      12.098 -20.295 -15.661  1.00  0.32           C  
ATOM    318  N   ALA T  42       9.337 -22.887 -18.188  1.00  0.35           N  
ATOM    319  CA  ALA T  42       8.628 -24.145 -18.241  1.00  0.35           C  
ATOM    320  C   ALA T  42       9.303 -25.221 -19.091  1.00  0.35           C  
ATOM    321  O   ALA T  42       9.691 -25.008 -20.236  1.00  0.35           O  
ATOM    322  CB  ALA T  42       7.178 -23.894 -18.715  1.00  0.35           C  
ATOM    323  N   GLN T  43       9.458 -26.421 -18.508  1.00  0.30           N  
ATOM    324  CA  GLN T  43      10.123 -27.550 -19.115  1.00  0.30           C  
ATOM    325  C   GLN T  43       9.235 -28.745 -18.852  1.00  0.30           C  
ATOM    326  O   GLN T  43       8.244 -28.655 -18.126  1.00  0.30           O  
ATOM    327  CB  GLN T  43      11.513 -27.795 -18.472  1.00  0.30           C  
ATOM    328  CG  GLN T  43      12.533 -26.659 -18.714  1.00  0.30           C  
ATOM    329  CD  GLN T  43      13.523 -26.588 -17.553  1.00  0.30           C  
ATOM    330  OE1 GLN T  43      14.254 -27.541 -17.267  1.00  0.30           O  
ATOM    331  NE2 GLN T  43      13.521 -25.443 -16.835  1.00  0.30           N  
ATOM    332  N   TYR T  44       9.541 -29.901 -19.464  1.00  0.30           N  
ATOM    333  CA  TYR T  44       8.637 -31.032 -19.433  1.00  0.30           C  
ATOM    334  C   TYR T  44       9.387 -32.254 -18.956  1.00  0.30           C  
ATOM    335  O   TYR T  44      10.318 -32.715 -19.606  1.00  0.30           O  
ATOM    336  CB  TYR T  44       8.019 -31.283 -20.835  1.00  0.30           C  
ATOM    337  CG  TYR T  44       7.182 -30.089 -21.209  1.00  0.30           C  
ATOM    338  CD1 TYR T  44       7.724 -29.029 -21.960  1.00  0.30           C  
ATOM    339  CD2 TYR T  44       5.869 -29.972 -20.725  1.00  0.30           C  
ATOM    340  CE1 TYR T  44       6.976 -27.867 -22.195  1.00  0.30           C  
ATOM    341  CE2 TYR T  44       5.114 -28.816 -20.973  1.00  0.30           C  
ATOM    342  CZ  TYR T  44       5.674 -27.761 -21.702  1.00  0.30           C  
ATOM    343  OH  TYR T  44       4.941 -26.581 -21.931  1.00  0.30           O  
ATOM    344  N   TYR T  45       8.994 -32.813 -17.791  1.00  0.35           N  
ATOM    345  CA  TYR T  45       9.674 -33.941 -17.191  1.00  0.35           C  
ATOM    346  C   TYR T  45       8.592 -34.931 -16.737  1.00  0.35           C  
ATOM    347  O   TYR T  45       7.537 -34.451 -16.336  1.00  0.35           O  
ATOM    348  CB  TYR T  45      10.523 -33.482 -15.972  1.00  0.35           C  
ATOM    349  CG  TYR T  45      11.672 -32.603 -16.379  1.00  0.35           C  
ATOM    350  CD1 TYR T  45      12.766 -33.150 -17.067  1.00  0.35           C  
ATOM    351  CD2 TYR T  45      11.693 -31.237 -16.047  1.00  0.35           C  
ATOM    352  CE1 TYR T  45      13.859 -32.346 -17.423  1.00  0.35           C  
ATOM    353  CE2 TYR T  45      12.787 -30.435 -16.401  1.00  0.35           C  
ATOM    354  CZ  TYR T  45      13.869 -30.988 -17.091  1.00  0.35           C  
ATOM    355  OH  TYR T  45      14.974 -30.185 -17.443  1.00  0.35           O  
ATOM    356  N   PRO T  46       8.737 -36.268 -16.772  1.00  0.43           N  
ATOM    357  CA  PRO T  46       7.614 -37.222 -16.695  1.00  0.43           C  
ATOM    358  C   PRO T  46       6.800 -37.241 -15.415  1.00  0.43           C  
ATOM    359  O   PRO T  46       5.629 -37.606 -15.444  1.00  0.43           O  
ATOM    360  CB  PRO T  46       8.278 -38.596 -16.875  1.00  0.43           C  
ATOM    361  CG  PRO T  46       9.510 -38.297 -17.725  1.00  0.43           C  
ATOM    362  CD  PRO T  46       9.963 -36.927 -17.223  1.00  0.43           C  
ATOM    363  N   SER T  47       7.441 -36.926 -14.283  1.00  0.50           N  
ATOM    364  CA  SER T  47       6.823 -36.851 -12.972  1.00  0.50           C  
ATOM    365  C   SER T  47       6.667 -35.412 -12.519  1.00  0.50           C  
ATOM    366  O   SER T  47       5.604 -35.120 -11.976  1.00  0.50           O  
ATOM    367  CB  SER T  47       7.595 -37.605 -11.839  1.00  0.50           C  
ATOM    368  OG  SER T  47       8.509 -38.566 -12.348  1.00  0.50           O  
ATOM    369  N   PRO T  48       7.621 -34.469 -12.652  1.00  0.46           N  
ATOM    370  CA  PRO T  48       7.490 -33.156 -12.038  1.00  0.46           C  
ATOM    371  C   PRO T  48       6.232 -32.338 -12.295  1.00  0.46           C  
ATOM    372  O   PRO T  48       5.966 -31.944 -13.427  1.00  0.46           O  
ATOM    373  CB  PRO T  48       8.755 -32.423 -12.489  1.00  0.46           C  
ATOM    374  CG  PRO T  48       9.809 -33.523 -12.431  1.00  0.46           C  
ATOM    375  CD  PRO T  48       9.037 -34.736 -12.953  1.00  0.46           C  
ATOM    376  N   VAL T  49       5.506 -32.002 -11.213  1.00  0.42           N  
ATOM    377  CA  VAL T  49       4.305 -31.192 -11.216  1.00  0.42           C  
ATOM    378  C   VAL T  49       4.663 -29.828 -10.625  1.00  0.42           C  
ATOM    379  O   VAL T  49       4.931 -29.728  -9.429  1.00  0.42           O  
ATOM    380  CB  VAL T  49       3.153 -31.844 -10.435  1.00  0.42           C  
ATOM    381  CG1 VAL T  49       2.426 -32.808 -11.392  1.00  0.42           C  
ATOM    382  CG2 VAL T  49       3.633 -32.626  -9.192  1.00  0.42           C  
ATOM    383  N   PRO T  50       4.722 -28.745 -11.390  1.00  0.36           N  
ATOM    384  CA  PRO T  50       5.017 -27.426 -10.845  1.00  0.36           C  
ATOM    385  C   PRO T  50       3.747 -26.652 -10.603  1.00  0.36           C  
ATOM    386  O   PRO T  50       2.713 -26.965 -11.186  1.00  0.36           O  
ATOM    387  CB  PRO T  50       5.850 -26.776 -11.955  1.00  0.36           C  
ATOM    388  CG  PRO T  50       5.288 -27.371 -13.249  1.00  0.36           C  
ATOM    389  CD  PRO T  50       4.906 -28.794 -12.843  1.00  0.36           C  
ATOM    390  N   GLN T  51       3.798 -25.639  -9.719  1.00  0.31           N  
ATOM    391  CA  GLN T  51       2.642 -24.828  -9.431  1.00  0.31           C  
ATOM    392  C   GLN T  51       3.076 -23.508  -8.809  1.00  0.31           C  
ATOM    393  O   GLN T  51       4.236 -23.306  -8.451  1.00  0.31           O  
ATOM    394  CB  GLN T  51       1.633 -25.577  -8.516  1.00  0.31           C  
ATOM    395  CG  GLN T  51       2.246 -26.092  -7.193  1.00  0.31           C  
ATOM    396  CD  GLN T  51       1.243 -26.955  -6.433  1.00  0.31           C  
ATOM    397  OE1 GLN T  51       0.356 -26.462  -5.729  1.00  0.31           O  
ATOM    398  NE2 GLN T  51       1.369 -28.293  -6.565  1.00  0.31           N  
ATOM    399  N   TYR T  52       2.127 -22.558  -8.703  1.00  0.32           N  
ATOM    400  CA  TYR T  52       2.292 -21.270  -8.058  1.00  0.32           C  
ATOM    401  C   TYR T  52       1.922 -21.367  -6.587  1.00  0.32           C  
ATOM    402  O   TYR T  52       1.119 -22.209  -6.196  1.00  0.32           O  
ATOM    403  CB  TYR T  52       1.298 -20.217  -8.625  1.00  0.32           C  
ATOM    404  CG  TYR T  52       1.564 -19.832 -10.049  1.00  0.32           C  
ATOM    405  CD1 TYR T  52       0.971 -20.528 -11.116  1.00  0.32           C  
ATOM    406  CD2 TYR T  52       2.299 -18.668 -10.321  1.00  0.32           C  
ATOM    407  CE1 TYR T  52       1.106 -20.058 -12.431  1.00  0.32           C  
ATOM    408  CE2 TYR T  52       2.419 -18.188 -11.632  1.00  0.32           C  
ATOM    409  CZ  TYR T  52       1.827 -18.890 -12.688  1.00  0.32           C  
ATOM    410  OH  TYR T  52       1.932 -18.421 -14.012  1.00  0.32           O  
ATOM    411  N   ALA T  53       2.429 -20.455  -5.727  1.00  0.41           N  
ATOM    412  CA  ALA T  53       1.721 -20.148  -4.493  1.00  0.41           C  
ATOM    413  C   ALA T  53       0.438 -19.354  -4.756  1.00  0.41           C  
ATOM    414  O   ALA T  53       0.436 -18.449  -5.591  1.00  0.41           O  
ATOM    415  CB  ALA T  53       2.528 -19.338  -3.463  1.00  0.41           C  
ATOM    416  N   PRO T  54      -0.645 -19.578  -4.024  1.00  0.34           N  
ATOM    417  CA  PRO T  54      -1.830 -18.724  -4.091  1.00  0.34           C  
ATOM    418  C   PRO T  54      -1.680 -17.354  -3.456  1.00  0.34           C  
ATOM    419  O   PRO T  54      -2.688 -16.743  -3.139  1.00  0.34           O  
ATOM    420  CB  PRO T  54      -2.859 -19.492  -3.237  1.00  0.34           C  
ATOM    421  CG  PRO T  54      -2.453 -20.957  -3.371  1.00  0.34           C  
ATOM    422  CD  PRO T  54      -0.933 -20.886  -3.436  1.00  0.34           C  
ATOM    423  N   ARG T  55      -0.481 -16.776  -3.284  1.00  0.30           N  
ATOM    424  CA  ARG T  55      -0.353 -15.545  -2.529  1.00  0.30           C  
ATOM    425  C   ARG T  55      -0.414 -14.324  -3.452  1.00  0.30           C  
ATOM    426  O   ARG T  55       0.070 -13.245  -3.110  1.00  0.30           O  
ATOM    427  CB  ARG T  55       0.895 -15.573  -1.601  1.00  0.30           C  
ATOM    428  CG  ARG T  55       0.811 -16.558  -0.405  1.00  0.30           C  
ATOM    429  CD  ARG T  55       1.753 -16.264   0.792  1.00  0.30           C  
ATOM    430  NE  ARG T  55       3.147 -16.808   0.547  1.00  0.30           N  
ATOM    431  CZ  ARG T  55       4.221 -16.030   0.266  1.00  0.30           C  
ATOM    432  NH1 ARG T  55       4.235 -14.736   0.393  1.00  0.30           N  
ATOM    433  NH2 ARG T  55       5.311 -16.620  -0.247  1.00  0.30           N  
ATOM    434  N   VAL T  56      -1.056 -14.484  -4.634  1.00  0.31           N  
ATOM    435  CA  VAL T  56      -1.619 -13.424  -5.462  1.00  0.31           C  
ATOM    436  C   VAL T  56      -3.111 -13.689  -5.690  1.00  0.31           C  
ATOM    437  O   VAL T  56      -3.769 -12.982  -6.450  1.00  0.31           O  
ATOM    438  CB  VAL T  56      -0.907 -13.282  -6.816  1.00  0.31           C  
ATOM    439  CG1 VAL T  56       0.521 -12.749  -6.570  1.00  0.31           C  
ATOM    440  CG2 VAL T  56      -0.879 -14.631  -7.569  1.00  0.31           C  
ATOM    441  N   LEU T  57      -3.691 -14.714  -5.017  1.00  0.28           N  
ATOM    442  CA  LEU T  57      -5.103 -15.064  -5.066  1.00  0.28           C  
ATOM    443  C   LEU T  57      -5.898 -14.215  -4.067  1.00  0.28           C  
ATOM    444  O   LEU T  57      -5.339 -13.434  -3.301  1.00  0.28           O  
ATOM    445  CB  LEU T  57      -5.273 -16.591  -4.787  1.00  0.28           C  
ATOM    446  CG  LEU T  57      -6.633 -17.269  -5.081  1.00  0.28           C  
ATOM    447  CD1 LEU T  57      -7.141 -16.992  -6.506  1.00  0.28           C  
ATOM    448  CD2 LEU T  57      -6.533 -18.786  -4.837  1.00  0.28           C  
ATOM    449  N   THR T  58      -7.243 -14.319  -4.086  1.00  0.26           N  
ATOM    450  CA  THR T  58      -8.150 -13.465  -3.321  1.00  0.26           C  
ATOM    451  C   THR T  58      -9.050 -14.239  -2.372  1.00  0.26           C  
ATOM    452  O   THR T  58      -9.538 -13.686  -1.387  1.00  0.26           O  
ATOM    453  CB  THR T  58      -9.039 -12.649  -4.247  1.00  0.26           C  
ATOM    454  OG1 THR T  58      -9.627 -13.475  -5.246  1.00  0.26           O  
ATOM    455  CG2 THR T  58      -8.163 -11.613  -4.969  1.00  0.26           C  
ATOM    456  N   GLN T  59      -9.274 -15.553  -2.586  1.00  0.25           N  
ATOM    457  CA  GLN T  59      -9.806 -16.432  -1.557  1.00  0.25           C  
ATOM    458  C   GLN T  59      -8.766 -16.682  -0.472  1.00  0.25           C  
ATOM    459  O   GLN T  59      -7.607 -16.968  -0.761  1.00  0.25           O  
ATOM    460  CB  GLN T  59     -10.233 -17.808  -2.130  1.00  0.25           C  
ATOM    461  CG  GLN T  59     -11.373 -17.740  -3.170  1.00  0.25           C  
ATOM    462  CD  GLN T  59     -11.521 -19.100  -3.847  1.00  0.25           C  
ATOM    463  OE1 GLN T  59     -10.614 -19.556  -4.551  1.00  0.25           O  
ATOM    464  NE2 GLN T  59     -12.668 -19.780  -3.649  1.00  0.25           N  
ATOM    465  N   ALA T  60      -9.151 -16.583   0.819  1.00  0.27           N  
ATOM    466  CA  ALA T  60      -8.268 -16.935   1.911  1.00  0.27           C  
ATOM    467  C   ALA T  60      -7.980 -18.438   1.967  1.00  0.27           C  
ATOM    468  O   ALA T  60      -8.860 -19.269   1.755  1.00  0.27           O  
ATOM    469  CB  ALA T  60      -8.832 -16.421   3.252  1.00  0.27           C  
ATOM    470  N   SER T  61      -6.715 -18.824   2.239  1.00  0.30           N  
ATOM    471  CA  SER T  61      -6.324 -20.228   2.273  1.00  0.30           C  
ATOM    472  C   SER T  61      -6.791 -20.945   3.522  1.00  0.30           C  
ATOM    473  O   SER T  61      -6.943 -20.354   4.586  1.00  0.30           O  
ATOM    474  CB  SER T  61      -4.789 -20.456   2.146  1.00  0.30           C  
ATOM    475  OG  SER T  61      -4.489 -21.812   1.792  1.00  0.30           O  
ATOM    476  N   ASN T  62      -6.956 -22.274   3.409  1.00  0.32           N  
ATOM    477  CA  ASN T  62      -6.944 -23.181   4.529  1.00  0.32           C  
ATOM    478  C   ASN T  62      -5.498 -23.670   4.690  1.00  0.32           C  
ATOM    479  O   ASN T  62      -5.107 -24.576   3.956  1.00  0.32           O  
ATOM    480  CB  ASN T  62      -7.887 -24.383   4.248  1.00  0.32           C  
ATOM    481  CG  ASN T  62      -9.287 -23.968   4.665  1.00  0.32           C  
ATOM    482  OD1 ASN T  62      -9.497 -23.623   5.833  1.00  0.32           O  
ATOM    483  ND2 ASN T  62     -10.277 -23.990   3.753  1.00  0.32           N  
ATOM    484  N   PRO T  63      -4.654 -23.166   5.610  1.00  0.35           N  
ATOM    485  CA  PRO T  63      -3.322 -23.706   5.918  1.00  0.35           C  
ATOM    486  C   PRO T  63      -3.473 -24.942   6.784  1.00  0.35           C  
ATOM    487  O   PRO T  63      -2.833 -25.074   7.824  1.00  0.35           O  
ATOM    488  CB  PRO T  63      -2.654 -22.544   6.689  1.00  0.35           C  
ATOM    489  CG  PRO T  63      -3.812 -21.827   7.388  1.00  0.35           C  
ATOM    490  CD  PRO T  63      -4.936 -21.950   6.369  1.00  0.35           C  
ATOM    491  N   VAL T  64      -4.354 -25.847   6.347  1.00  0.34           N  
ATOM    492  CA  VAL T  64      -4.946 -26.894   7.127  1.00  0.34           C  
ATOM    493  C   VAL T  64      -4.865 -28.145   6.302  1.00  0.34           C  
ATOM    494  O   VAL T  64      -5.582 -28.308   5.322  1.00  0.34           O  
ATOM    495  CB  VAL T  64      -6.421 -26.598   7.391  1.00  0.34           C  
ATOM    496  CG1 VAL T  64      -7.049 -27.738   8.211  1.00  0.34           C  
ATOM    497  CG2 VAL T  64      -6.546 -25.262   8.147  1.00  0.34           C  
ATOM    498  N   VAL T  65      -4.002 -29.095   6.689  1.00  0.31           N  
ATOM    499  CA  VAL T  65      -3.970 -30.371   6.019  1.00  0.31           C  
ATOM    500  C   VAL T  65      -4.268 -31.380   7.105  1.00  0.31           C  
ATOM    501  O   VAL T  65      -3.456 -31.713   7.963  1.00  0.31           O  
ATOM    502  CB  VAL T  65      -2.679 -30.577   5.219  1.00  0.31           C  
ATOM    503  CG1 VAL T  65      -1.425 -30.198   6.035  1.00  0.31           C  
ATOM    504  CG2 VAL T  65      -2.593 -32.004   4.638  1.00  0.31           C  
ATOM    505  N   CYS T  66      -5.530 -31.847   7.102  1.00  0.30           N  
ATOM    506  CA  CYS T  66      -6.075 -32.718   8.124  1.00  0.30           C  
ATOM    507  C   CYS T  66      -6.936 -33.715   7.383  1.00  0.30           C  
ATOM    508  O   CYS T  66      -8.146 -33.821   7.559  1.00  0.30           O  
ATOM    509  CB  CYS T  66      -6.870 -31.937   9.219  1.00  0.30           C  
ATOM    510  SG  CYS T  66      -7.165 -32.877  10.761  1.00  0.30           S  
ATOM    511  N   THR T  67      -6.283 -34.423   6.444  1.00  0.26           N  
ATOM    512  CA  THR T  67      -6.776 -35.566   5.693  1.00  0.26           C  
ATOM    513  C   THR T  67      -7.353 -36.675   6.551  1.00  0.26           C  
ATOM    514  O   THR T  67      -7.091 -36.791   7.742  1.00  0.26           O  
ATOM    515  CB  THR T  67      -5.692 -36.161   4.799  1.00  0.26           C  
ATOM    516  OG1 THR T  67      -4.474 -36.319   5.511  1.00  0.26           O  
ATOM    517  CG2 THR T  67      -5.385 -35.183   3.660  1.00  0.26           C  
ATOM    518  N   GLN T  68      -8.190 -37.534   5.932  1.00  0.25           N  
ATOM    519  CA  GLN T  68      -8.813 -38.671   6.577  1.00  0.25           C  
ATOM    520  C   GLN T  68      -7.806 -39.677   7.154  1.00  0.25           C  
ATOM    521  O   GLN T  68      -7.082 -40.299   6.373  1.00  0.25           O  
ATOM    522  CB  GLN T  68      -9.728 -39.379   5.540  1.00  0.25           C  
ATOM    523  CG  GLN T  68     -10.492 -40.626   6.058  1.00  0.25           C  
ATOM    524  CD  GLN T  68     -11.447 -41.188   5.003  1.00  0.25           C  
ATOM    525  OE1 GLN T  68     -11.282 -42.294   4.465  1.00  0.25           O  
ATOM    526  NE2 GLN T  68     -12.508 -40.415   4.692  1.00  0.25           N  
ATOM    527  N   PRO T  69      -7.704 -39.918   8.463  1.00  0.27           N  
ATOM    528  CA  PRO T  69      -6.862 -40.973   8.997  1.00  0.27           C  
ATOM    529  C   PRO T  69      -7.519 -42.312   8.748  1.00  0.27           C  
ATOM    530  O   PRO T  69      -8.218 -42.845   9.600  1.00  0.27           O  
ATOM    531  CB  PRO T  69      -6.756 -40.633  10.493  1.00  0.27           C  
ATOM    532  CG  PRO T  69      -8.079 -39.930  10.819  1.00  0.27           C  
ATOM    533  CD  PRO T  69      -8.435 -39.212   9.515  1.00  0.27           C  
ATOM    534  N   LYS T  70      -7.266 -42.912   7.569  1.00  0.29           N  
ATOM    535  CA  LYS T  70      -7.872 -44.157   7.137  1.00  0.29           C  
ATOM    536  C   LYS T  70      -7.193 -45.380   7.744  1.00  0.29           C  
ATOM    537  O   LYS T  70      -7.347 -46.508   7.270  1.00  0.29           O  
ATOM    538  CB  LYS T  70      -7.822 -44.202   5.591  1.00  0.29           C  
ATOM    539  CG  LYS T  70      -8.976 -44.996   4.962  1.00  0.29           C  
ATOM    540  CD  LYS T  70      -9.076 -44.754   3.444  1.00  0.29           C  
ATOM    541  CE  LYS T  70     -10.308 -45.377   2.778  1.00  0.29           C  
ATOM    542  NZ  LYS T  70     -11.525 -44.799   3.384  1.00  0.29           N1+
ATOM    543  N   SER T  71      -6.472 -45.128   8.853  1.00  0.29           N  
ATOM    544  CA  SER T  71      -5.785 -46.036   9.744  1.00  0.29           C  
ATOM    545  C   SER T  71      -4.353 -46.289   9.306  1.00  0.29           C  
ATOM    546  O   SER T  71      -4.119 -46.361   8.099  1.00  0.29           O  
ATOM    547  CB  SER T  71      -6.522 -47.384   9.975  1.00  0.29           C  
ATOM    548  OG  SER T  71      -6.189 -47.945  11.245  1.00  0.29           O  
ATOM    549  N   PRO T  72      -3.310 -46.480  10.131  1.00  0.28           N  
ATOM    550  CA  PRO T  72      -2.363 -47.551   9.813  1.00  0.28           C  
ATOM    551  C   PRO T  72      -3.096 -48.849   9.497  1.00  0.28           C  
ATOM    552  O   PRO T  72      -3.590 -49.521  10.400  1.00  0.28           O  
ATOM    553  CB  PRO T  72      -1.472 -47.673  11.059  1.00  0.28           C  
ATOM    554  CG  PRO T  72      -2.367 -47.201  12.212  1.00  0.28           C  
ATOM    555  CD  PRO T  72      -3.320 -46.186  11.568  1.00  0.28           C  
ATOM    556  N   SER T  73      -3.172 -49.219   8.203  1.00  0.28           N  
ATOM    557  CA  SER T  73      -3.814 -50.446   7.764  1.00  0.28           C  
ATOM    558  C   SER T  73      -3.100 -51.605   8.413  1.00  0.28           C  
ATOM    559  O   SER T  73      -1.889 -51.738   8.283  1.00  0.28           O  
ATOM    560  CB  SER T  73      -3.767 -50.600   6.219  1.00  0.28           C  
ATOM    561  OG  SER T  73      -4.413 -51.794   5.765  1.00  0.28           O  
ATOM    562  N   GLY T  74      -3.820 -52.460   9.174  1.00  0.24           N  
ATOM    563  CA  GLY T  74      -3.208 -53.205  10.282  1.00  0.24           C  
ATOM    564  C   GLY T  74      -2.233 -54.296   9.906  1.00  0.24           C  
ATOM    565  O   GLY T  74      -1.584 -54.907  10.750  1.00  0.24           O  
ATOM    566  N   THR T  75      -2.103 -54.519   8.594  1.00  0.23           N  
ATOM    567  CA  THR T  75      -1.291 -55.464   7.840  1.00  0.23           C  
ATOM    568  C   THR T  75       0.235 -55.328   7.995  1.00  0.23           C  
ATOM    569  O   THR T  75       1.020 -55.864   7.221  1.00  0.23           O  
ATOM    570  CB  THR T  75      -1.673 -55.343   6.360  1.00  0.23           C  
ATOM    571  OG1 THR T  75      -1.298 -56.492   5.617  1.00  0.23           O  
ATOM    572  CG2 THR T  75      -1.086 -54.084   5.682  1.00  0.23           C  
ATOM    573  N   VAL T  76       0.755 -54.596   9.001  1.00  0.21           N  
ATOM    574  CA  VAL T  76       2.126 -54.093   8.974  1.00  0.21           C  
ATOM    575  C   VAL T  76       3.205 -55.147   9.301  1.00  0.21           C  
ATOM    576  O   VAL T  76       4.407 -54.885   9.205  1.00  0.21           O  
ATOM    577  CB  VAL T  76       2.287 -52.849   9.850  1.00  0.21           C  
ATOM    578  CG1 VAL T  76       3.397 -51.933   9.277  1.00  0.21           C  
ATOM    579  CG2 VAL T  76       0.974 -52.051   9.981  1.00  0.21           C  
ATOM    580  N   CYS T  77       2.787 -56.356   9.731  1.00  0.18           N  
ATOM    581  CA  CYS T  77       3.540 -57.616   9.792  1.00  0.18           C  
ATOM    582  C   CYS T  77       4.906 -57.679  10.491  1.00  0.18           C  
ATOM    583  O   CYS T  77       5.943 -57.967   9.901  1.00  0.18           O  
ATOM    584  CB  CYS T  77       3.567 -58.354   8.425  1.00  0.18           C  
ATOM    585  SG  CYS T  77       3.763 -60.170   8.566  1.00  0.18           S  
ATOM    586  N   THR T  78       4.921 -57.439  11.810  1.00  0.18           N  
ATOM    587  CA  THR T  78       6.037 -57.707  12.709  1.00  0.18           C  
ATOM    588  C   THR T  78       5.337 -57.700  14.047  1.00  0.18           C  
ATOM    589  O   THR T  78       4.190 -57.273  14.122  1.00  0.18           O  
ATOM    590  CB  THR T  78       7.227 -56.712  12.819  1.00  0.18           C  
ATOM    591  OG1 THR T  78       7.405 -55.827  11.721  1.00  0.18           O  
ATOM    592  CG2 THR T  78       8.529 -57.514  12.865  1.00  0.18           C  
ATOM    593  N   SER T  79       5.967 -58.138  15.154  1.00  0.22           N  
ATOM    594  CA  SER T  79       5.425 -57.847  16.477  1.00  0.22           C  
ATOM    595  C   SER T  79       5.896 -56.514  17.045  1.00  0.22           C  
ATOM    596  O   SER T  79       5.108 -55.651  17.415  1.00  0.22           O  
ATOM    597  CB  SER T  79       5.819 -58.944  17.499  1.00  0.22           C  
ATOM    598  OG  SER T  79       7.227 -59.204  17.470  1.00  0.22           O  
ATOM    599  N   LYS T  80       7.221 -56.283  17.114  1.00  0.22           N  
ATOM    600  CA  LYS T  80       7.778 -55.290  18.018  1.00  0.22           C  
ATOM    601  C   LYS T  80       8.049 -53.930  17.373  1.00  0.22           C  
ATOM    602  O   LYS T  80       8.901 -53.156  17.811  1.00  0.22           O  
ATOM    603  CB  LYS T  80       9.054 -55.852  18.688  1.00  0.22           C  
ATOM    604  CG  LYS T  80       9.315 -55.247  20.083  1.00  0.22           C  
ATOM    605  CD  LYS T  80      10.801 -54.994  20.392  1.00  0.22           C  
ATOM    606  CE  LYS T  80      11.373 -53.827  19.570  1.00  0.22           C  
ATOM    607  NZ  LYS T  80      12.739 -53.474  20.016  1.00  0.22           N1+
ATOM    608  N   THR T  81       7.327 -53.596  16.294  1.00  0.24           N  
ATOM    609  CA  THR T  81       7.475 -52.318  15.601  1.00  0.24           C  
ATOM    610  C   THR T  81       6.107 -51.795  15.219  1.00  0.24           C  
ATOM    611  O   THR T  81       5.983 -50.879  14.411  1.00  0.24           O  
ATOM    612  CB  THR T  81       8.335 -52.381  14.321  1.00  0.24           C  
ATOM    613  OG1 THR T  81       7.969 -53.416  13.424  1.00  0.24           O  
ATOM    614  CG2 THR T  81       9.794 -52.687  14.671  1.00  0.24           C  
ATOM    615  N   LYS T  82       5.011 -52.381  15.757  1.00  0.26           N  
ATOM    616  CA  LYS T  82       3.750 -52.384  15.032  1.00  0.26           C  
ATOM    617  C   LYS T  82       2.635 -51.475  15.491  1.00  0.26           C  
ATOM    618  O   LYS T  82       1.539 -51.515  14.934  1.00  0.26           O  
ATOM    619  CB  LYS T  82       3.265 -53.843  14.877  1.00  0.26           C  
ATOM    620  CG  LYS T  82       3.065 -54.246  13.413  1.00  0.26           C  
ATOM    621  CD  LYS T  82       4.381 -54.404  12.627  1.00  0.26           C  
ATOM    622  CE  LYS T  82       5.056 -53.155  12.054  1.00  0.26           C  
ATOM    623  NZ  LYS T  82       5.982 -53.550  10.978  1.00  0.26           N1+
ATOM    624  N   LYS T  83       2.877 -50.583  16.463  1.00  0.27           N  
ATOM    625  CA  LYS T  83       1.838 -49.661  16.873  1.00  0.27           C  
ATOM    626  C   LYS T  83       2.433 -48.413  17.545  1.00  0.27           C  
ATOM    627  O   LYS T  83       1.951 -47.990  18.600  1.00  0.27           O  
ATOM    628  CB  LYS T  83       0.812 -50.400  17.798  1.00  0.27           C  
ATOM    629  CG  LYS T  83      -0.674 -50.098  17.495  1.00  0.27           C  
ATOM    630  CD  LYS T  83      -1.134 -48.630  17.622  1.00  0.27           C  
ATOM    631  CE  LYS T  83      -1.573 -48.190  19.025  1.00  0.27           C  
ATOM    632  NZ  LYS T  83      -0.443 -48.272  19.975  1.00  0.27           N1+
ATOM    633  N   ALA T  84       3.500 -47.794  16.973  1.00  0.22           N  
ATOM    634  CA  ALA T  84       4.310 -46.791  17.661  1.00  0.22           C  
ATOM    635  C   ALA T  84       4.748 -45.594  16.792  1.00  0.22           C  
ATOM    636  O   ALA T  84       4.825 -45.709  15.571  1.00  0.22           O  
ATOM    637  CB  ALA T  84       5.570 -47.513  18.177  1.00  0.22           C  
ATOM    638  N   LEU T  85       5.033 -44.408  17.406  1.00  0.18           N  
ATOM    639  CA  LEU T  85       5.479 -43.220  16.676  1.00  0.18           C  
ATOM    640  C   LEU T  85       6.068 -42.129  17.583  1.00  0.18           C  
ATOM    641  O   LEU T  85       5.723 -42.015  18.753  1.00  0.18           O  
ATOM    642  CB  LEU T  85       4.325 -42.583  15.851  1.00  0.18           C  
ATOM    643  CG  LEU T  85       4.614 -42.393  14.342  1.00  0.18           C  
ATOM    644  CD1 LEU T  85       3.358 -41.831  13.660  1.00  0.18           C  
ATOM    645  CD2 LEU T  85       5.826 -41.500  14.005  1.00  0.18           C  
ATOM    646  N   CYS T  86       6.921 -41.246  17.010  1.00  0.10           N  
ATOM    647  CA  CYS T  86       7.509 -40.060  17.632  1.00  0.10           C  
ATOM    648  C   CYS T  86       6.612 -38.830  17.484  1.00  0.10           C  
ATOM    649  O   CYS T  86       6.951 -37.735  17.941  1.00  0.10           O  
ATOM    650  CB  CYS T  86       8.816 -39.683  16.856  1.00  0.10           C  
ATOM    651  SG  CYS T  86      10.036 -41.037  16.750  1.00  0.10           S  
ATOM    652  N   ILE T  87       5.516 -38.974  16.717  1.00  0.17           N  
ATOM    653  CA  ILE T  87       4.621 -37.981  16.101  1.00  0.17           C  
ATOM    654  C   ILE T  87       5.257 -37.018  15.098  1.00  0.17           C  
ATOM    655  O   ILE T  87       4.590 -36.666  14.110  1.00  0.17           O  
ATOM    656  CB  ILE T  87       3.597 -37.308  17.025  1.00  0.17           C  
ATOM    657  CG1 ILE T  87       2.249 -37.150  16.272  1.00  0.17           C  
ATOM    658  CG2 ILE T  87       4.103 -35.956  17.591  1.00  0.17           C  
ATOM    659  CD1 ILE T  87       1.068 -36.885  17.212  1.00  0.17           C  
ATOM    660  N   THR T  88       6.558 -36.716  15.306  1.00  0.17           N  
ATOM    661  CA  THR T  88       7.593 -36.043  14.508  1.00  0.17           C  
ATOM    662  C   THR T  88       7.862 -34.614  14.925  1.00  0.17           C  
ATOM    663  O   THR T  88       6.988 -33.875  15.363  1.00  0.17           O  
ATOM    664  CB  THR T  88       7.622 -36.165  12.976  1.00  0.17           C  
ATOM    665  OG1 THR T  88       6.579 -35.435  12.353  1.00  0.17           O  
ATOM    666  CG2 THR T  88       7.505 -37.634  12.538  1.00  0.17           C  
ATOM    667  N   LEU T  89       9.138 -34.183  14.824  1.00  0.15           N  
ATOM    668  CA  LEU T  89       9.477 -32.794  15.022  1.00  0.15           C  
ATOM    669  C   LEU T  89      10.679 -32.472  14.166  1.00  0.15           C  
ATOM    670  O   LEU T  89      11.530 -33.322  13.922  1.00  0.15           O  
ATOM    671  CB  LEU T  89       9.707 -32.401  16.511  1.00  0.15           C  
ATOM    672  CG  LEU T  89      10.994 -32.896  17.224  1.00  0.15           C  
ATOM    673  CD1 LEU T  89      11.018 -32.331  18.654  1.00  0.15           C  
ATOM    674  CD2 LEU T  89      11.149 -34.430  17.284  1.00  0.15           C  
ATOM    675  N   THR T  90      10.746 -31.244  13.620  1.00  0.18           N  
ATOM    676  CA  THR T  90      11.788 -30.883  12.676  1.00  0.18           C  
ATOM    677  C   THR T  90      11.847 -29.367  12.666  1.00  0.18           C  
ATOM    678  O   THR T  90      10.895 -28.697  13.057  1.00  0.18           O  
ATOM    679  CB  THR T  90      11.604 -31.556  11.298  1.00  0.18           C  
ATOM    680  OG1 THR T  90      12.370 -30.978  10.244  1.00  0.18           O  
ATOM    681  CG2 THR T  90      10.125 -31.597  10.877  1.00  0.18           C  
ATOM    682  N   LEU T  91      13.030 -28.810  12.315  1.00  0.17           N  
ATOM    683  CA  LEU T  91      13.423 -27.412  12.447  1.00  0.17           C  
ATOM    684  C   LEU T  91      12.559 -26.499  11.590  1.00  0.17           C  
ATOM    685  O   LEU T  91      12.107 -25.449  12.035  1.00  0.17           O  
ATOM    686  CB  LEU T  91      14.950 -27.291  12.160  1.00  0.17           C  
ATOM    687  CG  LEU T  91      15.744 -26.210  12.949  1.00  0.17           C  
ATOM    688  CD1 LEU T  91      15.305 -24.762  12.663  1.00  0.17           C  
ATOM    689  CD2 LEU T  91      15.783 -26.488  14.467  1.00  0.17           C  
ATOM    690  N   GLY T  92      12.238 -26.951  10.360  1.00  0.25           N  
ATOM    691  CA  GLY T  92      11.088 -26.467   9.614  1.00  0.25           C  
ATOM    692  C   GLY T  92      10.131 -27.619   9.592  1.00  0.25           C  
ATOM    693  O   GLY T  92      10.557 -28.744   9.375  1.00  0.25           O  
ATOM    694  N   THR T  93       8.825 -27.387   9.818  1.00  0.25           N  
ATOM    695  CA  THR T  93       7.791 -28.416  10.040  1.00  0.25           C  
ATOM    696  C   THR T  93       7.463 -29.371   8.867  1.00  0.25           C  
ATOM    697  O   THR T  93       6.490 -30.121   8.865  1.00  0.25           O  
ATOM    698  CB  THR T  93       6.540 -27.783  10.662  1.00  0.25           C  
ATOM    699  OG1 THR T  93       5.645 -28.739  11.212  1.00  0.25           O  
ATOM    700  CG2 THR T  93       5.784 -26.925   9.638  1.00  0.25           C  
ATOM    701  N   PHE T  94       8.313 -29.422   7.827  1.00  0.20           N  
ATOM    702  CA  PHE T  94       8.264 -30.422   6.776  1.00  0.20           C  
ATOM    703  C   PHE T  94       9.238 -31.546   7.117  1.00  0.20           C  
ATOM    704  O   PHE T  94      10.282 -31.337   7.732  1.00  0.20           O  
ATOM    705  CB  PHE T  94       8.536 -29.815   5.365  1.00  0.20           C  
ATOM    706  CG  PHE T  94       9.950 -29.315   5.194  1.00  0.20           C  
ATOM    707  CD1 PHE T  94      10.959 -30.208   4.800  1.00  0.20           C  
ATOM    708  CD2 PHE T  94      10.292 -27.975   5.438  1.00  0.20           C  
ATOM    709  CE1 PHE T  94      12.280 -29.781   4.650  1.00  0.20           C  
ATOM    710  CE2 PHE T  94      11.612 -27.536   5.270  1.00  0.20           C  
ATOM    711  CZ  PHE T  94      12.606 -28.438   4.871  1.00  0.20           C  
ATOM    712  N   LEU T  95       8.931 -32.796   6.729  1.00  0.21           N  
ATOM    713  CA  LEU T  95       9.829 -33.906   6.978  1.00  0.21           C  
ATOM    714  C   LEU T  95      11.036 -33.899   6.059  1.00  0.21           C  
ATOM    715  O   LEU T  95      10.926 -33.740   4.850  1.00  0.21           O  
ATOM    716  CB  LEU T  95       9.080 -35.258   6.920  1.00  0.21           C  
ATOM    717  CG  LEU T  95       7.994 -35.392   8.012  1.00  0.21           C  
ATOM    718  CD1 LEU T  95       7.262 -36.736   7.895  1.00  0.21           C  
ATOM    719  CD2 LEU T  95       8.566 -35.239   9.433  1.00  0.21           C  
ATOM    720  N   VAL T  96      12.244 -34.093   6.636  1.00  0.23           N  
ATOM    721  CA  VAL T  96      13.532 -33.950   5.972  1.00  0.23           C  
ATOM    722  C   VAL T  96      13.751 -34.979   4.856  1.00  0.23           C  
ATOM    723  O   VAL T  96      14.585 -34.816   3.970  1.00  0.23           O  
ATOM    724  CB  VAL T  96      14.643 -33.943   7.034  1.00  0.23           C  
ATOM    725  CG1 VAL T  96      14.837 -35.333   7.679  1.00  0.23           C  
ATOM    726  CG2 VAL T  96      15.968 -33.376   6.478  1.00  0.23           C  
ATOM    727  N   GLY T  97      12.927 -36.045   4.810  1.00  0.25           N  
ATOM    728  CA  GLY T  97      12.826 -36.886   3.634  1.00  0.25           C  
ATOM    729  C   GLY T  97      11.500 -37.581   3.635  1.00  0.25           C  
ATOM    730  O   GLY T  97      10.753 -37.505   4.607  1.00  0.25           O  
ATOM    731  N   ALA T  98      11.196 -38.314   2.551  1.00  0.26           N  
ATOM    732  CA  ALA T  98      10.050 -39.188   2.490  1.00  0.26           C  
ATOM    733  C   ALA T  98      10.520 -40.513   1.922  1.00  0.26           C  
ATOM    734  O   ALA T  98      11.523 -40.570   1.218  1.00  0.26           O  
ATOM    735  CB  ALA T  98       8.946 -38.596   1.586  1.00  0.26           C  
ATOM    736  N   ALA T  99       9.815 -41.615   2.238  1.00  0.23           N  
ATOM    737  CA  ALA T  99      10.158 -42.919   1.725  1.00  0.23           C  
ATOM    738  C   ALA T  99       8.900 -43.755   1.757  1.00  0.23           C  
ATOM    739  O   ALA T  99       8.003 -43.506   2.559  1.00  0.23           O  
ATOM    740  CB  ALA T  99      11.251 -43.602   2.581  1.00  0.23           C  
ATOM    741  N   LEU T 100       8.798 -44.765   0.872  1.00  0.19           N  
ATOM    742  CA  LEU T 100       7.606 -45.586   0.777  1.00  0.19           C  
ATOM    743  C   LEU T 100       7.789 -46.894   1.525  1.00  0.19           C  
ATOM    744  O   LEU T 100       8.638 -47.716   1.194  1.00  0.19           O  
ATOM    745  CB  LEU T 100       7.205 -45.896  -0.690  1.00  0.19           C  
ATOM    746  CG  LEU T 100       6.565 -44.703  -1.436  1.00  0.19           C  
ATOM    747  CD1 LEU T 100       7.591 -43.707  -2.009  1.00  0.19           C  
ATOM    748  CD2 LEU T 100       5.641 -45.205  -2.558  1.00  0.19           C  
ATOM    749  N   ALA T 101       6.956 -47.131   2.557  1.00  0.21           N  
ATOM    750  CA  ALA T 101       6.989 -48.356   3.317  1.00  0.21           C  
ATOM    751  C   ALA T 101       5.564 -48.842   3.520  1.00  0.21           C  
ATOM    752  O   ALA T 101       4.656 -48.071   3.812  1.00  0.21           O  
ATOM    753  CB  ALA T 101       7.694 -48.135   4.671  1.00  0.21           C  
ATOM    754  N   ALA T 102       5.328 -50.150   3.298  1.00  0.22           N  
ATOM    755  CA  ALA T 102       4.028 -50.779   3.416  1.00  0.22           C  
ATOM    756  C   ALA T 102       3.441 -50.820   4.830  1.00  0.22           C  
ATOM    757  O   ALA T 102       4.142 -50.985   5.825  1.00  0.22           O  
ATOM    758  CB  ALA T 102       4.101 -52.204   2.829  1.00  0.22           C  
ATOM    759  N   GLY T 103       2.101 -50.670   4.943  1.00  0.29           N  
ATOM    760  CA  GLY T 103       1.348 -50.833   6.186  1.00  0.29           C  
ATOM    761  C   GLY T 103       1.366 -49.651   7.122  1.00  0.29           C  
ATOM    762  O   GLY T 103       0.408 -49.430   7.859  1.00  0.29           O  
ATOM    763  N   LEU T 104       2.438 -48.838   7.126  1.00  0.24           N  
ATOM    764  CA  LEU T 104       2.471 -47.614   7.905  1.00  0.24           C  
ATOM    765  C   LEU T 104       1.568 -46.516   7.350  1.00  0.24           C  
ATOM    766  O   LEU T 104       1.039 -46.602   6.246  1.00  0.24           O  
ATOM    767  CB  LEU T 104       3.911 -47.081   8.188  1.00  0.24           C  
ATOM    768  CG  LEU T 104       4.831 -46.652   7.008  1.00  0.24           C  
ATOM    769  CD1 LEU T 104       4.296 -45.538   6.082  1.00  0.24           C  
ATOM    770  CD2 LEU T 104       6.172 -46.171   7.591  1.00  0.24           C  
ATOM    771  N   LEU T 105       1.382 -45.428   8.123  1.00  0.21           N  
ATOM    772  CA  LEU T 105       0.694 -44.249   7.643  1.00  0.21           C  
ATOM    773  C   LEU T 105       1.336 -43.035   8.301  1.00  0.21           C  
ATOM    774  O   LEU T 105       1.734 -43.091   9.462  1.00  0.21           O  
ATOM    775  CB  LEU T 105      -0.834 -44.328   7.931  1.00  0.21           C  
ATOM    776  CG  LEU T 105      -1.658 -43.052   7.627  1.00  0.21           C  
ATOM    777  CD1 LEU T 105      -3.064 -43.401   7.117  1.00  0.21           C  
ATOM    778  CD2 LEU T 105      -1.784 -42.127   8.854  1.00  0.21           C  
ATOM    779  N   TRP T 106       1.452 -41.907   7.558  1.00  0.19           N  
ATOM    780  CA  TRP T 106       2.019 -40.642   8.009  1.00  0.19           C  
ATOM    781  C   TRP T 106       0.991 -39.527   7.837  1.00  0.19           C  
ATOM    782  O   TRP T 106      -0.036 -39.700   7.191  1.00  0.19           O  
ATOM    783  CB  TRP T 106       3.309 -40.260   7.226  1.00  0.19           C  
ATOM    784  CG  TRP T 106       4.597 -40.949   7.680  1.00  0.19           C  
ATOM    785  CD1 TRP T 106       4.806 -41.910   8.637  1.00  0.19           C  
ATOM    786  CD2 TRP T 106       5.876 -40.590   7.155  1.00  0.19           C  
ATOM    787  NE1 TRP T 106       6.147 -42.172   8.728  1.00  0.19           N  
ATOM    788  CE2 TRP T 106       6.843 -41.397   7.855  1.00  0.19           C  
ATOM    789  CE3 TRP T 106       6.292 -39.682   6.195  1.00  0.19           C  
ATOM    790  CZ2 TRP T 106       8.180 -41.271   7.573  1.00  0.19           C  
ATOM    791  CZ3 TRP T 106       7.659 -39.560   5.923  1.00  0.19           C  
ATOM    792  CH2 TRP T 106       8.598 -40.350   6.611  1.00  0.19           C  
ATOM    793  N   LYS T 107       1.241 -38.352   8.461  1.00  0.24           N  
ATOM    794  CA  LYS T 107       0.250 -37.298   8.616  1.00  0.24           C  
ATOM    795  C   LYS T 107       0.881 -36.080   9.274  1.00  0.24           C  
ATOM    796  O   LYS T 107       1.768 -36.216  10.117  1.00  0.24           O  
ATOM    797  CB  LYS T 107      -0.927 -37.731   9.541  1.00  0.24           C  
ATOM    798  CG  LYS T 107      -0.463 -38.411  10.848  1.00  0.24           C  
ATOM    799  CD  LYS T 107      -0.909 -37.711  12.144  1.00  0.24           C  
ATOM    800  CE  LYS T 107       0.219 -37.578  13.183  1.00  0.24           C  
ATOM    801  NZ  LYS T 107       1.198 -36.547  12.763  1.00  0.24           N1+
ATOM    802  N   PHE T 108       0.421 -34.862   8.898  1.00  0.21           N  
ATOM    803  CA  PHE T 108       0.678 -33.582   9.552  1.00  0.21           C  
ATOM    804  C   PHE T 108       0.113 -33.498  10.985  1.00  0.21           C  
ATOM    805  O   PHE T 108      -0.228 -34.499  11.614  1.00  0.21           O  
ATOM    806  CB  PHE T 108       0.151 -32.436   8.632  1.00  0.21           C  
ATOM    807  CG  PHE T 108       0.795 -31.093   8.887  1.00  0.21           C  
ATOM    808  CD1 PHE T 108       2.161 -30.894   8.631  1.00  0.21           C  
ATOM    809  CD2 PHE T 108       0.036 -30.016   9.374  1.00  0.21           C  
ATOM    810  CE1 PHE T 108       2.762 -29.652   8.873  1.00  0.21           C  
ATOM    811  CE2 PHE T 108       0.633 -28.775   9.628  1.00  0.21           C  
ATOM    812  CZ  PHE T 108       1.998 -28.592   9.375  1.00  0.21           C  
ATOM    813  N   MET T 109      -0.007 -32.285  11.557  1.00  0.20           N  
ATOM    814  CA  MET T 109      -0.679 -32.048  12.819  1.00  0.20           C  
ATOM    815  C   MET T 109      -1.705 -30.951  12.645  1.00  0.20           C  
ATOM    816  O   MET T 109      -1.401 -29.824  12.268  1.00  0.20           O  
ATOM    817  CB  MET T 109       0.322 -31.665  13.942  1.00  0.20           C  
ATOM    818  CG  MET T 109       1.184 -32.858  14.396  1.00  0.20           C  
ATOM    819  SD  MET T 109       0.187 -34.264  14.987  1.00  0.20           S  
ATOM    820  CE  MET T 109      -0.386 -33.558  16.558  1.00  0.20           C  
ATOM    821  N   GLY T 110      -2.985 -31.270  12.930  1.00  0.23           N  
ATOM    822  CA  GLY T 110      -4.122 -30.420  12.603  1.00  0.23           C  
ATOM    823  C   GLY T 110      -4.408 -29.257  13.512  1.00  0.23           C  
ATOM    824  O   GLY T 110      -5.541 -28.799  13.544  1.00  0.23           O  
ATOM    825  N   SER T 111      -3.387 -28.699  14.198  1.00  0.29           N  
ATOM    826  CA  SER T 111      -3.457 -27.485  15.026  1.00  0.29           C  
ATOM    827  C   SER T 111      -4.000 -26.307  14.239  1.00  0.29           C  
ATOM    828  O   SER T 111      -4.907 -25.598  14.678  1.00  0.29           O  
ATOM    829  CB  SER T 111      -2.030 -27.132  15.583  1.00  0.29           C  
ATOM    830  OG  SER T 111      -1.860 -25.769  15.995  1.00  0.29           O  
ATOM    831  N   LYS T 112      -3.524 -26.124  12.993  1.00  0.28           N  
ATOM    832  CA  LYS T 112      -3.982 -25.051  12.137  1.00  0.28           C  
ATOM    833  C   LYS T 112      -5.433 -25.229  11.663  1.00  0.28           C  
ATOM    834  O   LYS T 112      -6.043 -24.270  11.201  1.00  0.28           O  
ATOM    835  CB  LYS T 112      -3.003 -24.840  10.947  1.00  0.28           C  
ATOM    836  CG  LYS T 112      -1.603 -24.363  11.397  1.00  0.28           C  
ATOM    837  CD  LYS T 112      -0.676 -23.869  10.258  1.00  0.28           C  
ATOM    838  CE  LYS T 112       0.704 -23.411  10.780  1.00  0.28           C  
ATOM    839  NZ  LYS T 112       1.565 -22.784   9.739  1.00  0.28           N1+
ATOM    840  N   CYS T 113      -6.045 -26.437  11.808  1.00  0.20           N  
ATOM    841  CA  CYS T 113      -7.465 -26.684  11.522  1.00  0.20           C  
ATOM    842  C   CYS T 113      -8.391 -26.053  12.557  1.00  0.20           C  
ATOM    843  O   CYS T 113      -9.587 -25.907  12.314  1.00  0.20           O  
ATOM    844  CB  CYS T 113      -7.797 -28.227  11.530  1.00  0.20           C  
ATOM    845  SG  CYS T 113      -9.363 -28.759  10.731  1.00  0.20           S  
ATOM    846  N   SER T 114      -7.877 -25.746  13.768  1.00  0.25           N  
ATOM    847  CA  SER T 114      -8.641 -25.378  14.967  1.00  0.25           C  
ATOM    848  C   SER T 114      -9.186 -26.583  15.702  1.00  0.25           C  
ATOM    849  O   SER T 114      -9.656 -26.479  16.831  1.00  0.25           O  
ATOM    850  CB  SER T 114      -9.741 -24.282  14.854  1.00  0.25           C  
ATOM    851  OG  SER T 114      -9.167 -23.014  14.539  1.00  0.25           O  
ATOM    852  N   ASN T 115      -9.003 -27.805  15.152  1.00  0.23           N  
ATOM    853  CA  ASN T 115      -8.806 -28.989  15.975  1.00  0.23           C  
ATOM    854  C   ASN T 115      -7.538 -28.821  16.805  1.00  0.23           C  
ATOM    855  O   ASN T 115      -6.450 -28.680  16.264  1.00  0.23           O  
ATOM    856  CB  ASN T 115      -8.588 -30.282  15.142  1.00  0.23           C  
ATOM    857  CG  ASN T 115      -9.882 -30.822  14.568  1.00  0.23           C  
ATOM    858  OD1 ASN T 115     -10.094 -30.794  13.349  1.00  0.23           O  
ATOM    859  ND2 ASN T 115     -10.749 -31.394  15.431  1.00  0.23           N  
ATOM    860  N   SER T 116      -7.632 -28.827  18.145  1.00  0.23           N  
ATOM    861  CA  SER T 116      -6.419 -28.686  18.939  1.00  0.23           C  
ATOM    862  C   SER T 116      -6.578 -29.359  20.283  1.00  0.23           C  
ATOM    863  O   SER T 116      -6.287 -30.543  20.436  1.00  0.23           O  
ATOM    864  CB  SER T 116      -5.970 -27.194  19.088  1.00  0.23           C  
ATOM    865  OG  SER T 116      -4.824 -27.054  19.933  1.00  0.23           O  
ATOM    866  N   GLY T 117      -7.038 -28.614  21.304  1.00  0.24           N  
ATOM    867  CA  GLY T 117      -7.083 -29.060  22.689  1.00  0.24           C  
ATOM    868  C   GLY T 117      -5.923 -28.569  23.512  1.00  0.24           C  
ATOM    869  O   GLY T 117      -6.018 -28.549  24.736  1.00  0.24           O  
ATOM    870  N   ILE T 118      -4.805 -28.112  22.904  1.00  0.22           N  
ATOM    871  CA  ILE T 118      -3.698 -27.574  23.687  1.00  0.22           C  
ATOM    872  C   ILE T 118      -3.933 -26.094  23.951  1.00  0.22           C  
ATOM    873  O   ILE T 118      -3.812 -25.252  23.065  1.00  0.22           O  
ATOM    874  CB  ILE T 118      -2.288 -27.887  23.148  1.00  0.22           C  
ATOM    875  CG1 ILE T 118      -1.191 -27.235  24.033  1.00  0.22           C  
ATOM    876  CG2 ILE T 118      -2.120 -27.532  21.649  1.00  0.22           C  
ATOM    877  CD1 ILE T 118       0.225 -27.764  23.761  1.00  0.22           C  
ATOM    878  N   GLU T 119      -4.336 -25.778  25.208  1.00  0.23           N  
ATOM    879  CA  GLU T 119      -4.680 -24.453  25.702  1.00  0.23           C  
ATOM    880  C   GLU T 119      -3.602 -23.408  25.500  1.00  0.23           C  
ATOM    881  O   GLU T 119      -2.407 -23.615  25.718  1.00  0.23           O  
ATOM    882  CB  GLU T 119      -5.093 -24.499  27.201  1.00  0.23           C  
ATOM    883  CG  GLU T 119      -5.692 -23.188  27.793  1.00  0.23           C  
ATOM    884  CD  GLU T 119      -7.127 -22.902  27.350  1.00  0.23           C  
ATOM    885  OE1 GLU T 119      -7.645 -21.840  27.780  1.00  0.23           O  
ATOM    886  OE2 GLU T 119      -7.705 -23.716  26.589  1.00  0.23           O  
ATOM    887  N   CYS T 120      -4.030 -22.227  25.040  1.00  0.21           N  
ATOM    888  CA  CYS T 120      -3.134 -21.265  24.464  1.00  0.21           C  
ATOM    889  C   CYS T 120      -3.001 -20.075  25.383  1.00  0.21           C  
ATOM    890  O   CYS T 120      -3.852 -19.191  25.410  1.00  0.21           O  
ATOM    891  CB  CYS T 120      -3.711 -20.818  23.092  1.00  0.21           C  
ATOM    892  SG  CYS T 120      -3.659 -22.145  21.834  1.00  0.21           S  
ATOM    893  N   ASP T 121      -1.872 -20.022  26.131  1.00  0.33           N  
ATOM    894  CA  ASP T 121      -1.441 -18.888  26.917  1.00  0.33           C  
ATOM    895  C   ASP T 121      -1.284 -17.657  26.008  1.00  0.33           C  
ATOM    896  O   ASP T 121      -0.575 -17.650  25.007  1.00  0.33           O  
ATOM    897  CB  ASP T 121      -0.172 -19.292  27.732  1.00  0.33           C  
ATOM    898  CG  ASP T 121       0.200 -18.272  28.793  1.00  0.33           C  
ATOM    899  OD1 ASP T 121      -0.358 -17.148  28.744  1.00  0.33           O  
ATOM    900  OD2 ASP T 121       1.056 -18.596  29.652  1.00  0.33           O  
ATOM    901  N   SER T 122      -2.061 -16.611  26.330  1.00  0.25           N  
ATOM    902  CA  SER T 122      -2.403 -15.509  25.449  1.00  0.25           C  
ATOM    903  C   SER T 122      -1.969 -14.251  26.177  1.00  0.25           C  
ATOM    904  O   SER T 122      -2.415 -13.130  25.939  1.00  0.25           O  
ATOM    905  CB  SER T 122      -3.940 -15.561  25.206  1.00  0.25           C  
ATOM    906  OG  SER T 122      -4.397 -14.634  24.219  1.00  0.25           O  
ATOM    907  N   SER T 123      -1.120 -14.455  27.196  1.00  0.26           N  
ATOM    908  CA  SER T 123      -1.120 -13.538  28.312  1.00  0.26           C  
ATOM    909  C   SER T 123       0.091 -13.649  29.213  1.00  0.26           C  
ATOM    910  O   SER T 123       0.388 -12.715  29.955  1.00  0.26           O  
ATOM    911  CB  SER T 123      -2.360 -13.866  29.213  1.00  0.26           C  
ATOM    912  OG  SER T 123      -2.789 -15.231  29.085  1.00  0.26           O  
ATOM    913  N   GLY T 124       0.834 -14.768  29.191  1.00  0.22           N  
ATOM    914  CA  GLY T 124       1.774 -15.079  30.255  1.00  0.22           C  
ATOM    915  C   GLY T 124       3.220 -14.723  30.035  1.00  0.22           C  
ATOM    916  O   GLY T 124       3.825 -14.947  28.991  1.00  0.22           O  
ATOM    917  N   THR T 125       3.853 -14.162  31.082  1.00  0.15           N  
ATOM    918  CA  THR T 125       5.230 -13.700  31.057  1.00  0.15           C  
ATOM    919  C   THR T 125       6.235 -14.833  31.237  1.00  0.15           C  
ATOM    920  O   THR T 125       6.875 -14.986  32.274  1.00  0.15           O  
ATOM    921  CB  THR T 125       5.458 -12.576  32.069  1.00  0.15           C  
ATOM    922  OG1 THR T 125       5.018 -12.923  33.373  1.00  0.15           O  
ATOM    923  CG2 THR T 125       4.586 -11.372  31.679  1.00  0.15           C  
ATOM    924  N   CYS T 126       6.416 -15.678  30.204  1.00  0.18           N  
ATOM    925  CA  CYS T 126       7.240 -16.868  30.280  1.00  0.18           C  
ATOM    926  C   CYS T 126       8.096 -16.864  29.037  1.00  0.18           C  
ATOM    927  O   CYS T 126       7.625 -16.581  27.945  1.00  0.18           O  
ATOM    928  CB  CYS T 126       6.347 -18.128  30.389  1.00  0.18           C  
ATOM    929  SG  CYS T 126       7.220 -19.643  30.904  1.00  0.18           S  
ATOM    930  N   ILE T 127       9.422 -17.032  29.208  1.00  0.16           N  
ATOM    931  CA  ILE T 127      10.341 -16.165  28.492  1.00  0.16           C  
ATOM    932  C   ILE T 127      11.181 -16.856  27.423  1.00  0.16           C  
ATOM    933  O   ILE T 127      11.050 -18.042  27.154  1.00  0.16           O  
ATOM    934  CB  ILE T 127      11.235 -15.360  29.456  1.00  0.16           C  
ATOM    935  CG1 ILE T 127      12.454 -16.133  30.031  1.00  0.16           C  
ATOM    936  CG2 ILE T 127      10.367 -14.768  30.595  1.00  0.16           C  
ATOM    937  CD1 ILE T 127      13.535 -15.187  30.577  1.00  0.16           C  
ATOM    938  N   ASN T 128      12.052 -16.021  26.799  1.00  0.22           N  
ATOM    939  CA  ASN T 128      13.152 -16.263  25.867  1.00  0.22           C  
ATOM    940  C   ASN T 128      12.846 -15.402  24.659  1.00  0.22           C  
ATOM    941  O   ASN T 128      12.606 -15.934  23.576  1.00  0.22           O  
ATOM    942  CB  ASN T 128      13.402 -17.727  25.401  1.00  0.22           C  
ATOM    943  CG  ASN T 128      13.904 -18.592  26.545  1.00  0.22           C  
ATOM    944  OD1 ASN T 128      14.389 -18.108  27.575  1.00  0.22           O  
ATOM    945  ND2 ASN T 128      13.814 -19.928  26.361  1.00  0.22           N  
ATOM    946  N   PRO T 129      12.804 -14.071  24.810  1.00  0.20           N  
ATOM    947  CA  PRO T 129      11.694 -13.239  24.376  1.00  0.20           C  
ATOM    948  C   PRO T 129      10.909 -13.628  23.161  1.00  0.20           C  
ATOM    949  O   PRO T 129       9.725 -13.920  23.325  1.00  0.20           O  
ATOM    950  CB  PRO T 129      12.321 -11.856  24.278  1.00  0.20           C  
ATOM    951  CG  PRO T 129      13.234 -11.826  25.508  1.00  0.20           C  
ATOM    952  CD  PRO T 129      13.703 -13.288  25.665  1.00  0.20           C  
ATOM    953  N   SER T 130      11.534 -13.622  21.963  1.00  0.26           N  
ATOM    954  CA  SER T 130      10.946 -14.005  20.686  1.00  0.26           C  
ATOM    955  C   SER T 130       9.512 -13.555  20.507  1.00  0.26           C  
ATOM    956  O   SER T 130       8.600 -14.356  20.308  1.00  0.26           O  
ATOM    957  CB  SER T 130      11.054 -15.504  20.468  1.00  0.26           C  
ATOM    958  OG  SER T 130      10.861 -15.814  19.092  1.00  0.26           O  
ATOM    959  N   ASN T 131       9.296 -12.235  20.693  1.00  0.23           N  
ATOM    960  CA  ASN T 131       8.008 -11.684  21.060  1.00  0.23           C  
ATOM    961  C   ASN T 131       6.913 -11.995  20.065  1.00  0.23           C  
ATOM    962  O   ASN T 131       6.859 -11.465  18.958  1.00  0.23           O  
ATOM    963  CB  ASN T 131       8.095 -10.165  21.341  1.00  0.23           C  
ATOM    964  CG  ASN T 131       8.493  -9.976  22.794  1.00  0.23           C  
ATOM    965  OD1 ASN T 131       7.734 -10.310  23.707  1.00  0.23           O  
ATOM    966  ND2 ASN T 131       9.696  -9.429  23.059  1.00  0.23           N  
ATOM    967  N   TRP T 132       6.061 -12.945  20.483  1.00  0.18           N  
ATOM    968  CA  TRP T 132       5.192 -13.712  19.628  1.00  0.18           C  
ATOM    969  C   TRP T 132       5.837 -14.381  18.422  1.00  0.18           C  
ATOM    970  O   TRP T 132       5.868 -13.859  17.307  1.00  0.18           O  
ATOM    971  CB  TRP T 132       3.909 -12.985  19.188  1.00  0.18           C  
ATOM    972  CG  TRP T 132       3.056 -12.525  20.358  1.00  0.18           C  
ATOM    973  CD1 TRP T 132       2.194 -13.266  21.121  1.00  0.18           C  
ATOM    974  CD2 TRP T 132       3.037 -11.190  20.856  1.00  0.18           C  
ATOM    975  NE1 TRP T 132       1.606 -12.450  22.051  1.00  0.18           N  
ATOM    976  CE2 TRP T 132       2.077 -11.178  21.930  1.00  0.18           C  
ATOM    977  CE3 TRP T 132       3.710 -10.032  20.507  1.00  0.18           C  
ATOM    978  CZ2 TRP T 132       1.808 -10.009  22.599  1.00  0.18           C  
ATOM    979  CZ3 TRP T 132       3.432  -8.852  21.203  1.00  0.18           C  
ATOM    980  CH2 TRP T 132       2.479  -8.839  22.239  1.00  0.18           C  
ATOM    981  N   CYS T 133       6.269 -15.645  18.591  1.00  0.29           N  
ATOM    982  CA  CYS T 133       6.137 -16.594  17.502  1.00  0.29           C  
ATOM    983  C   CYS T 133       4.695 -16.806  17.092  1.00  0.29           C  
ATOM    984  O   CYS T 133       3.958 -17.581  17.693  1.00  0.29           O  
ATOM    985  CB  CYS T 133       6.702 -17.996  17.825  1.00  0.29           C  
ATOM    986  SG  CYS T 133       8.503 -18.002  17.754  1.00  0.29           S  
ATOM    987  N   ASP T 134       4.310 -16.154  15.977  1.00  0.26           N  
ATOM    988  CA  ASP T 134       3.321 -16.698  15.078  1.00  0.26           C  
ATOM    989  C   ASP T 134       3.840 -18.020  14.486  1.00  0.26           C  
ATOM    990  O   ASP T 134       5.040 -18.283  14.395  1.00  0.26           O  
ATOM    991  CB  ASP T 134       2.824 -15.681  14.003  1.00  0.26           C  
ATOM    992  CG  ASP T 134       1.676 -16.319  13.233  1.00  0.26           C  
ATOM    993  OD1 ASP T 134       1.781 -16.441  11.993  1.00  0.26           O  
ATOM    994  OD2 ASP T 134       0.753 -16.822  13.925  1.00  0.26           O  
ATOM    995  N   GLY T 135       2.890 -18.892  14.117  1.00  0.28           N  
ATOM    996  CA  GLY T 135       3.070 -20.260  13.661  1.00  0.28           C  
ATOM    997  C   GLY T 135       3.584 -20.398  12.250  1.00  0.28           C  
ATOM    998  O   GLY T 135       2.972 -21.108  11.446  1.00  0.28           O  
ATOM    999  N   VAL T 136       4.714 -19.740  11.909  1.00  0.23           N  
ATOM   1000  CA  VAL T 136       5.290 -19.708  10.568  1.00  0.23           C  
ATOM   1001  C   VAL T 136       5.680 -21.087  10.050  1.00  0.23           C  
ATOM   1002  O   VAL T 136       4.978 -21.701   9.241  1.00  0.23           O  
ATOM   1003  CB  VAL T 136       6.497 -18.764  10.460  1.00  0.23           C  
ATOM   1004  CG1 VAL T 136       6.971 -18.637   8.992  1.00  0.23           C  
ATOM   1005  CG2 VAL T 136       6.125 -17.363  10.988  1.00  0.23           C  
ATOM   1006  N   SER T 137       6.807 -21.633  10.524  1.00  0.20           N  
ATOM   1007  CA  SER T 137       7.355 -22.846   9.944  1.00  0.20           C  
ATOM   1008  C   SER T 137       8.248 -23.548  10.920  1.00  0.20           C  
ATOM   1009  O   SER T 137       8.491 -24.748  10.798  1.00  0.20           O  
ATOM   1010  CB  SER T 137       8.249 -22.486   8.722  1.00  0.20           C  
ATOM   1011  OG  SER T 137       9.243 -21.538   9.118  1.00  0.20           O  
ATOM   1012  N   HIS T 138       8.713 -22.818  11.935  1.00  0.26           N  
ATOM   1013  CA  HIS T 138       9.705 -23.230  12.863  1.00  0.26           C  
ATOM   1014  C   HIS T 138       9.077 -23.661  14.192  1.00  0.26           C  
ATOM   1015  O   HIS T 138       8.384 -22.923  14.881  1.00  0.26           O  
ATOM   1016  CB  HIS T 138      10.671 -22.021  13.015  1.00  0.26           C  
ATOM   1017  CG  HIS T 138      10.056 -20.850  13.704  1.00  0.26           C  
ATOM   1018  ND1 HIS T 138       8.988 -20.210  13.115  1.00  0.26           N  
ATOM   1019  CD2 HIS T 138      10.402 -20.238  14.870  1.00  0.26           C  
ATOM   1020  CE1 HIS T 138       8.715 -19.201  13.912  1.00  0.26           C  
ATOM   1021  NE2 HIS T 138       9.534 -19.183  14.985  1.00  0.26           N  
ATOM   1022  N   CYS T 139       9.349 -24.913  14.604  1.00  0.21           N  
ATOM   1023  CA  CYS T 139       9.215 -25.374  15.984  1.00  0.21           C  
ATOM   1024  C   CYS T 139      10.152 -24.772  17.072  1.00  0.21           C  
ATOM   1025  O   CYS T 139       9.710 -24.786  18.223  1.00  0.21           O  
ATOM   1026  CB  CYS T 139       9.370 -26.916  16.068  1.00  0.21           C  
ATOM   1027  SG  CYS T 139       8.290 -27.830  14.914  1.00  0.21           S  
ATOM   1028  N   PRO T 140      11.408 -24.285  16.889  1.00  0.22           N  
ATOM   1029  CA  PRO T 140      12.117 -23.410  17.836  1.00  0.22           C  
ATOM   1030  C   PRO T 140      11.372 -22.262  18.505  1.00  0.22           C  
ATOM   1031  O   PRO T 140      10.275 -21.881  18.115  1.00  0.22           O  
ATOM   1032  CB  PRO T 140      13.280 -22.790  17.015  1.00  0.22           C  
ATOM   1033  CG  PRO T 140      13.447 -23.628  15.752  1.00  0.22           C  
ATOM   1034  CD  PRO T 140      12.082 -24.274  15.595  1.00  0.22           C  
ATOM   1035  N   GLY T 141      12.015 -21.634  19.517  1.00  0.22           N  
ATOM   1036  CA  GLY T 141      11.404 -20.535  20.251  1.00  0.22           C  
ATOM   1037  C   GLY T 141      11.439 -19.238  19.506  1.00  0.22           C  
ATOM   1038  O   GLY T 141      10.716 -18.331  19.899  1.00  0.22           O  
ATOM   1039  N   GLY T 142      12.215 -19.110  18.412  1.00  0.26           N  
ATOM   1040  CA  GLY T 142      12.313 -17.931  17.570  1.00  0.26           C  
ATOM   1041  C   GLY T 142      13.215 -18.225  16.423  1.00  0.26           C  
ATOM   1042  O   GLY T 142      13.793 -19.309  16.370  1.00  0.26           O  
ATOM   1043  N   GLU T 143      13.379 -17.267  15.493  1.00  0.29           N  
ATOM   1044  CA  GLU T 143      14.196 -17.477  14.324  1.00  0.29           C  
ATOM   1045  C   GLU T 143      14.625 -16.148  13.736  1.00  0.29           C  
ATOM   1046  O   GLU T 143      14.092 -15.092  14.091  1.00  0.29           O  
ATOM   1047  CB  GLU T 143      13.448 -18.305  13.250  1.00  0.29           C  
ATOM   1048  CG  GLU T 143      12.176 -17.640  12.667  1.00  0.29           C  
ATOM   1049  CD  GLU T 143      11.599 -18.469  11.520  1.00  0.29           C  
ATOM   1050  OE1 GLU T 143      12.246 -19.476  11.122  1.00  0.29           O  
ATOM   1051  OE2 GLU T 143      10.489 -18.104  11.065  1.00  0.29           O  
ATOM   1052  N   ASP T 144      15.625 -16.172  12.832  1.00  0.21           N  
ATOM   1053  CA  ASP T 144      16.079 -15.017  12.098  1.00  0.21           C  
ATOM   1054  C   ASP T 144      15.242 -14.905  10.820  1.00  0.21           C  
ATOM   1055  O   ASP T 144      15.559 -15.479   9.785  1.00  0.21           O  
ATOM   1056  CB  ASP T 144      17.595 -15.155  11.791  1.00  0.21           C  
ATOM   1057  CG  ASP T 144      18.170 -13.868  11.227  1.00  0.21           C  
ATOM   1058  OD1 ASP T 144      17.452 -12.835  11.226  1.00  0.21           O  
ATOM   1059  OD2 ASP T 144      19.352 -13.929  10.813  1.00  0.21           O  
ATOM   1060  N   GLU T 145      14.114 -14.170  10.907  1.00  0.24           N  
ATOM   1061  CA  GLU T 145      13.287 -13.823   9.759  1.00  0.24           C  
ATOM   1062  C   GLU T 145      13.975 -12.855   8.809  1.00  0.24           C  
ATOM   1063  O   GLU T 145      13.920 -12.992   7.578  1.00  0.24           O  
ATOM   1064  CB  GLU T 145      11.960 -13.187  10.265  1.00  0.24           C  
ATOM   1065  CG  GLU T 145      10.954 -12.753   9.156  1.00  0.24           C  
ATOM   1066  CD  GLU T 145      10.328 -13.891   8.349  1.00  0.24           C  
ATOM   1067  OE1 GLU T 145       9.775 -13.567   7.260  1.00  0.24           O  
ATOM   1068  OE2 GLU T 145      10.325 -15.038   8.840  1.00  0.24           O  
ATOM   1069  N   ASN T 146      14.665 -11.839   9.369  1.00  0.25           N  
ATOM   1070  CA  ASN T 146      15.253 -10.737   8.642  1.00  0.25           C  
ATOM   1071  C   ASN T 146      14.243  -9.935   7.804  1.00  0.25           C  
ATOM   1072  O   ASN T 146      13.038 -10.176   7.765  1.00  0.25           O  
ATOM   1073  CB  ASN T 146      16.490 -11.277   7.853  1.00  0.25           C  
ATOM   1074  CG  ASN T 146      17.371 -10.185   7.272  1.00  0.25           C  
ATOM   1075  OD1 ASN T 146      17.459  -9.073   7.790  1.00  0.25           O  
ATOM   1076  ND2 ASN T 146      17.967 -10.455   6.091  1.00  0.25           N  
ATOM   1077  N   ARG T 147      14.707  -8.876   7.133  1.00  0.35           N  
ATOM   1078  CA  ARG T 147      13.859  -8.188   6.214  1.00  0.35           C  
ATOM   1079  C   ARG T 147      14.685  -7.359   5.282  1.00  0.35           C  
ATOM   1080  O   ARG T 147      15.872  -7.147   5.478  1.00  0.35           O  
ATOM   1081  CB  ARG T 147      12.856  -7.262   6.934  1.00  0.35           C  
ATOM   1082  CG  ARG T 147      13.543  -6.159   7.769  1.00  0.35           C  
ATOM   1083  CD  ARG T 147      12.599  -5.316   8.619  1.00  0.35           C  
ATOM   1084  NE  ARG T 147      11.402  -5.045   7.748  1.00  0.35           N  
ATOM   1085  CZ  ARG T 147      11.396  -4.052   6.854  1.00  0.35           C  
ATOM   1086  NH1 ARG T 147      10.486  -4.031   5.885  1.00  0.35           N  
ATOM   1087  NH2 ARG T 147      12.300  -3.095   6.920  1.00  0.35           N  
ATOM   1088  N   CYS T 148      14.054  -6.846   4.220  1.00  0.59           N  
ATOM   1089  CA  CYS T 148      14.753  -6.041   3.257  1.00  0.59           C  
ATOM   1090  C   CYS T 148      14.115  -4.677   3.214  1.00  0.59           C  
ATOM   1091  O   CYS T 148      12.898  -4.543   3.168  1.00  0.59           O  
ATOM   1092  CB  CYS T 148      14.601  -6.670   1.869  1.00  0.59           C  
ATOM   1093  SG  CYS T 148      15.298  -8.348   1.728  1.00  0.59           S  
ATOM   1094  N   VAL T 149      14.956  -3.632   3.245  1.00  0.72           N  
ATOM   1095  CA  VAL T 149      14.522  -2.256   3.220  1.00  0.72           C  
ATOM   1096  C   VAL T 149      15.648  -1.425   2.661  1.00  0.72           C  
ATOM   1097  O   VAL T 149      16.820  -1.665   2.923  1.00  0.72           O  
ATOM   1098  CB  VAL T 149      14.079  -1.820   4.613  1.00  0.72           C  
ATOM   1099  CG1 VAL T 149      15.089  -2.288   5.693  1.00  0.72           C  
ATOM   1100  CG2 VAL T 149      13.708  -0.323   4.719  1.00  0.72           C  
ATOM   1101  N   ARG T 150      15.307  -0.448   1.808  1.00  0.65           N  
ATOM   1102  CA  ARG T 150      16.267   0.438   1.212  1.00  0.65           C  
ATOM   1103  C   ARG T 150      15.684   1.820   1.162  1.00  0.65           C  
ATOM   1104  O   ARG T 150      14.476   2.019   1.175  1.00  0.65           O  
ATOM   1105  CB  ARG T 150      16.595   0.019  -0.243  1.00  0.65           C  
ATOM   1106  CG  ARG T 150      17.263  -1.365  -0.381  1.00  0.65           C  
ATOM   1107  CD  ARG T 150      18.662  -1.497   0.235  1.00  0.65           C  
ATOM   1108  NE  ARG T 150      19.579  -0.565  -0.505  1.00  0.65           N  
ATOM   1109  CZ  ARG T 150      20.152  -0.835  -1.686  1.00  0.65           C  
ATOM   1110  NH1 ARG T 150      20.901   0.095  -2.275  1.00  0.65           N  
ATOM   1111  NH2 ARG T 150      19.988  -2.004  -2.293  1.00  0.65           N  
ATOM   1112  N   LEU T 151      16.587   2.804   1.095  1.00  0.69           N  
ATOM   1113  CA  LEU T 151      16.285   4.195   0.944  1.00  0.69           C  
ATOM   1114  C   LEU T 151      17.081   4.678  -0.249  1.00  0.69           C  
ATOM   1115  O   LEU T 151      18.224   4.271  -0.457  1.00  0.69           O  
ATOM   1116  CB  LEU T 151      16.689   4.916   2.248  1.00  0.69           C  
ATOM   1117  CG  LEU T 151      16.584   6.449   2.263  1.00  0.69           C  
ATOM   1118  CD1 LEU T 151      16.261   6.900   3.686  1.00  0.69           C  
ATOM   1119  CD2 LEU T 151      17.888   7.139   1.825  1.00  0.69           C  
ATOM   1120  N   TYR T 152      16.479   5.533  -1.092  1.00  0.61           N  
ATOM   1121  CA  TYR T 152      17.145   6.131  -2.227  1.00  0.61           C  
ATOM   1122  C   TYR T 152      17.935   7.376  -1.885  1.00  0.61           C  
ATOM   1123  O   TYR T 152      17.399   8.389  -1.454  1.00  0.61           O  
ATOM   1124  CB  TYR T 152      16.117   6.536  -3.316  1.00  0.61           C  
ATOM   1125  CG  TYR T 152      15.654   5.410  -4.197  1.00  0.61           C  
ATOM   1126  CD1 TYR T 152      16.332   4.184  -4.366  1.00  0.61           C  
ATOM   1127  CD2 TYR T 152      14.521   5.663  -4.984  1.00  0.61           C  
ATOM   1128  CE1 TYR T 152      15.877   3.245  -5.301  1.00  0.61           C  
ATOM   1129  CE2 TYR T 152      14.046   4.712  -5.893  1.00  0.61           C  
ATOM   1130  CZ  TYR T 152      14.732   3.505  -6.053  1.00  0.61           C  
ATOM   1131  OH  TYR T 152      14.261   2.537  -6.955  1.00  0.61           O  
ATOM   1132  N   GLY T 153      19.253   7.361  -2.171  1.00  0.60           N  
ATOM   1133  CA  GLY T 153      20.066   8.576  -2.195  1.00  0.60           C  
ATOM   1134  C   GLY T 153      19.608   9.689  -3.131  1.00  0.60           C  
ATOM   1135  O   GLY T 153      19.810  10.842  -2.760  1.00  0.60           O  
ATOM   1136  N   PRO T 154      18.990   9.475  -4.303  1.00  0.50           N  
ATOM   1137  CA  PRO T 154      18.488  10.580  -5.120  1.00  0.50           C  
ATOM   1138  C   PRO T 154      17.385  11.445  -4.520  1.00  0.50           C  
ATOM   1139  O   PRO T 154      17.330  12.631  -4.831  1.00  0.50           O  
ATOM   1140  CB  PRO T 154      17.967   9.894  -6.392  1.00  0.50           C  
ATOM   1141  CG  PRO T 154      18.856   8.660  -6.556  1.00  0.50           C  
ATOM   1142  CD  PRO T 154      19.203   8.268  -5.118  1.00  0.50           C  
ATOM   1143  N   ASN T 155      16.447  10.884  -3.732  1.00  0.53           N  
ATOM   1144  CA  ASN T 155      15.287  11.653  -3.305  1.00  0.53           C  
ATOM   1145  C   ASN T 155      14.620  11.118  -2.055  1.00  0.53           C  
ATOM   1146  O   ASN T 155      13.544  11.590  -1.682  1.00  0.53           O  
ATOM   1147  CB  ASN T 155      14.232  11.792  -4.443  1.00  0.53           C  
ATOM   1148  CG  ASN T 155      13.659  10.461  -4.918  1.00  0.53           C  
ATOM   1149  OD1 ASN T 155      14.027   9.362  -4.490  1.00  0.53           O  
ATOM   1150  ND2 ASN T 155      12.680  10.564  -5.846  1.00  0.53           N  
ATOM   1151  N   PHE T 156      15.245  10.138  -1.379  1.00  0.64           N  
ATOM   1152  CA  PHE T 156      14.856   9.649  -0.077  1.00  0.64           C  
ATOM   1153  C   PHE T 156      13.634   8.736  -0.076  1.00  0.64           C  
ATOM   1154  O   PHE T 156      13.148   8.356   0.987  1.00  0.64           O  
ATOM   1155  CB  PHE T 156      14.739  10.792   0.965  1.00  0.64           C  
ATOM   1156  CG  PHE T 156      16.057  11.484   1.190  1.00  0.64           C  
ATOM   1157  CD1 PHE T 156      17.013  10.935   2.060  1.00  0.64           C  
ATOM   1158  CD2 PHE T 156      16.350  12.697   0.548  1.00  0.64           C  
ATOM   1159  CE1 PHE T 156      18.247  11.566   2.263  1.00  0.64           C  
ATOM   1160  CE2 PHE T 156      17.574  13.344   0.760  1.00  0.64           C  
ATOM   1161  CZ  PHE T 156      18.526  12.774   1.613  1.00  0.64           C  
ATOM   1162  N   ILE T 157      13.136   8.298  -1.259  1.00  0.69           N  
ATOM   1163  CA  ILE T 157      12.082   7.287  -1.374  1.00  0.69           C  
ATOM   1164  C   ILE T 157      12.529   5.968  -0.758  1.00  0.69           C  
ATOM   1165  O   ILE T 157      13.675   5.548  -0.899  1.00  0.69           O  
ATOM   1166  CB  ILE T 157      11.622   7.052  -2.823  1.00  0.69           C  
ATOM   1167  CG1 ILE T 157      10.904   8.298  -3.384  1.00  0.69           C  
ATOM   1168  CG2 ILE T 157      10.687   5.822  -2.942  1.00  0.69           C  
ATOM   1169  CD1 ILE T 157      10.579   8.181  -4.881  1.00  0.69           C  
ATOM   1170  N   LEU T 158      11.612   5.282  -0.055  1.00  0.74           N  
ATOM   1171  CA  LEU T 158      11.875   3.977   0.497  1.00  0.74           C  
ATOM   1172  C   LEU T 158      11.353   2.852  -0.349  1.00  0.74           C  
ATOM   1173  O   LEU T 158      10.212   2.843  -0.788  1.00  0.74           O  
ATOM   1174  CB  LEU T 158      11.147   3.807   1.810  1.00  0.74           C  
ATOM   1175  CG  LEU T 158      11.641   4.757   2.884  1.00  0.74           C  
ATOM   1176  CD1 LEU T 158      10.528   4.662   3.889  1.00  0.74           C  
ATOM   1177  CD2 LEU T 158      13.005   4.363   3.470  1.00  0.74           C  
ATOM   1178  N   GLN T 159      12.213   1.838  -0.518  1.00  0.72           N  
ATOM   1179  CA  GLN T 159      11.980   0.703  -1.367  1.00  0.72           C  
ATOM   1180  C   GLN T 159      12.090  -0.561  -0.538  1.00  0.72           C  
ATOM   1181  O   GLN T 159      13.004  -0.740   0.257  1.00  0.72           O  
ATOM   1182  CB  GLN T 159      13.054   0.669  -2.480  1.00  0.72           C  
ATOM   1183  CG  GLN T 159      13.152   1.970  -3.304  1.00  0.72           C  
ATOM   1184  CD  GLN T 159      11.898   2.191  -4.130  1.00  0.72           C  
ATOM   1185  OE1 GLN T 159      10.951   2.838  -3.708  1.00  0.72           O  
ATOM   1186  NE2 GLN T 159      11.874   1.657  -5.369  1.00  0.72           N  
ATOM   1187  N   VAL T 160      11.128  -1.483  -0.692  1.00  0.72           N  
ATOM   1188  CA  VAL T 160      11.045  -2.681   0.110  1.00  0.72           C  
ATOM   1189  C   VAL T 160      11.003  -3.866  -0.817  1.00  0.72           C  
ATOM   1190  O   VAL T 160      10.313  -3.886  -1.827  1.00  0.72           O  
ATOM   1191  CB  VAL T 160       9.782  -2.677   0.948  1.00  0.72           C  
ATOM   1192  CG1 VAL T 160       9.772  -3.866   1.939  1.00  0.72           C  
ATOM   1193  CG2 VAL T 160       9.676  -1.330   1.686  1.00  0.72           C  
ATOM   1194  N   TYR T 161      11.782  -4.911  -0.508  1.00  0.66           N  
ATOM   1195  CA  TYR T 161      11.813  -6.079  -1.349  1.00  0.66           C  
ATOM   1196  C   TYR T 161      10.579  -6.961  -1.197  1.00  0.66           C  
ATOM   1197  O   TYR T 161      10.231  -7.417  -0.104  1.00  0.66           O  
ATOM   1198  CB  TYR T 161      13.046  -6.909  -0.990  1.00  0.66           C  
ATOM   1199  CG  TYR T 161      13.424  -7.877  -2.041  1.00  0.66           C  
ATOM   1200  CD1 TYR T 161      13.287  -9.251  -1.808  1.00  0.66           C  
ATOM   1201  CD2 TYR T 161      13.990  -7.419  -3.235  1.00  0.66           C  
ATOM   1202  CE1 TYR T 161      13.733 -10.168  -2.765  1.00  0.66           C  
ATOM   1203  CE2 TYR T 161      14.431  -8.335  -4.194  1.00  0.66           C  
ATOM   1204  CZ  TYR T 161      14.308  -9.707  -3.950  1.00  0.66           C  
ATOM   1205  OH  TYR T 161      14.776 -10.620  -4.902  1.00  0.66           O  
ATOM   1206  N   SER T 162       9.935  -7.255  -2.336  1.00  0.65           N  
ATOM   1207  CA  SER T 162       8.868  -8.219  -2.461  1.00  0.65           C  
ATOM   1208  C   SER T 162       9.520  -9.526  -2.841  1.00  0.65           C  
ATOM   1209  O   SER T 162       9.944  -9.738  -3.974  1.00  0.65           O  
ATOM   1210  CB  SER T 162       7.860  -7.804  -3.562  1.00  0.65           C  
ATOM   1211  OG  SER T 162       6.845  -8.794  -3.764  1.00  0.65           O  
ATOM   1212  N   SER T 163       9.623 -10.472  -1.880  1.00  0.57           N  
ATOM   1213  CA  SER T 163      10.402 -11.693  -2.059  1.00  0.57           C  
ATOM   1214  C   SER T 163       9.710 -12.669  -2.956  1.00  0.57           C  
ATOM   1215  O   SER T 163      10.347 -13.561  -3.534  1.00  0.57           O  
ATOM   1216  CB  SER T 163      10.778 -12.396  -0.722  1.00  0.57           C  
ATOM   1217  OG  SER T 163       9.762 -12.327   0.290  1.00  0.57           O  
ATOM   1218  N   GLN T 164       8.403 -12.434  -3.117  1.00  0.47           N  
ATOM   1219  CA  GLN T 164       7.553 -13.035  -4.085  1.00  0.47           C  
ATOM   1220  C   GLN T 164       7.939 -12.750  -5.541  1.00  0.47           C  
ATOM   1221  O   GLN T 164       8.192 -13.645  -6.321  1.00  0.47           O  
ATOM   1222  CB  GLN T 164       6.128 -12.470  -3.858  1.00  0.47           C  
ATOM   1223  CG  GLN T 164       5.491 -12.729  -2.482  1.00  0.47           C  
ATOM   1224  CD  GLN T 164       4.026 -12.550  -2.589  1.00  0.47           C  
ATOM   1225  OE1 GLN T 164       3.564 -11.513  -3.119  1.00  0.47           O  
ATOM   1226  NE2 GLN T 164       3.212 -13.532  -2.249  1.00  0.47           N  
ATOM   1227  N   ARG T 165       8.055 -11.459  -5.928  1.00  0.41           N  
ATOM   1228  CA  ARG T 165       8.228 -11.125  -7.335  1.00  0.41           C  
ATOM   1229  C   ARG T 165       9.679 -10.876  -7.675  1.00  0.41           C  
ATOM   1230  O   ARG T 165      10.034 -10.680  -8.836  1.00  0.41           O  
ATOM   1231  CB  ARG T 165       7.457  -9.820  -7.629  1.00  0.41           C  
ATOM   1232  CG  ARG T 165       5.925  -9.969  -7.566  1.00  0.41           C  
ATOM   1233  CD  ARG T 165       5.239  -8.650  -7.926  1.00  0.41           C  
ATOM   1234  NE  ARG T 165       3.762  -8.837  -7.769  1.00  0.41           N  
ATOM   1235  CZ  ARG T 165       2.849  -7.870  -7.951  1.00  0.41           C  
ATOM   1236  NH1 ARG T 165       1.557  -8.149  -7.781  1.00  0.41           N  
ATOM   1237  NH2 ARG T 165       3.188  -6.637  -8.311  1.00  0.41           N  
ATOM   1238  N   LYS T 166      10.532 -10.843  -6.637  1.00  0.53           N  
ATOM   1239  CA  LYS T 166      11.936 -10.476  -6.679  1.00  0.53           C  
ATOM   1240  C   LYS T 166      12.126  -9.000  -6.952  1.00  0.53           C  
ATOM   1241  O   LYS T 166      13.207  -8.546  -7.322  1.00  0.53           O  
ATOM   1242  CB  LYS T 166      12.807 -11.331  -7.648  1.00  0.53           C  
ATOM   1243  CG  LYS T 166      12.683 -12.851  -7.459  1.00  0.53           C  
ATOM   1244  CD  LYS T 166      13.033 -13.304  -6.034  1.00  0.53           C  
ATOM   1245  CE  LYS T 166      12.869 -14.807  -5.833  1.00  0.53           C  
ATOM   1246  NZ  LYS T 166      12.793 -15.096  -4.386  1.00  0.53           N1+
ATOM   1247  N   SER T 167      11.065  -8.204  -6.743  1.00  0.62           N  
ATOM   1248  CA  SER T 167      11.032  -6.817  -7.132  1.00  0.62           C  
ATOM   1249  C   SER T 167      11.073  -5.920  -5.926  1.00  0.62           C  
ATOM   1250  O   SER T 167      10.773  -6.313  -4.798  1.00  0.62           O  
ATOM   1251  CB  SER T 167       9.809  -6.459  -8.027  1.00  0.62           C  
ATOM   1252  OG  SER T 167       8.541  -6.666  -7.400  1.00  0.62           O  
ATOM   1253  N   TRP T 168      11.457  -4.656  -6.139  1.00  0.65           N  
ATOM   1254  CA  TRP T 168      11.385  -3.636  -5.124  1.00  0.65           C  
ATOM   1255  C   TRP T 168      10.053  -2.937  -5.263  1.00  0.65           C  
ATOM   1256  O   TRP T 168       9.749  -2.370  -6.310  1.00  0.65           O  
ATOM   1257  CB  TRP T 168      12.524  -2.598  -5.296  1.00  0.65           C  
ATOM   1258  CG  TRP T 168      13.900  -3.223  -5.153  1.00  0.65           C  
ATOM   1259  CD1 TRP T 168      14.708  -3.771  -6.111  1.00  0.65           C  
ATOM   1260  CD2 TRP T 168      14.525  -3.491  -3.890  1.00  0.65           C  
ATOM   1261  NE1 TRP T 168      15.797  -4.377  -5.523  1.00  0.65           N  
ATOM   1262  CE2 TRP T 168      15.701  -4.228  -4.160  1.00  0.65           C  
ATOM   1263  CE3 TRP T 168      14.150  -3.191  -2.586  1.00  0.65           C  
ATOM   1264  CZ2 TRP T 168      16.501  -4.686  -3.123  1.00  0.65           C  
ATOM   1265  CZ3 TRP T 168      14.959  -3.653  -1.541  1.00  0.65           C  
ATOM   1266  CH2 TRP T 168      16.117  -4.401  -1.804  1.00  0.65           C  
ATOM   1267  N   HIS T 169       9.221  -2.949  -4.208  1.00  0.66           N  
ATOM   1268  CA  HIS T 169       8.029  -2.136  -4.178  1.00  0.66           C  
ATOM   1269  C   HIS T 169       8.309  -0.998  -3.223  1.00  0.66           C  
ATOM   1270  O   HIS T 169       8.780  -1.231  -2.110  1.00  0.66           O  
ATOM   1271  CB  HIS T 169       6.755  -2.815  -3.670  1.00  0.66           C  
ATOM   1272  CG  HIS T 169       6.355  -4.009  -4.449  1.00  0.66           C  
ATOM   1273  ND1 HIS T 169       5.467  -4.898  -3.888  1.00  0.66           N  
ATOM   1274  CD2 HIS T 169       6.640  -4.364  -5.729  1.00  0.66           C  
ATOM   1275  CE1 HIS T 169       5.222  -5.780  -4.828  1.00  0.66           C  
ATOM   1276  NE2 HIS T 169       5.912  -5.506  -5.959  1.00  0.66           N  
ATOM   1277  N   PRO T 170       8.062   0.224  -3.593  1.00  0.73           N  
ATOM   1278  CA  PRO T 170       7.973   1.343  -2.668  1.00  0.73           C  
ATOM   1279  C   PRO T 170       6.809   1.276  -1.649  1.00  0.73           C  
ATOM   1280  O   PRO T 170       6.143   0.245  -1.536  1.00  0.73           O  
ATOM   1281  CB  PRO T 170       7.719   2.486  -3.644  1.00  0.73           C  
ATOM   1282  CG  PRO T 170       8.198   2.097  -5.035  1.00  0.73           C  
ATOM   1283  CD  PRO T 170       7.947   0.610  -4.999  1.00  0.73           C  
ATOM   1284  N   VAL T 171       6.500   2.381  -0.927  1.00  0.75           N  
ATOM   1285  CA  VAL T 171       5.509   2.435   0.158  1.00  0.75           C  
ATOM   1286  C   VAL T 171       4.438   3.502  -0.046  1.00  0.75           C  
ATOM   1287  O   VAL T 171       4.744   4.680  -0.239  1.00  0.75           O  
ATOM   1288  CB  VAL T 171       6.185   2.771   1.477  1.00  0.75           C  
ATOM   1289  CG1 VAL T 171       5.188   2.639   2.654  1.00  0.75           C  
ATOM   1290  CG2 VAL T 171       7.403   1.848   1.667  1.00  0.75           C  
ATOM   1291  N   CYS T 172       3.140   3.131  -0.010  1.00  0.71           N  
ATOM   1292  CA  CYS T 172       2.011   4.037  -0.138  1.00  0.71           C  
ATOM   1293  C   CYS T 172       1.909   4.956   1.064  1.00  0.71           C  
ATOM   1294  O   CYS T 172       2.129   4.520   2.189  1.00  0.71           O  
ATOM   1295  CB  CYS T 172       0.680   3.250  -0.301  1.00  0.71           C  
ATOM   1296  SG  CYS T 172      -0.673   4.228  -1.030  1.00  0.71           S  
ATOM   1297  N   GLN T 173       1.587   6.251   0.875  1.00  0.67           N  
ATOM   1298  CA  GLN T 173       1.369   7.147   1.997  1.00  0.67           C  
ATOM   1299  C   GLN T 173       0.179   6.785   2.863  1.00  0.67           C  
ATOM   1300  O   GLN T 173      -0.859   6.335   2.379  1.00  0.67           O  
ATOM   1301  CB  GLN T 173       1.252   8.628   1.553  1.00  0.67           C  
ATOM   1302  CG  GLN T 173      -0.005   8.972   0.704  1.00  0.67           C  
ATOM   1303  CD  GLN T 173      -1.211   9.446   1.504  1.00  0.67           C  
ATOM   1304  OE1 GLN T 173      -1.073  10.073   2.556  1.00  0.67           O  
ATOM   1305  NE2 GLN T 173      -2.426   9.213   0.962  1.00  0.67           N  
ATOM   1306  N   ASP T 174       0.323   7.027   4.171  1.00  0.60           N  
ATOM   1307  CA  ASP T 174      -0.746   6.882   5.115  1.00  0.60           C  
ATOM   1308  C   ASP T 174      -0.601   7.944   6.199  1.00  0.60           C  
ATOM   1309  O   ASP T 174       0.323   8.760   6.214  1.00  0.60           O  
ATOM   1310  CB  ASP T 174      -0.833   5.409   5.643  1.00  0.60           C  
ATOM   1311  CG  ASP T 174       0.334   4.922   6.494  1.00  0.60           C  
ATOM   1312  OD1 ASP T 174       1.225   5.730   6.843  1.00  0.60           O  
ATOM   1313  OD2 ASP T 174       0.286   3.728   6.885  1.00  0.60           O  
ATOM   1314  N   ASP T 175      -1.539   7.963   7.160  1.00  0.55           N  
ATOM   1315  CA  ASP T 175      -1.513   8.858   8.299  1.00  0.55           C  
ATOM   1316  C   ASP T 175      -0.418   8.462   9.302  1.00  0.55           C  
ATOM   1317  O   ASP T 175      -0.048   9.217  10.201  1.00  0.55           O  
ATOM   1318  CB  ASP T 175      -2.906   8.849   8.983  1.00  0.55           C  
ATOM   1319  CG  ASP T 175      -3.982   9.418   8.068  1.00  0.55           C  
ATOM   1320  OD1 ASP T 175      -3.648  10.219   7.161  1.00  0.55           O  
ATOM   1321  OD2 ASP T 175      -5.164   9.047   8.286  1.00  0.55           O  
ATOM   1322  N   TRP T 176       0.171   7.257   9.139  1.00  0.51           N  
ATOM   1323  CA  TRP T 176       1.192   6.698   9.991  1.00  0.51           C  
ATOM   1324  C   TRP T 176       2.580   6.911   9.406  1.00  0.51           C  
ATOM   1325  O   TRP T 176       3.551   6.368   9.937  1.00  0.51           O  
ATOM   1326  CB  TRP T 176       0.963   5.179  10.202  1.00  0.51           C  
ATOM   1327  CG  TRP T 176      -0.284   4.859  10.998  1.00  0.51           C  
ATOM   1328  CD1 TRP T 176      -1.455   4.288  10.584  1.00  0.51           C  
ATOM   1329  CD2 TRP T 176      -0.441   5.156  12.395  1.00  0.51           C  
ATOM   1330  NE1 TRP T 176      -2.338   4.201  11.642  1.00  0.51           N  
ATOM   1331  CE2 TRP T 176      -1.737   4.732  12.762  1.00  0.51           C  
ATOM   1332  CE3 TRP T 176       0.411   5.753  13.322  1.00  0.51           C  
ATOM   1333  CZ2 TRP T 176      -2.192   4.899  14.062  1.00  0.51           C  
ATOM   1334  CZ3 TRP T 176      -0.054   5.924  14.632  1.00  0.51           C  
ATOM   1335  CH2 TRP T 176      -1.338   5.500  15.000  1.00  0.51           C  
ATOM   1336  N   ASN T 177       2.724   7.765   8.356  1.00  0.63           N  
ATOM   1337  CA  ASN T 177       3.970   8.067   7.649  1.00  0.63           C  
ATOM   1338  C   ASN T 177       5.159   8.342   8.563  1.00  0.63           C  
ATOM   1339  O   ASN T 177       6.282   7.915   8.294  1.00  0.63           O  
ATOM   1340  CB  ASN T 177       3.839   9.326   6.735  1.00  0.63           C  
ATOM   1341  CG  ASN T 177       3.162   9.032   5.405  1.00  0.63           C  
ATOM   1342  OD1 ASN T 177       2.988   7.901   4.959  1.00  0.63           O  
ATOM   1343  ND2 ASN T 177       2.790  10.115   4.687  1.00  0.63           N  
ATOM   1344  N   GLU T 178       4.948   9.063   9.684  1.00  0.61           N  
ATOM   1345  CA  GLU T 178       5.981   9.263  10.681  1.00  0.61           C  
ATOM   1346  C   GLU T 178       6.477   7.980  11.358  1.00  0.61           C  
ATOM   1347  O   GLU T 178       7.673   7.688  11.342  1.00  0.61           O  
ATOM   1348  CB  GLU T 178       5.498  10.231  11.781  1.00  0.61           C  
ATOM   1349  CG  GLU T 178       6.641  10.557  12.770  1.00  0.61           C  
ATOM   1350  CD  GLU T 178       6.245  11.471  13.917  1.00  0.61           C  
ATOM   1351  OE1 GLU T 178       7.154  11.657  14.778  1.00  0.61           O  
ATOM   1352  OE2 GLU T 178       5.100  11.961  13.961  1.00  0.61           O  
ATOM   1353  N   ASN T 179       5.582   7.142  11.928  1.00  0.64           N  
ATOM   1354  CA  ASN T 179       5.948   5.911  12.628  1.00  0.64           C  
ATOM   1355  C   ASN T 179       6.447   4.841  11.702  1.00  0.64           C  
ATOM   1356  O   ASN T 179       7.417   4.148  12.013  1.00  0.64           O  
ATOM   1357  CB  ASN T 179       4.786   5.314  13.449  1.00  0.64           C  
ATOM   1358  CG  ASN T 179       4.624   6.119  14.724  1.00  0.64           C  
ATOM   1359  OD1 ASN T 179       5.534   6.816  15.177  1.00  0.64           O  
ATOM   1360  ND2 ASN T 179       3.444   5.983  15.365  1.00  0.64           N  
ATOM   1361  N   TYR T 180       5.832   4.743  10.507  1.00  0.66           N  
ATOM   1362  CA  TYR T 180       6.297   3.931   9.407  1.00  0.66           C  
ATOM   1363  C   TYR T 180       7.752   4.298   9.098  1.00  0.66           C  
ATOM   1364  O   TYR T 180       8.622   3.442   8.921  1.00  0.66           O  
ATOM   1365  CB  TYR T 180       5.353   4.200   8.185  1.00  0.66           C  
ATOM   1366  CG  TYR T 180       5.884   3.532   6.965  1.00  0.66           C  
ATOM   1367  CD1 TYR T 180       6.729   4.264   6.124  1.00  0.66           C  
ATOM   1368  CD2 TYR T 180       5.824   2.143   6.836  1.00  0.66           C  
ATOM   1369  CE1 TYR T 180       7.617   3.597   5.282  1.00  0.66           C  
ATOM   1370  CE2 TYR T 180       6.724   1.493   5.995  1.00  0.66           C  
ATOM   1371  CZ  TYR T 180       7.676   2.208   5.282  1.00  0.66           C  
ATOM   1372  OH  TYR T 180       8.723   1.506   4.664  1.00  0.66           O  
ATOM   1373  N   GLY T 181       8.057   5.610   9.093  1.00  0.76           N  
ATOM   1374  CA  GLY T 181       9.392   6.084   8.814  1.00  0.76           C  
ATOM   1375  C   GLY T 181      10.429   5.945   9.887  1.00  0.76           C  
ATOM   1376  O   GLY T 181      11.587   5.648   9.607  1.00  0.76           O  
ATOM   1377  N   ARG T 182      10.055   6.131  11.159  1.00  0.67           N  
ATOM   1378  CA  ARG T 182      10.930   5.861  12.286  1.00  0.67           C  
ATOM   1379  C   ARG T 182      11.337   4.400  12.351  1.00  0.67           C  
ATOM   1380  O   ARG T 182      12.508   4.081  12.561  1.00  0.67           O  
ATOM   1381  CB  ARG T 182      10.232   6.270  13.601  1.00  0.67           C  
ATOM   1382  CG  ARG T 182      10.016   7.793  13.687  1.00  0.67           C  
ATOM   1383  CD  ARG T 182       9.227   8.236  14.927  1.00  0.67           C  
ATOM   1384  NE  ARG T 182       9.125   9.725  14.932  1.00  0.67           N  
ATOM   1385  CZ  ARG T 182      10.103  10.602  15.201  1.00  0.67           C  
ATOM   1386  NH1 ARG T 182       9.730  11.878  15.235  1.00  0.67           N  
ATOM   1387  NH2 ARG T 182      11.367  10.260  15.355  1.00  0.67           N  
ATOM   1388  N   ALA T 183      10.370   3.489  12.109  1.00  0.79           N  
ATOM   1389  CA  ALA T 183      10.616   2.075  11.971  1.00  0.79           C  
ATOM   1390  C   ALA T 183      11.498   1.736  10.775  1.00  0.79           C  
ATOM   1391  O   ALA T 183      12.495   1.048  10.931  1.00  0.79           O  
ATOM   1392  CB  ALA T 183       9.270   1.334  11.852  1.00  0.79           C  
ATOM   1393  N   ALA T 184      11.231   2.267   9.559  1.00  0.81           N  
ATOM   1394  CA  ALA T 184      12.046   1.983   8.387  1.00  0.81           C  
ATOM   1395  C   ALA T 184      13.508   2.412   8.501  1.00  0.81           C  
ATOM   1396  O   ALA T 184      14.408   1.668   8.116  1.00  0.81           O  
ATOM   1397  CB  ALA T 184      11.423   2.607   7.123  1.00  0.81           C  
ATOM   1398  N   CYS T 185      13.789   3.606   9.066  1.00  0.76           N  
ATOM   1399  CA  CYS T 185      15.150   4.041   9.352  1.00  0.76           C  
ATOM   1400  C   CYS T 185      15.865   3.161  10.365  1.00  0.76           C  
ATOM   1401  O   CYS T 185      16.997   2.739  10.125  1.00  0.76           O  
ATOM   1402  CB  CYS T 185      15.185   5.511   9.827  1.00  0.76           C  
ATOM   1403  SG  CYS T 185      14.698   6.675   8.520  1.00  0.76           S  
ATOM   1404  N   ARG T 186      15.189   2.791  11.476  1.00  0.74           N  
ATOM   1405  CA  ARG T 186      15.688   1.844  12.464  1.00  0.74           C  
ATOM   1406  C   ARG T 186      15.949   0.476  11.843  1.00  0.74           C  
ATOM   1407  O   ARG T 186      16.979  -0.161  12.078  1.00  0.74           O  
ATOM   1408  CB  ARG T 186      14.650   1.707  13.606  1.00  0.74           C  
ATOM   1409  CG  ARG T 186      15.085   0.806  14.783  1.00  0.74           C  
ATOM   1410  CD  ARG T 186      13.999   0.614  15.850  1.00  0.74           C  
ATOM   1411  NE  ARG T 186      12.864  -0.124  15.201  1.00  0.74           N  
ATOM   1412  CZ  ARG T 186      11.653  -0.272  15.752  1.00  0.74           C  
ATOM   1413  NH1 ARG T 186      10.772  -1.093  15.186  1.00  0.74           N  
ATOM   1414  NH2 ARG T 186      11.317   0.346  16.879  1.00  0.74           N  
ATOM   1415  N   ASP T 187      15.038   0.032  10.958  1.00  0.75           N  
ATOM   1416  CA  ASP T 187      15.106  -1.220  10.249  1.00  0.75           C  
ATOM   1417  C   ASP T 187      16.205  -1.299   9.177  1.00  0.75           C  
ATOM   1418  O   ASP T 187      16.449  -2.370   8.619  1.00  0.75           O  
ATOM   1419  CB  ASP T 187      13.732  -1.625   9.640  1.00  0.75           C  
ATOM   1420  CG  ASP T 187      12.697  -2.122  10.651  1.00  0.75           C  
ATOM   1421  OD1 ASP T 187      12.883  -1.964  11.881  1.00  0.75           O  
ATOM   1422  OD2 ASP T 187      11.704  -2.737  10.158  1.00  0.75           O  
ATOM   1423  N   MET T 188      16.908  -0.195   8.858  1.00  0.77           N  
ATOM   1424  CA  MET T 188      18.089  -0.210   8.004  1.00  0.77           C  
ATOM   1425  C   MET T 188      19.381  -0.019   8.784  1.00  0.77           C  
ATOM   1426  O   MET T 188      20.463  -0.043   8.198  1.00  0.77           O  
ATOM   1427  CB  MET T 188      18.021   0.926   6.960  1.00  0.77           C  
ATOM   1428  CG  MET T 188      17.013   0.663   5.838  1.00  0.77           C  
ATOM   1429  SD  MET T 188      16.926   1.968   4.575  1.00  0.77           S  
ATOM   1430  CE  MET T 188      15.839   3.046   5.542  1.00  0.77           C  
ATOM   1431  N   GLY T 189      19.328   0.154  10.122  1.00  0.85           N  
ATOM   1432  CA  GLY T 189      20.522   0.405  10.930  1.00  0.85           C  
ATOM   1433  C   GLY T 189      20.839   1.864  11.155  1.00  0.85           C  
ATOM   1434  O   GLY T 189      21.805   2.204  11.836  1.00  0.85           O  
ATOM   1435  N   TYR T 190      20.016   2.790  10.629  1.00  0.80           N  
ATOM   1436  CA  TYR T 190      20.092   4.203  10.965  1.00  0.80           C  
ATOM   1437  C   TYR T 190      19.478   4.429  12.342  1.00  0.80           C  
ATOM   1438  O   TYR T 190      18.621   3.679  12.793  1.00  0.80           O  
ATOM   1439  CB  TYR T 190      19.354   5.114   9.946  1.00  0.80           C  
ATOM   1440  CG  TYR T 190      19.896   4.955   8.556  1.00  0.80           C  
ATOM   1441  CD1 TYR T 190      21.079   5.599   8.184  1.00  0.80           C  
ATOM   1442  CD2 TYR T 190      19.205   4.213   7.590  1.00  0.80           C  
ATOM   1443  CE1 TYR T 190      21.591   5.481   6.886  1.00  0.80           C  
ATOM   1444  CE2 TYR T 190      19.714   4.078   6.289  1.00  0.80           C  
ATOM   1445  CZ  TYR T 190      20.908   4.718   5.940  1.00  0.80           C  
ATOM   1446  OH  TYR T 190      21.420   4.616   4.634  1.00  0.80           O  
ATOM   1447  N   LYS T 191      19.905   5.478  13.075  1.00  0.78           N  
ATOM   1448  CA  LYS T 191      19.367   5.732  14.404  1.00  0.78           C  
ATOM   1449  C   LYS T 191      17.884   6.093  14.461  1.00  0.78           C  
ATOM   1450  O   LYS T 191      17.138   5.620  15.322  1.00  0.78           O  
ATOM   1451  CB  LYS T 191      20.149   6.877  15.085  1.00  0.78           C  
ATOM   1452  CG  LYS T 191      19.695   7.130  16.536  1.00  0.78           C  
ATOM   1453  CD  LYS T 191      20.528   8.236  17.183  1.00  0.78           C  
ATOM   1454  CE  LYS T 191      20.189   8.583  18.635  1.00  0.78           C  
ATOM   1455  NZ  LYS T 191      20.269   7.374  19.484  1.00  0.78           N1+
ATOM   1456  N   ASN T 192      17.435   6.992  13.571  1.00  0.74           N  
ATOM   1457  CA  ASN T 192      16.071   7.449  13.542  1.00  0.74           C  
ATOM   1458  C   ASN T 192      15.863   8.135  12.212  1.00  0.74           C  
ATOM   1459  O   ASN T 192      16.800   8.344  11.441  1.00  0.74           O  
ATOM   1460  CB  ASN T 192      15.752   8.439  14.708  1.00  0.74           C  
ATOM   1461  CG  ASN T 192      14.307   8.324  15.189  1.00  0.74           C  
ATOM   1462  OD1 ASN T 192      13.353   8.085  14.446  1.00  0.74           O  
ATOM   1463  ND2 ASN T 192      14.107   8.528  16.510  1.00  0.74           N  
ATOM   1464  N   ASN T 193      14.607   8.513  11.946  1.00  0.68           N  
ATOM   1465  CA  ASN T 193      14.235   9.377  10.859  1.00  0.68           C  
ATOM   1466  C   ASN T 193      14.312  10.830  11.331  1.00  0.68           C  
ATOM   1467  O   ASN T 193      13.757  11.168  12.372  1.00  0.68           O  
ATOM   1468  CB  ASN T 193      12.791   9.015  10.431  1.00  0.68           C  
ATOM   1469  CG  ASN T 193      12.460   9.759   9.157  1.00  0.68           C  
ATOM   1470  OD1 ASN T 193      13.340  10.001   8.329  1.00  0.68           O  
ATOM   1471  ND2 ASN T 193      11.197  10.185   8.988  1.00  0.68           N  
ATOM   1472  N   PHE T 194      15.008  11.711  10.572  1.00  0.67           N  
ATOM   1473  CA  PHE T 194      15.032  13.142  10.822  1.00  0.67           C  
ATOM   1474  C   PHE T 194      13.739  13.811  10.355  1.00  0.67           C  
ATOM   1475  O   PHE T 194      13.156  14.629  11.065  1.00  0.67           O  
ATOM   1476  CB  PHE T 194      16.272  13.767  10.114  1.00  0.67           C  
ATOM   1477  CG  PHE T 194      16.440  15.229  10.432  1.00  0.67           C  
ATOM   1478  CD1 PHE T 194      15.996  16.212   9.532  1.00  0.67           C  
ATOM   1479  CD2 PHE T 194      16.999  15.631  11.654  1.00  0.67           C  
ATOM   1480  CE1 PHE T 194      16.094  17.572   9.853  1.00  0.67           C  
ATOM   1481  CE2 PHE T 194      17.107  16.990  11.977  1.00  0.67           C  
ATOM   1482  CZ  PHE T 194      16.653  17.961  11.076  1.00  0.67           C  
ATOM   1483  N   TYR T 195      13.242  13.465   9.148  1.00  0.65           N  
ATOM   1484  CA  TYR T 195      12.063  14.111   8.606  1.00  0.65           C  
ATOM   1485  C   TYR T 195      11.453  13.232   7.531  1.00  0.65           C  
ATOM   1486  O   TYR T 195      12.120  12.368   6.969  1.00  0.65           O  
ATOM   1487  CB  TYR T 195      12.403  15.507   8.004  1.00  0.65           C  
ATOM   1488  CG  TYR T 195      11.220  16.425   8.091  1.00  0.65           C  
ATOM   1489  CD1 TYR T 195      10.442  16.738   6.965  1.00  0.65           C  
ATOM   1490  CD2 TYR T 195      10.860  16.955   9.339  1.00  0.65           C  
ATOM   1491  CE1 TYR T 195       9.311  17.556   7.093  1.00  0.65           C  
ATOM   1492  CE2 TYR T 195       9.732  17.778   9.465  1.00  0.65           C  
ATOM   1493  CZ  TYR T 195       8.958  18.075   8.339  1.00  0.65           C  
ATOM   1494  OH  TYR T 195       7.814  18.885   8.453  1.00  0.65           O  
ATOM   1495  N   SER T 196      10.166  13.420   7.202  1.00  0.69           N  
ATOM   1496  CA  SER T 196       9.474  12.611   6.213  1.00  0.69           C  
ATOM   1497  C   SER T 196       8.749  13.514   5.249  1.00  0.69           C  
ATOM   1498  O   SER T 196       8.513  14.689   5.509  1.00  0.69           O  
ATOM   1499  CB  SER T 196       8.461  11.606   6.842  1.00  0.69           C  
ATOM   1500  OG  SER T 196       7.497  12.248   7.678  1.00  0.69           O  
ATOM   1501  N   SER T 197       8.406  12.985   4.069  1.00  0.72           N  
ATOM   1502  CA  SER T 197       7.688  13.749   3.075  1.00  0.72           C  
ATOM   1503  C   SER T 197       6.960  12.808   2.154  1.00  0.72           C  
ATOM   1504  O   SER T 197       7.159  11.595   2.166  1.00  0.72           O  
ATOM   1505  CB  SER T 197       8.592  14.707   2.237  1.00  0.72           C  
ATOM   1506  OG  SER T 197       9.664  14.028   1.576  1.00  0.72           O  
ATOM   1507  N   GLN T 198       6.045  13.374   1.345  1.00  0.69           N  
ATOM   1508  CA  GLN T 198       5.349  12.642   0.320  1.00  0.69           C  
ATOM   1509  C   GLN T 198       5.976  12.925  -1.032  1.00  0.69           C  
ATOM   1510  O   GLN T 198       6.213  14.074  -1.395  1.00  0.69           O  
ATOM   1511  CB  GLN T 198       3.850  13.002   0.248  1.00  0.69           C  
ATOM   1512  CG  GLN T 198       3.072  12.607   1.523  1.00  0.69           C  
ATOM   1513  CD  GLN T 198       1.632  13.101   1.417  1.00  0.69           C  
ATOM   1514  OE1 GLN T 198       1.383  14.248   1.044  1.00  0.69           O  
ATOM   1515  NE2 GLN T 198       0.645  12.250   1.760  1.00  0.69           N  
ATOM   1516  N   GLY T 199       6.246  11.870  -1.821  1.00  0.68           N  
ATOM   1517  CA  GLY T 199       6.539  11.996  -3.242  1.00  0.68           C  
ATOM   1518  C   GLY T 199       5.294  11.694  -4.031  1.00  0.68           C  
ATOM   1519  O   GLY T 199       4.440  10.946  -3.564  1.00  0.68           O  
ATOM   1520  N   ILE T 200       5.160  12.231  -5.256  1.00  0.60           N  
ATOM   1521  CA  ILE T 200       4.056  11.930  -6.161  1.00  0.60           C  
ATOM   1522  C   ILE T 200       4.649  11.134  -7.293  1.00  0.60           C  
ATOM   1523  O   ILE T 200       5.640  11.550  -7.886  1.00  0.60           O  
ATOM   1524  CB  ILE T 200       3.421  13.202  -6.732  1.00  0.60           C  
ATOM   1525  CG1 ILE T 200       2.740  14.008  -5.601  1.00  0.60           C  
ATOM   1526  CG2 ILE T 200       2.414  12.876  -7.866  1.00  0.60           C  
ATOM   1527  CD1 ILE T 200       2.307  15.412  -6.047  1.00  0.60           C  
ATOM   1528  N   VAL T 201       4.102   9.952  -7.644  1.00  0.60           N  
ATOM   1529  CA  VAL T 201       4.680   9.159  -8.722  1.00  0.60           C  
ATOM   1530  C   VAL T 201       4.658   9.822 -10.091  1.00  0.60           C  
ATOM   1531  O   VAL T 201       5.621   9.736 -10.828  1.00  0.60           O  
ATOM   1532  CB  VAL T 201       4.147   7.736  -8.804  1.00  0.60           C  
ATOM   1533  CG1 VAL T 201       2.960   7.584  -9.769  1.00  0.60           C  
ATOM   1534  CG2 VAL T 201       5.283   6.834  -9.290  1.00  0.60           C  
ATOM   1535  N   ASP T 202       3.563  10.534 -10.435  1.00  0.52           N  
ATOM   1536  CA  ASP T 202       3.370  11.140 -11.735  1.00  0.52           C  
ATOM   1537  C   ASP T 202       4.419  12.225 -12.053  1.00  0.52           C  
ATOM   1538  O   ASP T 202       4.783  12.407 -13.216  1.00  0.52           O  
ATOM   1539  CB  ASP T 202       1.890  11.627 -11.836  1.00  0.52           C  
ATOM   1540  CG  ASP T 202       0.900  10.476 -11.949  1.00  0.52           C  
ATOM   1541  OD1 ASP T 202       1.295   9.310 -12.225  1.00  0.52           O  
ATOM   1542  OD2 ASP T 202      -0.329  10.702 -11.767  1.00  0.52           O  
ATOM   1543  N   ASP T 203       4.980  12.911 -11.026  1.00  0.54           N  
ATOM   1544  CA  ASP T 203       6.111  13.814 -11.187  1.00  0.54           C  
ATOM   1545  C   ASP T 203       7.478  13.198 -10.798  1.00  0.54           C  
ATOM   1546  O   ASP T 203       8.527  13.671 -11.233  1.00  0.54           O  
ATOM   1547  CB  ASP T 203       5.906  15.074 -10.308  1.00  0.54           C  
ATOM   1548  CG  ASP T 203       4.614  15.788 -10.660  1.00  0.54           C  
ATOM   1549  OD1 ASP T 203       4.532  16.340 -11.785  1.00  0.54           O  
ATOM   1550  OD2 ASP T 203       3.712  15.812  -9.782  1.00  0.54           O  
ATOM   1551  N   SER T 204       7.527  12.114  -9.980  1.00  0.59           N  
ATOM   1552  CA  SER T 204       8.793  11.557  -9.471  1.00  0.59           C  
ATOM   1553  C   SER T 204       9.193  10.210 -10.054  1.00  0.59           C  
ATOM   1554  O   SER T 204      10.274   9.700  -9.732  1.00  0.59           O  
ATOM   1555  CB  SER T 204       8.789  11.324  -7.930  1.00  0.59           C  
ATOM   1556  OG  SER T 204       8.700  12.551  -7.208  1.00  0.59           O  
ATOM   1557  N   GLY T 205       8.382   9.554 -10.898  1.00  0.35           N  
ATOM   1558  CA  GLY T 205       8.739   8.252 -11.449  1.00  0.35           C  
ATOM   1559  C   GLY T 205       7.632   7.640 -12.275  1.00  0.35           C  
ATOM   1560  O   GLY T 205       7.041   8.295 -13.124  1.00  0.35           O  
ATOM   1561  N   SER T 206       7.323   6.347 -12.027  1.00  0.30           N  
ATOM   1562  CA  SER T 206       6.151   5.645 -12.558  1.00  0.30           C  
ATOM   1563  C   SER T 206       6.179   4.232 -11.996  1.00  0.30           C  
ATOM   1564  O   SER T 206       7.058   3.453 -12.346  1.00  0.30           O  
ATOM   1565  CB  SER T 206       6.068   5.537 -14.107  1.00  0.30           C  
ATOM   1566  OG  SER T 206       4.819   4.965 -14.510  1.00  0.30           O  
ATOM   1567  N   THR T 207       5.276   3.901 -11.037  1.00  0.41           N  
ATOM   1568  CA  THR T 207       5.330   2.656 -10.266  1.00  0.41           C  
ATOM   1569  C   THR T 207       4.108   2.573  -9.336  1.00  0.41           C  
ATOM   1570  O   THR T 207       3.265   3.467  -9.338  1.00  0.41           O  
ATOM   1571  CB  THR T 207       6.653   2.455  -9.495  1.00  0.41           C  
ATOM   1572  OG1 THR T 207       6.759   1.166  -8.908  1.00  0.41           O  
ATOM   1573  CG2 THR T 207       6.837   3.506  -8.391  1.00  0.41           C  
ATOM   1574  N   SER T 208       3.993   1.488  -8.534  1.00  0.50           N  
ATOM   1575  CA  SER T 208       2.962   1.196  -7.538  1.00  0.50           C  
ATOM   1576  C   SER T 208       3.635   0.990  -6.187  1.00  0.50           C  
ATOM   1577  O   SER T 208       4.851   1.108  -6.075  1.00  0.50           O  
ATOM   1578  CB  SER T 208       2.094  -0.053  -7.868  1.00  0.50           C  
ATOM   1579  OG  SER T 208       2.884  -1.241  -7.981  1.00  0.50           O  
ATOM   1580  N   PHE T 209       2.859   0.761  -5.096  1.00  0.60           N  
ATOM   1581  CA  PHE T 209       3.373   0.936  -3.747  1.00  0.60           C  
ATOM   1582  C   PHE T 209       2.717  -0.038  -2.749  1.00  0.60           C  
ATOM   1583  O   PHE T 209       1.524  -0.299  -2.825  1.00  0.60           O  
ATOM   1584  CB  PHE T 209       3.095   2.390  -3.256  1.00  0.60           C  
ATOM   1585  CG  PHE T 209       3.589   3.445  -4.215  1.00  0.60           C  
ATOM   1586  CD1 PHE T 209       4.885   3.921  -4.042  1.00  0.60           C  
ATOM   1587  CD2 PHE T 209       2.847   3.927  -5.311  1.00  0.60           C  
ATOM   1588  CE1 PHE T 209       5.539   4.654  -5.042  1.00  0.60           C  
ATOM   1589  CE2 PHE T 209       3.453   4.743  -6.279  1.00  0.60           C  
ATOM   1590  CZ  PHE T 209       4.808   5.075  -6.157  1.00  0.60           C  
ATOM   1591  N   MET T 210       3.476  -0.592  -1.761  1.00  0.68           N  
ATOM   1592  CA  MET T 210       2.935  -1.424  -0.678  1.00  0.68           C  
ATOM   1593  C   MET T 210       2.123  -0.619   0.325  1.00  0.68           C  
ATOM   1594  O   MET T 210       2.299   0.581   0.473  1.00  0.68           O  
ATOM   1595  CB  MET T 210       4.019  -2.129   0.187  1.00  0.68           C  
ATOM   1596  CG  MET T 210       4.967  -3.085  -0.550  1.00  0.68           C  
ATOM   1597  SD  MET T 210       6.295  -3.685   0.547  1.00  0.68           S  
ATOM   1598  CE  MET T 210       7.132  -4.906  -0.508  1.00  0.68           C  
ATOM   1599  N   LYS T 211       1.234  -1.287   1.080  1.00  0.67           N  
ATOM   1600  CA  LYS T 211       0.431  -0.660   2.108  1.00  0.67           C  
ATOM   1601  C   LYS T 211       0.779  -1.185   3.486  1.00  0.67           C  
ATOM   1602  O   LYS T 211       0.970  -2.381   3.671  1.00  0.67           O  
ATOM   1603  CB  LYS T 211      -1.035  -0.999   1.835  1.00  0.67           C  
ATOM   1604  CG  LYS T 211      -2.062  -0.359   2.778  1.00  0.67           C  
ATOM   1605  CD  LYS T 211      -3.432  -0.709   2.211  1.00  0.67           C  
ATOM   1606  CE  LYS T 211      -4.654  -0.151   2.914  1.00  0.67           C  
ATOM   1607  NZ  LYS T 211      -5.804  -0.604   2.105  1.00  0.67           N1+
ATOM   1608  N   LEU T 212       0.860  -0.285   4.492  1.00  0.65           N  
ATOM   1609  CA  LEU T 212       1.039  -0.651   5.883  1.00  0.65           C  
ATOM   1610  C   LEU T 212      -0.302  -0.966   6.554  1.00  0.65           C  
ATOM   1611  O   LEU T 212      -1.330  -0.353   6.278  1.00  0.65           O  
ATOM   1612  CB  LEU T 212       1.753   0.500   6.636  1.00  0.65           C  
ATOM   1613  CG  LEU T 212       2.155   0.191   8.095  1.00  0.65           C  
ATOM   1614  CD1 LEU T 212       3.255  -0.884   8.170  1.00  0.65           C  
ATOM   1615  CD2 LEU T 212       2.571   1.487   8.808  1.00  0.65           C  
ATOM   1616  N   ASN T 213      -0.317  -1.971   7.457  1.00  0.55           N  
ATOM   1617  CA  ASN T 213      -1.496  -2.365   8.210  1.00  0.55           C  
ATOM   1618  C   ASN T 213      -1.564  -1.728   9.600  1.00  0.55           C  
ATOM   1619  O   ASN T 213      -0.576  -1.287  10.178  1.00  0.55           O  
ATOM   1620  CB  ASN T 213      -1.555  -3.907   8.365  1.00  0.55           C  
ATOM   1621  CG  ASN T 213      -1.788  -4.534   6.995  1.00  0.55           C  
ATOM   1622  OD1 ASN T 213      -2.649  -4.092   6.232  1.00  0.55           O  
ATOM   1623  ND2 ASN T 213      -1.044  -5.614   6.677  1.00  0.55           N  
ATOM   1624  N   THR T 214      -2.781  -1.718  10.191  1.00  0.34           N  
ATOM   1625  CA  THR T 214      -3.150  -1.095  11.468  1.00  0.34           C  
ATOM   1626  C   THR T 214      -2.366  -1.588  12.665  1.00  0.34           C  
ATOM   1627  O   THR T 214      -2.053  -0.823  13.577  1.00  0.34           O  
ATOM   1628  CB  THR T 214      -4.624  -1.300  11.795  1.00  0.34           C  
ATOM   1629  OG1 THR T 214      -4.996  -2.660  11.610  1.00  0.34           O  
ATOM   1630  CG2 THR T 214      -5.478  -0.473  10.827  1.00  0.34           C  
ATOM   1631  N   SER T 215      -2.002  -2.880  12.684  1.00  0.37           N  
ATOM   1632  CA  SER T 215      -1.149  -3.542  13.665  1.00  0.37           C  
ATOM   1633  C   SER T 215       0.258  -2.967  13.867  1.00  0.37           C  
ATOM   1634  O   SER T 215       1.045  -3.521  14.631  1.00  0.37           O  
ATOM   1635  CB  SER T 215      -0.980  -5.031  13.280  1.00  0.37           C  
ATOM   1636  OG  SER T 215      -2.248  -5.684  13.282  1.00  0.37           O  
ATOM   1637  N   ALA T 216       0.612  -1.826  13.233  1.00  0.51           N  
ATOM   1638  CA  ALA T 216       1.903  -1.159  13.271  1.00  0.51           C  
ATOM   1639  C   ALA T 216       2.333  -0.651  14.632  1.00  0.51           C  
ATOM   1640  O   ALA T 216       3.523  -0.505  14.896  1.00  0.51           O  
ATOM   1641  CB  ALA T 216       1.925  -0.037  12.217  1.00  0.51           C  
ATOM   1642  N   GLY T 217       1.384  -0.430  15.562  1.00  0.46           N  
ATOM   1643  CA  GLY T 217       1.739  -0.140  16.948  1.00  0.46           C  
ATOM   1644  C   GLY T 217       2.160  -1.346  17.758  1.00  0.46           C  
ATOM   1645  O   GLY T 217       2.662  -1.191  18.866  1.00  0.46           O  
ATOM   1646  N   ASN T 218       1.984  -2.574  17.225  1.00  0.37           N  
ATOM   1647  CA  ASN T 218       2.268  -3.819  17.920  1.00  0.37           C  
ATOM   1648  C   ASN T 218       3.295  -4.662  17.171  1.00  0.37           C  
ATOM   1649  O   ASN T 218       3.262  -5.888  17.241  1.00  0.37           O  
ATOM   1650  CB  ASN T 218       0.985  -4.673  18.120  1.00  0.37           C  
ATOM   1651  CG  ASN T 218       0.007  -3.951  19.032  1.00  0.37           C  
ATOM   1652  OD1 ASN T 218       0.343  -3.511  20.132  1.00  0.37           O  
ATOM   1653  ND2 ASN T 218      -1.275  -3.859  18.615  1.00  0.37           N  
ATOM   1654  N   VAL T 219       4.234  -4.043  16.421  1.00  0.49           N  
ATOM   1655  CA  VAL T 219       5.292  -4.794  15.759  1.00  0.49           C  
ATOM   1656  C   VAL T 219       6.626  -4.092  15.919  1.00  0.49           C  
ATOM   1657  O   VAL T 219       6.703  -2.871  16.025  1.00  0.49           O  
ATOM   1658  CB  VAL T 219       5.001  -5.025  14.266  1.00  0.49           C  
ATOM   1659  CG1 VAL T 219       5.511  -3.871  13.361  1.00  0.49           C  
ATOM   1660  CG2 VAL T 219       5.533  -6.396  13.796  1.00  0.49           C  
ATOM   1661  N   ASP T 220       7.728  -4.871  15.892  1.00  0.55           N  
ATOM   1662  CA  ASP T 220       9.072  -4.332  15.861  1.00  0.55           C  
ATOM   1663  C   ASP T 220       9.709  -4.493  14.469  1.00  0.55           C  
ATOM   1664  O   ASP T 220      10.720  -3.869  14.161  1.00  0.55           O  
ATOM   1665  CB  ASP T 220       9.908  -5.052  16.948  1.00  0.55           C  
ATOM   1666  CG  ASP T 220       9.282  -4.836  18.323  1.00  0.55           C  
ATOM   1667  OD1 ASP T 220       9.383  -3.709  18.887  1.00  0.55           O  
ATOM   1668  OD2 ASP T 220       8.676  -5.819  18.825  1.00  0.55           O  
ATOM   1669  N   ILE T 221       9.079  -5.284  13.567  1.00  0.51           N  
ATOM   1670  CA  ILE T 221       9.568  -5.600  12.227  1.00  0.51           C  
ATOM   1671  C   ILE T 221       8.543  -5.122  11.222  1.00  0.51           C  
ATOM   1672  O   ILE T 221       7.431  -5.639  11.163  1.00  0.51           O  
ATOM   1673  CB  ILE T 221       9.757  -7.121  12.034  1.00  0.51           C  
ATOM   1674  CG1 ILE T 221      10.936  -7.621  12.897  1.00  0.51           C  
ATOM   1675  CG2 ILE T 221      10.003  -7.510  10.552  1.00  0.51           C  
ATOM   1676  CD1 ILE T 221      11.119  -9.145  12.870  1.00  0.51           C  
ATOM   1677  N   TYR T 222       8.904  -4.155  10.346  1.00  0.54           N  
ATOM   1678  CA  TYR T 222       7.991  -3.639   9.335  1.00  0.54           C  
ATOM   1679  C   TYR T 222       7.504  -4.719   8.327  1.00  0.54           C  
ATOM   1680  O   TYR T 222       6.349  -4.736   7.904  1.00  0.54           O  
ATOM   1681  CB  TYR T 222       8.655  -2.375   8.685  1.00  0.54           C  
ATOM   1682  CG  TYR T 222       8.032  -1.920   7.386  1.00  0.54           C  
ATOM   1683  CD1 TYR T 222       6.655  -2.016   7.131  1.00  0.54           C  
ATOM   1684  CD2 TYR T 222       8.873  -1.522   6.339  1.00  0.54           C  
ATOM   1685  CE1 TYR T 222       6.168  -1.936   5.823  1.00  0.54           C  
ATOM   1686  CE2 TYR T 222       8.400  -1.500   5.020  1.00  0.54           C  
ATOM   1687  CZ  TYR T 222       7.041  -1.725   4.755  1.00  0.54           C  
ATOM   1688  OH  TYR T 222       6.478  -1.644   3.467  1.00  0.54           O  
ATOM   1689  N   LYS T 223       8.358  -5.694   7.941  1.00  0.53           N  
ATOM   1690  CA  LYS T 223       8.067  -6.726   6.927  1.00  0.53           C  
ATOM   1691  C   LYS T 223       6.823  -7.558   7.202  1.00  0.53           C  
ATOM   1692  O   LYS T 223       6.142  -8.006   6.284  1.00  0.53           O  
ATOM   1693  CB  LYS T 223       9.271  -7.681   6.661  1.00  0.53           C  
ATOM   1694  CG  LYS T 223       9.056  -8.710   5.525  1.00  0.53           C  
ATOM   1695  CD  LYS T 223      10.211  -9.711   5.336  1.00  0.53           C  
ATOM   1696  CE  LYS T 223       9.866 -10.874   4.386  1.00  0.53           C  
ATOM   1697  NZ  LYS T 223       9.585 -10.377   3.014  1.00  0.53           N1+
ATOM   1698  N   LYS T 224       6.477  -7.746   8.482  1.00  0.43           N  
ATOM   1699  CA  LYS T 224       5.344  -8.535   8.903  1.00  0.43           C  
ATOM   1700  C   LYS T 224       4.001  -7.857   8.659  1.00  0.43           C  
ATOM   1701  O   LYS T 224       2.959  -8.501   8.741  1.00  0.43           O  
ATOM   1702  CB  LYS T 224       5.499  -8.825  10.412  1.00  0.43           C  
ATOM   1703  CG  LYS T 224       6.678  -9.769  10.694  1.00  0.43           C  
ATOM   1704  CD  LYS T 224       6.823 -10.119  12.183  1.00  0.43           C  
ATOM   1705  CE  LYS T 224       7.870 -11.218  12.412  1.00  0.43           C  
ATOM   1706  NZ  LYS T 224       8.080 -11.465  13.860  1.00  0.43           N1+
ATOM   1707  N   LEU T 225       3.985  -6.536   8.381  1.00  0.50           N  
ATOM   1708  CA  LEU T 225       2.757  -5.773   8.331  1.00  0.50           C  
ATOM   1709  C   LEU T 225       2.494  -5.062   7.034  1.00  0.50           C  
ATOM   1710  O   LEU T 225       1.621  -4.194   6.985  1.00  0.50           O  
ATOM   1711  CB  LEU T 225       2.778  -4.683   9.399  1.00  0.50           C  
ATOM   1712  CG  LEU T 225       2.906  -5.199  10.830  1.00  0.50           C  
ATOM   1713  CD1 LEU T 225       2.692  -3.959  11.670  1.00  0.50           C  
ATOM   1714  CD2 LEU T 225       1.866  -6.264  11.215  1.00  0.50           C  
ATOM   1715  N   TYR T 226       3.207  -5.393   5.949  1.00  0.56           N  
ATOM   1716  CA  TYR T 226       2.858  -4.843   4.660  1.00  0.56           C  
ATOM   1717  C   TYR T 226       2.007  -5.808   3.879  1.00  0.56           C  
ATOM   1718  O   TYR T 226       1.977  -7.011   4.125  1.00  0.56           O  
ATOM   1719  CB  TYR T 226       4.066  -4.319   3.835  1.00  0.56           C  
ATOM   1720  CG  TYR T 226       5.062  -5.353   3.388  1.00  0.56           C  
ATOM   1721  CD1 TYR T 226       4.787  -6.256   2.342  1.00  0.56           C  
ATOM   1722  CD2 TYR T 226       6.353  -5.323   3.927  1.00  0.56           C  
ATOM   1723  CE1 TYR T 226       5.763  -7.173   1.914  1.00  0.56           C  
ATOM   1724  CE2 TYR T 226       7.338  -6.191   3.456  1.00  0.56           C  
ATOM   1725  CZ  TYR T 226       7.030  -7.158   2.507  1.00  0.56           C  
ATOM   1726  OH  TYR T 226       8.098  -8.006   2.131  1.00  0.56           O  
ATOM   1727  N   HIS T 227       1.296  -5.276   2.878  1.00  0.61           N  
ATOM   1728  CA  HIS T 227       0.691  -6.095   1.862  1.00  0.61           C  
ATOM   1729  C   HIS T 227       0.684  -5.273   0.584  1.00  0.61           C  
ATOM   1730  O   HIS T 227       0.822  -4.052   0.612  1.00  0.61           O  
ATOM   1731  CB  HIS T 227      -0.712  -6.595   2.290  1.00  0.61           C  
ATOM   1732  CG  HIS T 227      -1.253  -7.744   1.494  1.00  0.61           C  
ATOM   1733  ND1 HIS T 227      -1.872  -7.480   0.300  1.00  0.61           N  
ATOM   1734  CD2 HIS T 227      -1.284  -9.083   1.750  1.00  0.61           C  
ATOM   1735  CE1 HIS T 227      -2.281  -8.644  -0.158  1.00  0.61           C  
ATOM   1736  NE2 HIS T 227      -1.947  -9.648   0.682  1.00  0.61           N  
ATOM   1737  N   SER T 228       0.602  -5.945  -0.576  1.00  0.61           N  
ATOM   1738  CA  SER T 228       0.547  -5.330  -1.896  1.00  0.61           C  
ATOM   1739  C   SER T 228      -0.793  -4.643  -2.139  1.00  0.61           C  
ATOM   1740  O   SER T 228      -1.840  -5.260  -1.995  1.00  0.61           O  
ATOM   1741  CB  SER T 228       0.761  -6.421  -2.977  1.00  0.61           C  
ATOM   1742  OG  SER T 228       1.011  -5.876  -4.273  1.00  0.61           O  
ATOM   1743  N   ASP T 229      -0.804  -3.351  -2.531  1.00  0.64           N  
ATOM   1744  CA  ASP T 229      -2.029  -2.610  -2.769  1.00  0.64           C  
ATOM   1745  C   ASP T 229      -1.813  -1.860  -4.080  1.00  0.64           C  
ATOM   1746  O   ASP T 229      -0.706  -1.776  -4.608  1.00  0.64           O  
ATOM   1747  CB  ASP T 229      -2.356  -1.683  -1.544  1.00  0.64           C  
ATOM   1748  CG  ASP T 229      -3.713  -0.971  -1.544  1.00  0.64           C  
ATOM   1749  OD1 ASP T 229      -3.909  -0.090  -2.422  1.00  0.64           O  
ATOM   1750  OD2 ASP T 229      -4.547  -1.228  -0.628  1.00  0.64           O  
ATOM   1751  N   ALA T 230      -2.902  -1.338  -4.666  1.00  0.66           N  
ATOM   1752  CA  ALA T 230      -2.891  -0.507  -5.845  1.00  0.66           C  
ATOM   1753  C   ALA T 230      -2.272   0.867  -5.586  1.00  0.66           C  
ATOM   1754  O   ALA T 230      -1.528   1.382  -6.421  1.00  0.66           O  
ATOM   1755  CB  ALA T 230      -4.342  -0.364  -6.354  1.00  0.66           C  
ATOM   1756  N   CYS T 231      -2.570   1.484  -4.414  1.00  0.69           N  
ATOM   1757  CA  CYS T 231      -2.145   2.836  -4.054  1.00  0.69           C  
ATOM   1758  C   CYS T 231      -2.596   3.911  -5.050  1.00  0.69           C  
ATOM   1759  O   CYS T 231      -1.802   4.658  -5.616  1.00  0.69           O  
ATOM   1760  CB  CYS T 231      -0.622   2.922  -3.771  1.00  0.69           C  
ATOM   1761  SG  CYS T 231      -0.067   4.463  -2.950  1.00  0.69           S  
ATOM   1762  N   SER T 232      -3.920   4.015  -5.285  1.00  0.63           N  
ATOM   1763  CA  SER T 232      -4.542   4.738  -6.394  1.00  0.63           C  
ATOM   1764  C   SER T 232      -4.206   6.206  -6.587  1.00  0.63           C  
ATOM   1765  O   SER T 232      -4.194   6.697  -7.713  1.00  0.63           O  
ATOM   1766  CB  SER T 232      -6.081   4.667  -6.319  1.00  0.63           C  
ATOM   1767  OG  SER T 232      -6.489   3.310  -6.160  1.00  0.63           O  
ATOM   1768  N   SER T 233      -3.937   6.962  -5.504  1.00  0.62           N  
ATOM   1769  CA  SER T 233      -3.597   8.378  -5.589  1.00  0.62           C  
ATOM   1770  C   SER T 233      -2.108   8.591  -5.734  1.00  0.62           C  
ATOM   1771  O   SER T 233      -1.666   9.717  -5.956  1.00  0.62           O  
ATOM   1772  CB  SER T 233      -4.069   9.173  -4.341  1.00  0.62           C  
ATOM   1773  OG  SER T 233      -3.589   8.591  -3.125  1.00  0.62           O  
ATOM   1774  N   LYS T 234      -1.306   7.507  -5.661  1.00  0.62           N  
ATOM   1775  CA  LYS T 234       0.076   7.468  -6.093  1.00  0.62           C  
ATOM   1776  C   LYS T 234       1.043   8.387  -5.325  1.00  0.62           C  
ATOM   1777  O   LYS T 234       2.063   8.820  -5.852  1.00  0.62           O  
ATOM   1778  CB  LYS T 234       0.196   7.794  -7.599  1.00  0.62           C  
ATOM   1779  CG  LYS T 234      -0.776   7.119  -8.592  1.00  0.62           C  
ATOM   1780  CD  LYS T 234      -0.621   7.824  -9.953  1.00  0.62           C  
ATOM   1781  CE  LYS T 234      -1.505   7.383 -11.116  1.00  0.62           C  
ATOM   1782  NZ  LYS T 234      -1.132   8.230 -12.266  1.00  0.62           N1+
ATOM   1783  N   ALA T 235       0.734   8.672  -4.040  1.00  0.70           N  
ATOM   1784  CA  ALA T 235       1.457   9.602  -3.190  1.00  0.70           C  
ATOM   1785  C   ALA T 235       2.056   8.805  -2.035  1.00  0.70           C  
ATOM   1786  O   ALA T 235       1.451   7.864  -1.547  1.00  0.70           O  
ATOM   1787  CB  ALA T 235       0.490  10.699  -2.707  1.00  0.70           C  
ATOM   1788  N   VAL T 236       3.356   9.048  -1.707  1.00  0.72           N  
ATOM   1789  CA  VAL T 236       4.194   7.965  -1.175  1.00  0.72           C  
ATOM   1790  C   VAL T 236       5.311   8.413  -0.270  1.00  0.72           C  
ATOM   1791  O   VAL T 236       5.704   9.556  -0.251  1.00  0.72           O  
ATOM   1792  CB  VAL T 236       4.842   7.153  -2.284  1.00  0.72           C  
ATOM   1793  CG1 VAL T 236       3.718   6.672  -3.203  1.00  0.72           C  
ATOM   1794  CG2 VAL T 236       5.925   7.905  -3.091  1.00  0.72           C  
ATOM   1795  N   VAL T 237       5.848   7.467   0.531  1.00  0.74           N  
ATOM   1796  CA  VAL T 237       6.723   7.812   1.633  1.00  0.74           C  
ATOM   1797  C   VAL T 237       8.193   7.958   1.251  1.00  0.74           C  
ATOM   1798  O   VAL T 237       8.873   7.012   0.852  1.00  0.74           O  
ATOM   1799  CB  VAL T 237       6.592   6.823   2.781  1.00  0.74           C  
ATOM   1800  CG1 VAL T 237       7.227   7.463   4.032  1.00  0.74           C  
ATOM   1801  CG2 VAL T 237       5.099   6.537   3.036  1.00  0.74           C  
ATOM   1802  N   SER T 238       8.717   9.185   1.438  1.00  0.76           N  
ATOM   1803  CA  SER T 238      10.129   9.505   1.352  1.00  0.76           C  
ATOM   1804  C   SER T 238      10.575   9.945   2.730  1.00  0.76           C  
ATOM   1805  O   SER T 238       9.840  10.611   3.450  1.00  0.76           O  
ATOM   1806  CB  SER T 238      10.437  10.688   0.398  1.00  0.76           C  
ATOM   1807  OG  SER T 238      10.077  10.386  -0.947  1.00  0.76           O  
ATOM   1808  N   LEU T 239      11.799   9.567   3.147  1.00  0.70           N  
ATOM   1809  CA  LEU T 239      12.273   9.835   4.493  1.00  0.70           C  
ATOM   1810  C   LEU T 239      13.730  10.204   4.546  1.00  0.70           C  
ATOM   1811  O   LEU T 239      14.576   9.568   3.947  1.00  0.70           O  
ATOM   1812  CB  LEU T 239      12.328   8.575   5.356  1.00  0.70           C  
ATOM   1813  CG  LEU T 239      11.061   7.769   5.547  1.00  0.70           C  
ATOM   1814  CD1 LEU T 239      11.553   6.656   6.468  1.00  0.70           C  
ATOM   1815  CD2 LEU T 239       9.858   8.514   6.139  1.00  0.70           C  
ATOM   1816  N   ARG T 240      14.093  11.189   5.369  1.00  0.61           N  
ATOM   1817  CA  ARG T 240      15.489  11.476   5.584  1.00  0.61           C  
ATOM   1818  C   ARG T 240      15.994  10.823   6.856  1.00  0.61           C  
ATOM   1819  O   ARG T 240      16.024  11.429   7.922  1.00  0.61           O  
ATOM   1820  CB  ARG T 240      15.704  12.997   5.608  1.00  0.61           C  
ATOM   1821  CG  ARG T 240      15.286  13.619   4.264  1.00  0.61           C  
ATOM   1822  CD  ARG T 240      15.506  15.121   4.221  1.00  0.61           C  
ATOM   1823  NE  ARG T 240      15.053  15.568   2.866  1.00  0.61           N  
ATOM   1824  CZ  ARG T 240      14.971  16.855   2.504  1.00  0.61           C  
ATOM   1825  NH1 ARG T 240      14.568  17.175   1.277  1.00  0.61           N  
ATOM   1826  NH2 ARG T 240      15.292  17.825   3.352  1.00  0.61           N  
ATOM   1827  N   CYS T 241      16.439   9.550   6.767  1.00  0.72           N  
ATOM   1828  CA  CYS T 241      17.177   8.899   7.841  1.00  0.72           C  
ATOM   1829  C   CYS T 241      18.489   9.610   8.157  1.00  0.72           C  
ATOM   1830  O   CYS T 241      19.144  10.158   7.273  1.00  0.72           O  
ATOM   1831  CB  CYS T 241      17.504   7.415   7.544  1.00  0.72           C  
ATOM   1832  SG  CYS T 241      16.072   6.400   7.063  1.00  0.72           S  
ATOM   1833  N   ILE T 242      18.914   9.630   9.440  1.00  0.73           N  
ATOM   1834  CA  ILE T 242      20.186  10.236   9.833  1.00  0.73           C  
ATOM   1835  C   ILE T 242      21.381   9.512   9.218  1.00  0.73           C  
ATOM   1836  O   ILE T 242      21.740   8.416   9.633  1.00  0.73           O  
ATOM   1837  CB  ILE T 242      20.357  10.294  11.354  1.00  0.73           C  
ATOM   1838  CG1 ILE T 242      19.213  11.130  11.984  1.00  0.73           C  
ATOM   1839  CG2 ILE T 242      21.751  10.874  11.732  1.00  0.73           C  
ATOM   1840  CD1 ILE T 242      19.170  11.033  13.514  1.00  0.73           C  
ATOM   1841  N   ALA T 243      22.032  10.123   8.202  1.00  0.71           N  
ATOM   1842  CA  ALA T 243      23.160   9.541   7.499  1.00  0.71           C  
ATOM   1843  C   ALA T 243      24.372   9.230   8.379  1.00  0.71           C  
ATOM   1844  O   ALA T 243      24.872  10.092   9.102  1.00  0.71           O  
ATOM   1845  CB  ALA T 243      23.598  10.485   6.357  1.00  0.71           C  
ATOM   1846  N   CYS T 244      24.905   7.997   8.282  1.00  0.77           N  
ATOM   1847  CA  CYS T 244      25.878   7.468   9.212  1.00  0.77           C  
ATOM   1848  C   CYS T 244      26.833   6.546   8.486  1.00  0.77           C  
ATOM   1849  O   CYS T 244      26.581   6.137   7.360  1.00  0.77           O  
ATOM   1850  CB  CYS T 244      25.171   6.707  10.372  1.00  0.77           C  
ATOM   1851  SG  CYS T 244      23.986   5.418   9.862  1.00  0.77           S  
ATOM   1852  N   GLY T 245      27.983   6.225   9.116  1.00  0.70           N  
ATOM   1853  CA  GLY T 245      28.857   5.128   8.702  1.00  0.70           C  
ATOM   1854  C   GLY T 245      29.739   5.371   7.505  1.00  0.70           C  
ATOM   1855  O   GLY T 245      30.429   4.462   7.048  1.00  0.70           O  
ATOM   1856  N   VAL T 246      29.738   6.595   6.960  1.00  0.65           N  
ATOM   1857  CA  VAL T 246      30.407   6.946   5.719  1.00  0.65           C  
ATOM   1858  C   VAL T 246      31.368   8.089   5.968  1.00  0.65           C  
ATOM   1859  O   VAL T 246      31.006   9.123   6.524  1.00  0.65           O  
ATOM   1860  CB  VAL T 246      29.415   7.361   4.632  1.00  0.65           C  
ATOM   1861  CG1 VAL T 246      30.142   7.781   3.335  1.00  0.65           C  
ATOM   1862  CG2 VAL T 246      28.475   6.179   4.328  1.00  0.65           C  
ATOM   1863  N   ASN T 247      32.638   7.908   5.560  1.00  0.55           N  
ATOM   1864  CA  ASN T 247      33.676   8.927   5.580  1.00  0.55           C  
ATOM   1865  C   ASN T 247      33.417  10.027   4.556  1.00  0.55           C  
ATOM   1866  O   ASN T 247      32.983   9.742   3.445  1.00  0.55           O  
ATOM   1867  CB  ASN T 247      35.059   8.287   5.312  1.00  0.55           C  
ATOM   1868  CG  ASN T 247      35.221   7.162   6.320  1.00  0.55           C  
ATOM   1869  OD1 ASN T 247      35.113   7.365   7.532  1.00  0.55           O  
ATOM   1870  ND2 ASN T 247      35.421   5.916   5.846  1.00  0.55           N  
ATOM   1871  N   LEU T 248      33.687  11.303   4.904  1.00  0.54           N  
ATOM   1872  CA  LEU T 248      33.398  12.427   4.021  1.00  0.54           C  
ATOM   1873  C   LEU T 248      34.652  13.109   3.507  1.00  0.54           C  
ATOM   1874  O   LEU T 248      34.572  14.077   2.755  1.00  0.54           O  
ATOM   1875  CB  LEU T 248      32.544  13.483   4.758  1.00  0.54           C  
ATOM   1876  CG  LEU T 248      31.153  13.007   5.221  1.00  0.54           C  
ATOM   1877  CD1 LEU T 248      30.540  14.084   6.132  1.00  0.54           C  
ATOM   1878  CD2 LEU T 248      30.237  12.714   4.020  1.00  0.54           C  
ATOM   1879  N   ASN T 249      35.852  12.596   3.856  1.00  0.47           N  
ATOM   1880  CA  ASN T 249      37.120  13.002   3.265  1.00  0.47           C  
ATOM   1881  C   ASN T 249      37.107  13.020   1.729  1.00  0.47           C  
ATOM   1882  O   ASN T 249      36.322  12.342   1.075  1.00  0.47           O  
ATOM   1883  CB  ASN T 249      38.287  12.073   3.721  1.00  0.47           C  
ATOM   1884  CG  ASN T 249      38.565  12.177   5.217  1.00  0.47           C  
ATOM   1885  OD1 ASN T 249      38.001  12.982   5.956  1.00  0.47           O  
ATOM   1886  ND2 ASN T 249      39.522  11.344   5.688  1.00  0.47           N  
ATOM   1887  N   SER T 250      38.045  13.751   1.088  1.00  0.29           N  
ATOM   1888  CA  SER T 250      38.225  13.754  -0.368  1.00  0.29           C  
ATOM   1889  C   SER T 250      38.701  12.421  -0.960  1.00  0.29           C  
ATOM   1890  O   SER T 250      38.940  12.275  -2.161  1.00  0.29           O  
ATOM   1891  CB  SER T 250      39.237  14.854  -0.783  1.00  0.29           C  
ATOM   1892  OG  SER T 250      40.496  14.673  -0.126  1.00  0.29           O  
ATOM   1893  N   SER T 251      38.837  11.395  -0.109  1.00  0.27           N  
ATOM   1894  CA  SER T 251      39.279  10.062  -0.416  1.00  0.27           C  
ATOM   1895  C   SER T 251      38.137   9.073  -0.194  1.00  0.27           C  
ATOM   1896  O   SER T 251      37.109   9.376   0.394  1.00  0.27           O  
ATOM   1897  CB  SER T 251      40.525   9.696   0.440  1.00  0.27           C  
ATOM   1898  OG  SER T 251      40.232   9.628   1.837  1.00  0.27           O  
ATOM   1899  N   ARG T 252      38.270   7.833  -0.705  1.00  0.23           N  
ATOM   1900  CA  ARG T 252      37.281   6.785  -0.521  1.00  0.23           C  
ATOM   1901  C   ARG T 252      37.810   5.816   0.516  1.00  0.23           C  
ATOM   1902  O   ARG T 252      38.980   5.871   0.871  1.00  0.23           O  
ATOM   1903  CB  ARG T 252      37.005   6.017  -1.841  1.00  0.23           C  
ATOM   1904  CG  ARG T 252      36.396   6.908  -2.943  1.00  0.23           C  
ATOM   1905  CD  ARG T 252      36.048   6.116  -4.207  1.00  0.23           C  
ATOM   1906  NE  ARG T 252      35.484   7.092  -5.196  1.00  0.23           N  
ATOM   1907  CZ  ARG T 252      35.069   6.758  -6.427  1.00  0.23           C  
ATOM   1908  NH1 ARG T 252      34.519   7.685  -7.209  1.00  0.23           N  
ATOM   1909  NH2 ARG T 252      35.174   5.516  -6.885  1.00  0.23           N  
ATOM   1910  N   GLN T 253      36.966   4.872   0.998  1.00  0.28           N  
ATOM   1911  CA  GLN T 253      37.334   3.848   1.977  1.00  0.28           C  
ATOM   1912  C   GLN T 253      38.557   3.024   1.573  1.00  0.28           C  
ATOM   1913  O   GLN T 253      39.419   2.711   2.390  1.00  0.28           O  
ATOM   1914  CB  GLN T 253      36.125   2.900   2.222  1.00  0.28           C  
ATOM   1915  CG  GLN T 253      36.336   1.832   3.330  1.00  0.28           C  
ATOM   1916  CD  GLN T 253      35.126   0.907   3.501  1.00  0.28           C  
ATOM   1917  OE1 GLN T 253      35.234  -0.324   3.458  1.00  0.28           O  
ATOM   1918  NE2 GLN T 253      33.929   1.478   3.740  1.00  0.28           N  
ATOM   1919  N   SER T 254      38.696   2.728   0.269  1.00  0.31           N  
ATOM   1920  CA  SER T 254      39.823   2.036  -0.337  1.00  0.31           C  
ATOM   1921  C   SER T 254      41.117   2.841  -0.385  1.00  0.31           C  
ATOM   1922  O   SER T 254      42.177   2.298  -0.676  1.00  0.31           O  
ATOM   1923  CB  SER T 254      39.472   1.620  -1.789  1.00  0.31           C  
ATOM   1924  OG  SER T 254      38.965   2.722  -2.554  1.00  0.31           O  
ATOM   1925  N   ARG T 255      41.071   4.159  -0.110  1.00  0.23           N  
ATOM   1926  CA  ARG T 255      42.237   5.018  -0.093  1.00  0.23           C  
ATOM   1927  C   ARG T 255      42.606   5.401   1.337  1.00  0.23           C  
ATOM   1928  O   ARG T 255      43.488   6.229   1.557  1.00  0.23           O  
ATOM   1929  CB  ARG T 255      41.929   6.331  -0.854  1.00  0.23           C  
ATOM   1930  CG  ARG T 255      41.541   6.167  -2.337  1.00  0.23           C  
ATOM   1931  CD  ARG T 255      41.258   7.521  -3.001  1.00  0.23           C  
ATOM   1932  NE  ARG T 255      40.801   7.251  -4.399  1.00  0.23           N  
ATOM   1933  CZ  ARG T 255      40.433   8.209  -5.263  1.00  0.23           C  
ATOM   1934  NH1 ARG T 255      40.150   7.878  -6.522  1.00  0.23           N  
ATOM   1935  NH2 ARG T 255      40.366   9.489  -4.912  1.00  0.23           N  
ATOM   1936  N   ILE T 256      41.934   4.826   2.357  1.00  0.25           N  
ATOM   1937  CA  ILE T 256      42.247   5.095   3.751  1.00  0.25           C  
ATOM   1938  C   ILE T 256      43.403   4.218   4.198  1.00  0.25           C  
ATOM   1939  O   ILE T 256      43.344   2.993   4.168  1.00  0.25           O  
ATOM   1940  CB  ILE T 256      41.042   4.910   4.677  1.00  0.25           C  
ATOM   1941  CG1 ILE T 256      39.956   5.958   4.332  1.00  0.25           C  
ATOM   1942  CG2 ILE T 256      41.456   5.024   6.168  1.00  0.25           C  
ATOM   1943  CD1 ILE T 256      38.639   5.746   5.087  1.00  0.25           C  
ATOM   1944  N   VAL T 257      44.512   4.855   4.627  1.00  0.26           N  
ATOM   1945  CA  VAL T 257      45.655   4.185   5.221  1.00  0.26           C  
ATOM   1946  C   VAL T 257      45.311   3.498   6.543  1.00  0.26           C  
ATOM   1947  O   VAL T 257      44.674   4.073   7.423  1.00  0.26           O  
ATOM   1948  CB  VAL T 257      46.820   5.157   5.414  1.00  0.26           C  
ATOM   1949  CG1 VAL T 257      48.055   4.461   6.029  1.00  0.26           C  
ATOM   1950  CG2 VAL T 257      47.196   5.766   4.044  1.00  0.26           C  
ATOM   1951  N   GLY T 258      45.755   2.233   6.706  1.00  0.42           N  
ATOM   1952  CA  GLY T 258      45.658   1.483   7.950  1.00  0.42           C  
ATOM   1953  C   GLY T 258      47.033   1.228   8.497  1.00  0.42           C  
ATOM   1954  O   GLY T 258      48.022   1.280   7.776  1.00  0.42           O  
ATOM   1955  N   GLY T 259      47.129   0.919   9.803  1.00  0.33           N  
ATOM   1956  CA  GLY T 259      48.403   0.793  10.493  1.00  0.33           C  
ATOM   1957  C   GLY T 259      48.139   1.125  11.924  1.00  0.33           C  
ATOM   1958  O   GLY T 259      46.993   1.388  12.265  1.00  0.33           O  
ATOM   1959  N   GLU T 260      49.181   1.114  12.795  1.00  0.66           N  
ATOM   1960  CA  GLU T 260      49.025   1.437  14.209  1.00  0.66           C  
ATOM   1961  C   GLU T 260      48.460   2.825  14.427  1.00  0.66           C  
ATOM   1962  O   GLU T 260      47.410   2.969  15.036  1.00  0.66           O  
ATOM   1963  CB  GLU T 260      50.384   1.342  14.952  1.00  0.66           C  
ATOM   1964  CG  GLU T 260      50.321   1.670  16.473  1.00  0.66           C  
ATOM   1965  CD  GLU T 260      51.696   1.648  17.141  1.00  0.66           C  
ATOM   1966  OE1 GLU T 260      51.738   1.854  18.382  1.00  0.66           O  
ATOM   1967  OE2 GLU T 260      52.706   1.441  16.420  1.00  0.66           O  
ATOM   1968  N   SER T 261      49.082   3.860  13.837  1.00  0.69           N  
ATOM   1969  CA  SER T 261      48.621   5.238  13.908  1.00  0.69           C  
ATOM   1970  C   SER T 261      47.662   5.534  12.763  1.00  0.69           C  
ATOM   1971  O   SER T 261      48.019   5.396  11.594  1.00  0.69           O  
ATOM   1972  CB  SER T 261      49.834   6.203  13.826  1.00  0.69           C  
ATOM   1973  OG  SER T 261      49.466   7.565  14.032  1.00  0.69           O  
ATOM   1974  N   ALA T 262      46.404   5.923  13.071  1.00  0.69           N  
ATOM   1975  CA  ALA T 262      45.398   6.255  12.079  1.00  0.69           C  
ATOM   1976  C   ALA T 262      45.399   7.745  11.703  1.00  0.69           C  
ATOM   1977  O   ALA T 262      46.113   8.566  12.276  1.00  0.69           O  
ATOM   1978  CB  ALA T 262      44.014   5.786  12.582  1.00  0.69           C  
ATOM   1979  N   LEU T 263      44.579   8.144  10.697  1.00  0.59           N  
ATOM   1980  CA  LEU T 263      44.557   9.501  10.159  1.00  0.59           C  
ATOM   1981  C   LEU T 263      43.195  10.200  10.313  1.00  0.59           C  
ATOM   1982  O   LEU T 263      42.167   9.527  10.431  1.00  0.59           O  
ATOM   1983  CB  LEU T 263      44.920   9.493   8.655  1.00  0.59           C  
ATOM   1984  CG  LEU T 263      46.336   8.964   8.348  1.00  0.59           C  
ATOM   1985  CD1 LEU T 263      46.534   8.891   6.827  1.00  0.59           C  
ATOM   1986  CD2 LEU T 263      47.444   9.822   8.989  1.00  0.59           C  
ATOM   1987  N   PRO T 264      43.128  11.546  10.334  1.00  0.62           N  
ATOM   1988  CA  PRO T 264      41.886  12.323  10.360  1.00  0.62           C  
ATOM   1989  C   PRO T 264      40.782  11.902   9.405  1.00  0.62           C  
ATOM   1990  O   PRO T 264      41.016  11.760   8.208  1.00  0.62           O  
ATOM   1991  CB  PRO T 264      42.342  13.775  10.166  1.00  0.62           C  
ATOM   1992  CG  PRO T 264      43.746  13.814  10.774  1.00  0.62           C  
ATOM   1993  CD  PRO T 264      44.299  12.414  10.503  1.00  0.62           C  
ATOM   1994  N   GLY T 265      39.555  11.694   9.933  1.00  0.68           N  
ATOM   1995  CA  GLY T 265      38.364  11.384   9.141  1.00  0.68           C  
ATOM   1996  C   GLY T 265      38.252   9.953   8.681  1.00  0.68           C  
ATOM   1997  O   GLY T 265      37.309   9.594   7.986  1.00  0.68           O  
ATOM   1998  N   ALA T 266      39.209   9.084   9.064  1.00  0.72           N  
ATOM   1999  CA  ALA T 266      39.152   7.652   8.832  1.00  0.72           C  
ATOM   2000  C   ALA T 266      38.129   6.929   9.704  1.00  0.72           C  
ATOM   2001  O   ALA T 266      37.454   6.000   9.266  1.00  0.72           O  
ATOM   2002  CB  ALA T 266      40.547   7.039   9.061  1.00  0.72           C  
ATOM   2003  N   TRP T 267      37.996   7.364  10.976  1.00  0.74           N  
ATOM   2004  CA  TRP T 267      37.069   6.788  11.937  1.00  0.74           C  
ATOM   2005  C   TRP T 267      36.297   7.904  12.646  1.00  0.74           C  
ATOM   2006  O   TRP T 267      36.421   8.054  13.862  1.00  0.74           O  
ATOM   2007  CB  TRP T 267      37.810   5.901  12.985  1.00  0.74           C  
ATOM   2008  CG  TRP T 267      38.790   4.911  12.370  1.00  0.74           C  
ATOM   2009  CD1 TRP T 267      40.157   4.981  12.334  1.00  0.74           C  
ATOM   2010  CD2 TRP T 267      38.422   3.763  11.586  1.00  0.74           C  
ATOM   2011  NE1 TRP T 267      40.665   3.957  11.566  1.00  0.74           N  
ATOM   2012  CE2 TRP T 267      39.620   3.199  11.094  1.00  0.74           C  
ATOM   2013  CE3 TRP T 267      37.186   3.212  11.262  1.00  0.74           C  
ATOM   2014  CZ2 TRP T 267      39.594   2.079  10.275  1.00  0.74           C  
ATOM   2015  CZ3 TRP T 267      37.161   2.086  10.426  1.00  0.74           C  
ATOM   2016  CH2 TRP T 267      38.350   1.526   9.940  1.00  0.74           C  
ATOM   2017  N   PRO T 268      35.516   8.733  11.947  1.00  0.78           N  
ATOM   2018  CA  PRO T 268      35.007  10.022  12.435  1.00  0.78           C  
ATOM   2019  C   PRO T 268      33.943   9.911  13.524  1.00  0.78           C  
ATOM   2020  O   PRO T 268      33.498  10.932  14.044  1.00  0.78           O  
ATOM   2021  CB  PRO T 268      34.441  10.671  11.161  1.00  0.78           C  
ATOM   2022  CG  PRO T 268      33.986   9.486  10.312  1.00  0.78           C  
ATOM   2023  CD  PRO T 268      35.072   8.458  10.576  1.00  0.78           C  
ATOM   2024  N   TRP T 269      33.503   8.694  13.873  1.00  0.79           N  
ATOM   2025  CA  TRP T 269      32.597   8.422  14.970  1.00  0.79           C  
ATOM   2026  C   TRP T 269      33.318   8.151  16.266  1.00  0.79           C  
ATOM   2027  O   TRP T 269      32.699   8.136  17.327  1.00  0.79           O  
ATOM   2028  CB  TRP T 269      31.754   7.163  14.654  1.00  0.79           C  
ATOM   2029  CG  TRP T 269      32.536   6.058  13.952  1.00  0.79           C  
ATOM   2030  CD1 TRP T 269      33.371   5.091  14.444  1.00  0.79           C  
ATOM   2031  CD2 TRP T 269      32.534   5.915  12.526  1.00  0.79           C  
ATOM   2032  NE1 TRP T 269      33.900   4.352  13.403  1.00  0.79           N  
ATOM   2033  CE2 TRP T 269      33.396   4.842  12.216  1.00  0.79           C  
ATOM   2034  CE3 TRP T 269      31.878   6.629  11.525  1.00  0.79           C  
ATOM   2035  CZ2 TRP T 269      33.613   4.474  10.896  1.00  0.79           C  
ATOM   2036  CZ3 TRP T 269      32.118   6.269  10.195  1.00  0.79           C  
ATOM   2037  CH2 TRP T 269      32.980   5.212   9.885  1.00  0.79           C  
ATOM   2038  N   GLN T 270      34.645   7.928  16.231  1.00  0.80           N  
ATOM   2039  CA  GLN T 270      35.412   7.713  17.433  1.00  0.80           C  
ATOM   2040  C   GLN T 270      35.469   8.965  18.290  1.00  0.80           C  
ATOM   2041  O   GLN T 270      35.873  10.037  17.845  1.00  0.80           O  
ATOM   2042  CB  GLN T 270      36.859   7.289  17.094  1.00  0.80           C  
ATOM   2043  CG  GLN T 270      37.804   7.162  18.311  1.00  0.80           C  
ATOM   2044  CD  GLN T 270      37.623   5.849  19.055  1.00  0.80           C  
ATOM   2045  OE1 GLN T 270      37.907   4.795  18.486  1.00  0.80           O  
ATOM   2046  NE2 GLN T 270      37.184   5.872  20.332  1.00  0.80           N  
ATOM   2047  N   VAL T 271      35.107   8.823  19.574  1.00  0.81           N  
ATOM   2048  CA  VAL T 271      35.283   9.876  20.545  1.00  0.81           C  
ATOM   2049  C   VAL T 271      36.052   9.326  21.702  1.00  0.81           C  
ATOM   2050  O   VAL T 271      36.238   8.123  21.869  1.00  0.81           O  
ATOM   2051  CB  VAL T 271      33.989  10.494  21.057  1.00  0.81           C  
ATOM   2052  CG1 VAL T 271      33.310  11.181  19.868  1.00  0.81           C  
ATOM   2053  CG2 VAL T 271      33.068   9.429  21.675  1.00  0.81           C  
ATOM   2054  N   SER T 272      36.572  10.256  22.500  1.00  0.80           N  
ATOM   2055  CA  SER T 272      37.409   9.992  23.637  1.00  0.80           C  
ATOM   2056  C   SER T 272      36.680  10.521  24.846  1.00  0.80           C  
ATOM   2057  O   SER T 272      36.218  11.659  24.856  1.00  0.80           O  
ATOM   2058  CB  SER T 272      38.731  10.763  23.457  1.00  0.80           C  
ATOM   2059  OG  SER T 272      39.572  10.665  24.590  1.00  0.80           O  
ATOM   2060  N   LEU T 273      36.537   9.685  25.889  1.00  0.77           N  
ATOM   2061  CA  LEU T 273      35.834  10.047  27.093  1.00  0.77           C  
ATOM   2062  C   LEU T 273      36.861  10.284  28.181  1.00  0.77           C  
ATOM   2063  O   LEU T 273      37.533   9.372  28.663  1.00  0.77           O  
ATOM   2064  CB  LEU T 273      34.839   8.941  27.530  1.00  0.77           C  
ATOM   2065  CG  LEU T 273      33.822   8.517  26.449  1.00  0.77           C  
ATOM   2066  CD1 LEU T 273      32.854   7.474  27.032  1.00  0.77           C  
ATOM   2067  CD2 LEU T 273      33.050   9.708  25.857  1.00  0.77           C  
ATOM   2068  N   HIS T 274      36.981  11.559  28.599  1.00  0.70           N  
ATOM   2069  CA  HIS T 274      37.930  11.972  29.608  1.00  0.70           C  
ATOM   2070  C   HIS T 274      37.190  12.370  30.849  1.00  0.70           C  
ATOM   2071  O   HIS T 274      36.186  13.069  30.796  1.00  0.70           O  
ATOM   2072  CB  HIS T 274      38.756  13.216  29.211  1.00  0.70           C  
ATOM   2073  CG  HIS T 274      39.877  12.946  28.277  1.00  0.70           C  
ATOM   2074  ND1 HIS T 274      41.156  13.280  28.657  1.00  0.70           N  
ATOM   2075  CD2 HIS T 274      39.871  12.430  27.023  1.00  0.70           C  
ATOM   2076  CE1 HIS T 274      41.916  12.954  27.630  1.00  0.70           C  
ATOM   2077  NE2 HIS T 274      41.188  12.433  26.620  1.00  0.70           N  
ATOM   2078  N   VAL T 275      37.719  11.951  32.005  1.00  0.69           N  
ATOM   2079  CA  VAL T 275      37.226  12.352  33.303  1.00  0.69           C  
ATOM   2080  C   VAL T 275      38.373  13.060  33.993  1.00  0.69           C  
ATOM   2081  O   VAL T 275      39.501  12.581  33.982  1.00  0.69           O  
ATOM   2082  CB  VAL T 275      36.713  11.165  34.118  1.00  0.69           C  
ATOM   2083  CG1 VAL T 275      37.810  10.087  34.271  1.00  0.69           C  
ATOM   2084  CG2 VAL T 275      36.129  11.661  35.459  1.00  0.69           C  
ATOM   2085  N   GLN T 276      38.136  14.282  34.530  1.00  0.54           N  
ATOM   2086  CA  GLN T 276      39.128  15.080  35.258  1.00  0.54           C  
ATOM   2087  C   GLN T 276      40.497  15.227  34.577  1.00  0.54           C  
ATOM   2088  O   GLN T 276      41.528  15.211  35.247  1.00  0.54           O  
ATOM   2089  CB  GLN T 276      39.327  14.583  36.717  1.00  0.54           C  
ATOM   2090  CG  GLN T 276      38.057  14.633  37.594  1.00  0.54           C  
ATOM   2091  CD  GLN T 276      38.365  14.166  39.016  1.00  0.54           C  
ATOM   2092  OE1 GLN T 276      38.874  13.068  39.247  1.00  0.54           O  
ATOM   2093  NE2 GLN T 276      38.042  15.008  40.022  1.00  0.54           N  
ATOM   2094  N   ASN T 277      40.512  15.372  33.228  1.00  0.56           N  
ATOM   2095  CA  ASN T 277      41.696  15.546  32.390  1.00  0.56           C  
ATOM   2096  C   ASN T 277      42.414  14.223  32.048  1.00  0.56           C  
ATOM   2097  O   ASN T 277      43.552  14.231  31.584  1.00  0.56           O  
ATOM   2098  CB  ASN T 277      42.671  16.605  32.994  1.00  0.56           C  
ATOM   2099  CG  ASN T 277      43.588  17.248  31.966  1.00  0.56           C  
ATOM   2100  OD1 ASN T 277      43.146  17.738  30.925  1.00  0.56           O  
ATOM   2101  ND2 ASN T 277      44.900  17.310  32.282  1.00  0.56           N  
ATOM   2102  N   VAL T 278      41.774  13.049  32.253  1.00  0.65           N  
ATOM   2103  CA  VAL T 278      42.373  11.751  31.957  1.00  0.65           C  
ATOM   2104  C   VAL T 278      41.478  10.933  31.042  1.00  0.65           C  
ATOM   2105  O   VAL T 278      40.311  10.686  31.340  1.00  0.65           O  
ATOM   2106  CB  VAL T 278      42.635  10.931  33.224  1.00  0.65           C  
ATOM   2107  CG1 VAL T 278      43.295   9.572  32.888  1.00  0.65           C  
ATOM   2108  CG2 VAL T 278      43.557  11.730  34.168  1.00  0.65           C  
ATOM   2109  N   HIS T 279      42.037  10.454  29.903  1.00  0.70           N  
ATOM   2110  CA  HIS T 279      41.420   9.474  29.021  1.00  0.70           C  
ATOM   2111  C   HIS T 279      41.154   8.153  29.722  1.00  0.70           C  
ATOM   2112  O   HIS T 279      42.079   7.493  30.189  1.00  0.70           O  
ATOM   2113  CB  HIS T 279      42.323   9.157  27.804  1.00  0.70           C  
ATOM   2114  CG  HIS T 279      41.770   8.086  26.914  1.00  0.70           C  
ATOM   2115  ND1 HIS T 279      40.641   8.371  26.192  1.00  0.70           N  
ATOM   2116  CD2 HIS T 279      42.088   6.769  26.793  1.00  0.70           C  
ATOM   2117  CE1 HIS T 279      40.285   7.236  25.631  1.00  0.70           C  
ATOM   2118  NE2 HIS T 279      41.125   6.236  25.967  1.00  0.70           N  
ATOM   2119  N   VAL T 280      39.878   7.733  29.777  1.00  0.75           N  
ATOM   2120  CA  VAL T 280      39.493   6.503  30.453  1.00  0.75           C  
ATOM   2121  C   VAL T 280      38.859   5.532  29.483  1.00  0.75           C  
ATOM   2122  O   VAL T 280      39.062   4.320  29.582  1.00  0.75           O  
ATOM   2123  CB  VAL T 280      38.555   6.835  31.617  1.00  0.75           C  
ATOM   2124  CG1 VAL T 280      37.756   5.620  32.141  1.00  0.75           C  
ATOM   2125  CG2 VAL T 280      39.433   7.396  32.753  1.00  0.75           C  
ATOM   2126  N   CYS T 281      38.105   6.025  28.487  1.00  0.80           N  
ATOM   2127  CA  CYS T 281      37.332   5.158  27.628  1.00  0.80           C  
ATOM   2128  C   CYS T 281      37.182   5.776  26.266  1.00  0.80           C  
ATOM   2129  O   CYS T 281      37.283   6.984  26.071  1.00  0.80           O  
ATOM   2130  CB  CYS T 281      35.909   4.900  28.196  1.00  0.80           C  
ATOM   2131  SG  CYS T 281      35.872   3.542  29.400  1.00  0.80           S  
ATOM   2132  N   GLY T 282      36.923   4.923  25.264  1.00  0.86           N  
ATOM   2133  CA  GLY T 282      36.442   5.362  23.969  1.00  0.86           C  
ATOM   2134  C   GLY T 282      34.951   5.555  23.999  1.00  0.86           C  
ATOM   2135  O   GLY T 282      34.288   5.357  25.011  1.00  0.86           O  
ATOM   2136  N   GLY T 283      34.386   5.922  22.842  1.00  0.87           N  
ATOM   2137  CA  GLY T 283      32.958   5.911  22.616  1.00  0.87           C  
ATOM   2138  C   GLY T 283      32.747   6.004  21.134  1.00  0.87           C  
ATOM   2139  O   GLY T 283      33.667   6.353  20.397  1.00  0.87           O  
ATOM   2140  N   SER T 284      31.513   5.730  20.678  1.00  0.84           N  
ATOM   2141  CA  SER T 284      31.120   5.850  19.279  1.00  0.84           C  
ATOM   2142  C   SER T 284      29.927   6.767  19.126  1.00  0.84           C  
ATOM   2143  O   SER T 284      28.864   6.532  19.689  1.00  0.84           O  
ATOM   2144  CB  SER T 284      30.670   4.509  18.662  1.00  0.84           C  
ATOM   2145  OG  SER T 284      31.763   3.607  18.552  1.00  0.84           O  
ATOM   2146  N   ILE T 285      30.062   7.843  18.323  1.00  0.81           N  
ATOM   2147  CA  ILE T 285      28.965   8.737  17.960  1.00  0.81           C  
ATOM   2148  C   ILE T 285      27.855   8.012  17.203  1.00  0.81           C  
ATOM   2149  O   ILE T 285      28.105   7.347  16.203  1.00  0.81           O  
ATOM   2150  CB  ILE T 285      29.465   9.916  17.118  1.00  0.81           C  
ATOM   2151  CG1 ILE T 285      30.458  10.764  17.939  1.00  0.81           C  
ATOM   2152  CG2 ILE T 285      28.297  10.814  16.652  1.00  0.81           C  
ATOM   2153  CD1 ILE T 285      31.150  11.864  17.121  1.00  0.81           C  
ATOM   2154  N   ILE T 286      26.587   8.154  17.656  1.00  0.80           N  
ATOM   2155  CA  ILE T 286      25.430   7.605  16.956  1.00  0.80           C  
ATOM   2156  C   ILE T 286      24.559   8.718  16.370  1.00  0.80           C  
ATOM   2157  O   ILE T 286      23.725   8.491  15.495  1.00  0.80           O  
ATOM   2158  CB  ILE T 286      24.615   6.702  17.896  1.00  0.80           C  
ATOM   2159  CG1 ILE T 286      23.645   5.782  17.118  1.00  0.80           C  
ATOM   2160  CG2 ILE T 286      23.918   7.521  19.008  1.00  0.80           C  
ATOM   2161  CD1 ILE T 286      22.837   4.839  18.014  1.00  0.80           C  
ATOM   2162  N   THR T 287      24.726   9.976  16.834  1.00  0.76           N  
ATOM   2163  CA  THR T 287      24.027  11.160  16.334  1.00  0.76           C  
ATOM   2164  C   THR T 287      24.776  12.333  16.948  1.00  0.76           C  
ATOM   2165  O   THR T 287      25.572  12.008  17.828  1.00  0.76           O  
ATOM   2166  CB  THR T 287      22.546  11.156  16.699  1.00  0.76           C  
ATOM   2167  OG1 THR T 287      21.755  11.890  15.786  1.00  0.76           O  
ATOM   2168  CG2 THR T 287      22.274  11.674  18.115  1.00  0.76           C  
ATOM   2169  N   PRO T 288      24.680  13.642  16.663  1.00  0.74           N  
ATOM   2170  CA  PRO T 288      25.703  14.613  17.066  1.00  0.74           C  
ATOM   2171  C   PRO T 288      25.786  14.859  18.567  1.00  0.74           C  
ATOM   2172  O   PRO T 288      26.780  15.417  19.025  1.00  0.74           O  
ATOM   2173  CB  PRO T 288      25.311  15.894  16.312  1.00  0.74           C  
ATOM   2174  CG  PRO T 288      23.810  15.780  16.055  1.00  0.74           C  
ATOM   2175  CD  PRO T 288      23.582  14.279  15.927  1.00  0.74           C  
ATOM   2176  N   GLU T 289      24.751  14.487  19.336  1.00  0.70           N  
ATOM   2177  CA  GLU T 289      24.700  14.626  20.774  1.00  0.70           C  
ATOM   2178  C   GLU T 289      24.576  13.298  21.521  1.00  0.70           C  
ATOM   2179  O   GLU T 289      24.486  13.289  22.742  1.00  0.70           O  
ATOM   2180  CB  GLU T 289      23.498  15.526  21.140  1.00  0.70           C  
ATOM   2181  CG  GLU T 289      22.138  14.970  20.662  1.00  0.70           C  
ATOM   2182  CD  GLU T 289      21.003  15.952  20.923  1.00  0.70           C  
ATOM   2183  OE1 GLU T 289      20.203  15.687  21.857  1.00  0.70           O  
ATOM   2184  OE2 GLU T 289      20.912  16.937  20.147  1.00  0.70           O  
ATOM   2185  N   TRP T 290      24.611  12.124  20.847  1.00  0.77           N  
ATOM   2186  CA  TRP T 290      24.557  10.848  21.556  1.00  0.77           C  
ATOM   2187  C   TRP T 290      25.737   9.978  21.169  1.00  0.77           C  
ATOM   2188  O   TRP T 290      26.108   9.852  20.004  1.00  0.77           O  
ATOM   2189  CB  TRP T 290      23.250  10.012  21.380  1.00  0.77           C  
ATOM   2190  CG  TRP T 290      21.968  10.599  21.956  1.00  0.77           C  
ATOM   2191  CD1 TRP T 290      21.079  11.494  21.425  1.00  0.77           C  
ATOM   2192  CD2 TRP T 290      21.445  10.241  23.246  1.00  0.77           C  
ATOM   2193  NE1 TRP T 290      20.012  11.676  22.271  1.00  0.77           N  
ATOM   2194  CE2 TRP T 290      20.220  10.924  23.399  1.00  0.77           C  
ATOM   2195  CE3 TRP T 290      21.942   9.420  24.255  1.00  0.77           C  
ATOM   2196  CZ2 TRP T 290      19.469  10.791  24.555  1.00  0.77           C  
ATOM   2197  CZ3 TRP T 290      21.189   9.299  25.430  1.00  0.77           C  
ATOM   2198  CH2 TRP T 290      19.970   9.976  25.576  1.00  0.77           C  
ATOM   2199  N   ILE T 291      26.338   9.342  22.188  1.00  0.81           N  
ATOM   2200  CA  ILE T 291      27.475   8.450  22.073  1.00  0.81           C  
ATOM   2201  C   ILE T 291      27.103   7.114  22.699  1.00  0.81           C  
ATOM   2202  O   ILE T 291      26.499   7.069  23.763  1.00  0.81           O  
ATOM   2203  CB  ILE T 291      28.673   9.039  22.819  1.00  0.81           C  
ATOM   2204  CG1 ILE T 291      29.133  10.367  22.181  1.00  0.81           C  
ATOM   2205  CG2 ILE T 291      29.852   8.043  22.909  1.00  0.81           C  
ATOM   2206  CD1 ILE T 291      30.024  11.170  23.133  1.00  0.81           C  
ATOM   2207  N   VAL T 292      27.463   5.989  22.046  1.00  0.83           N  
ATOM   2208  CA  VAL T 292      27.399   4.647  22.615  1.00  0.83           C  
ATOM   2209  C   VAL T 292      28.757   4.351  23.243  1.00  0.83           C  
ATOM   2210  O   VAL T 292      29.790   4.754  22.713  1.00  0.83           O  
ATOM   2211  CB  VAL T 292      27.045   3.591  21.563  1.00  0.83           C  
ATOM   2212  CG1 VAL T 292      26.935   2.185  22.193  1.00  0.83           C  
ATOM   2213  CG2 VAL T 292      25.702   3.965  20.898  1.00  0.83           C  
ATOM   2214  N   THR T 293      28.778   3.703  24.426  1.00  0.83           N  
ATOM   2215  CA  THR T 293      29.989   3.395  25.175  1.00  0.83           C  
ATOM   2216  C   THR T 293      29.677   2.232  26.104  1.00  0.83           C  
ATOM   2217  O   THR T 293      28.554   1.744  26.139  1.00  0.83           O  
ATOM   2218  CB  THR T 293      30.557   4.594  25.955  1.00  0.83           C  
ATOM   2219  OG1 THR T 293      31.796   4.297  26.590  1.00  0.83           O  
ATOM   2220  CG2 THR T 293      29.591   5.098  27.043  1.00  0.83           C  
ATOM   2221  N   ALA T 294      30.669   1.736  26.868  1.00  0.83           N  
ATOM   2222  CA  ALA T 294      30.527   0.677  27.848  1.00  0.83           C  
ATOM   2223  C   ALA T 294      30.034   1.226  29.189  1.00  0.83           C  
ATOM   2224  O   ALA T 294      30.279   2.376  29.554  1.00  0.83           O  
ATOM   2225  CB  ALA T 294      31.869  -0.060  28.033  1.00  0.83           C  
ATOM   2226  N   ALA T 295      29.308   0.401  29.972  1.00  0.79           N  
ATOM   2227  CA  ALA T 295      28.806   0.746  31.289  1.00  0.79           C  
ATOM   2228  C   ALA T 295      29.923   0.818  32.324  1.00  0.79           C  
ATOM   2229  O   ALA T 295      29.918   1.703  33.180  1.00  0.79           O  
ATOM   2230  CB  ALA T 295      27.709  -0.244  31.735  1.00  0.79           C  
ATOM   2231  N   HIS T 296      30.947  -0.068  32.244  1.00  0.72           N  
ATOM   2232  CA  HIS T 296      32.061  -0.086  33.196  1.00  0.72           C  
ATOM   2233  C   HIS T 296      32.981   1.129  33.134  1.00  0.72           C  
ATOM   2234  O   HIS T 296      33.865   1.329  33.962  1.00  0.72           O  
ATOM   2235  CB  HIS T 296      32.911  -1.378  33.120  1.00  0.72           C  
ATOM   2236  CG  HIS T 296      34.103  -1.353  32.209  1.00  0.72           C  
ATOM   2237  ND1 HIS T 296      34.057  -2.034  31.026  1.00  0.72           N  
ATOM   2238  CD2 HIS T 296      35.337  -0.802  32.379  1.00  0.72           C  
ATOM   2239  CE1 HIS T 296      35.241  -1.903  30.483  1.00  0.72           C  
ATOM   2240  NE2 HIS T 296      36.060  -1.161  31.266  1.00  0.72           N  
ATOM   2241  N   CYS T 297      32.788   2.026  32.152  1.00  0.75           N  
ATOM   2242  CA  CYS T 297      33.463   3.312  32.118  1.00  0.75           C  
ATOM   2243  C   CYS T 297      32.971   4.245  33.221  1.00  0.75           C  
ATOM   2244  O   CYS T 297      33.638   5.220  33.561  1.00  0.75           O  
ATOM   2245  CB  CYS T 297      33.235   3.997  30.750  1.00  0.75           C  
ATOM   2246  SG  CYS T 297      33.923   3.009  29.392  1.00  0.75           S  
ATOM   2247  N   VAL T 298      31.792   3.953  33.811  1.00  0.69           N  
ATOM   2248  CA  VAL T 298      31.149   4.764  34.829  1.00  0.69           C  
ATOM   2249  C   VAL T 298      31.081   4.005  36.149  1.00  0.69           C  
ATOM   2250  O   VAL T 298      30.023   3.772  36.733  1.00  0.69           O  
ATOM   2251  CB  VAL T 298      29.762   5.223  34.388  1.00  0.69           C  
ATOM   2252  CG1 VAL T 298      29.258   6.358  35.312  1.00  0.69           C  
ATOM   2253  CG2 VAL T 298      29.843   5.737  32.934  1.00  0.69           C  
ATOM   2254  N   GLU T 299      32.252   3.610  36.682  1.00  0.54           N  
ATOM   2255  CA  GLU T 299      32.395   3.135  38.046  1.00  0.54           C  
ATOM   2256  C   GLU T 299      32.091   4.228  39.077  1.00  0.54           C  
ATOM   2257  O   GLU T 299      31.992   5.413  38.763  1.00  0.54           O  
ATOM   2258  CB  GLU T 299      33.828   2.587  38.278  1.00  0.54           C  
ATOM   2259  CG  GLU T 299      34.178   1.346  37.416  1.00  0.54           C  
ATOM   2260  CD  GLU T 299      33.304   0.143  37.767  1.00  0.54           C  
ATOM   2261  OE1 GLU T 299      33.089  -0.066  38.990  1.00  0.54           O  
ATOM   2262  OE2 GLU T 299      32.847  -0.565  36.831  1.00  0.54           O  
ATOM   2263  N   LYS T 300      31.979   3.859  40.376  1.00  0.49           N  
ATOM   2264  CA  LYS T 300      31.666   4.792  41.460  1.00  0.49           C  
ATOM   2265  C   LYS T 300      32.519   6.072  41.564  1.00  0.49           C  
ATOM   2266  O   LYS T 300      31.909   7.114  41.802  1.00  0.49           O  
ATOM   2267  CB  LYS T 300      31.669   4.071  42.841  1.00  0.49           C  
ATOM   2268  CG  LYS T 300      31.274   4.971  44.036  1.00  0.49           C  
ATOM   2269  CD  LYS T 300      31.338   4.249  45.394  1.00  0.49           C  
ATOM   2270  CE  LYS T 300      31.037   5.184  46.577  1.00  0.49           C  
ATOM   2271  NZ  LYS T 300      31.118   4.451  47.864  1.00  0.49           N1+
ATOM   2272  N   PRO T 301      33.848   6.154  41.420  1.00  0.37           N  
ATOM   2273  CA  PRO T 301      34.555   7.430  41.492  1.00  0.37           C  
ATOM   2274  C   PRO T 301      34.371   8.311  40.258  1.00  0.37           C  
ATOM   2275  O   PRO T 301      34.846   9.443  40.277  1.00  0.37           O  
ATOM   2276  CB  PRO T 301      36.027   7.025  41.706  1.00  0.37           C  
ATOM   2277  CG  PRO T 301      36.162   5.620  41.111  1.00  0.37           C  
ATOM   2278  CD  PRO T 301      34.761   5.022  41.237  1.00  0.37           C  
ATOM   2279  N   LEU T 302      33.719   7.844  39.172  1.00  0.38           N  
ATOM   2280  CA  LEU T 302      33.680   8.551  37.905  1.00  0.38           C  
ATOM   2281  C   LEU T 302      32.247   8.885  37.515  1.00  0.38           C  
ATOM   2282  O   LEU T 302      31.844   8.732  36.368  1.00  0.38           O  
ATOM   2283  CB  LEU T 302      34.330   7.716  36.770  1.00  0.38           C  
ATOM   2284  CG  LEU T 302      35.768   7.217  37.034  1.00  0.38           C  
ATOM   2285  CD1 LEU T 302      36.281   6.491  35.778  1.00  0.38           C  
ATOM   2286  CD2 LEU T 302      36.735   8.345  37.439  1.00  0.38           C  
ATOM   2287  N   ASN T 303      31.409   9.345  38.465  1.00  0.50           N  
ATOM   2288  CA  ASN T 303      29.993   9.550  38.205  1.00  0.50           C  
ATOM   2289  C   ASN T 303      29.503  10.993  38.315  1.00  0.50           C  
ATOM   2290  O   ASN T 303      28.304  11.243  38.243  1.00  0.50           O  
ATOM   2291  CB  ASN T 303      29.159   8.590  39.087  1.00  0.50           C  
ATOM   2292  CG  ASN T 303      29.371   8.819  40.577  1.00  0.50           C  
ATOM   2293  OD1 ASN T 303      30.069   9.730  41.033  1.00  0.50           O  
ATOM   2294  ND2 ASN T 303      28.726   7.953  41.388  1.00  0.50           N  
ATOM   2295  N   ASN T 304      30.400  11.994  38.445  1.00  0.56           N  
ATOM   2296  CA  ASN T 304      29.998  13.391  38.445  1.00  0.56           C  
ATOM   2297  C   ASN T 304      30.013  13.911  36.995  1.00  0.56           C  
ATOM   2298  O   ASN T 304      31.109  14.051  36.445  1.00  0.56           O  
ATOM   2299  CB  ASN T 304      30.944  14.217  39.366  1.00  0.56           C  
ATOM   2300  CG  ASN T 304      30.437  15.638  39.600  1.00  0.56           C  
ATOM   2301  OD1 ASN T 304      29.652  16.201  38.834  1.00  0.56           O  
ATOM   2302  ND2 ASN T 304      30.911  16.268  40.699  1.00  0.56           N  
ATOM   2303  N   PRO T 305      28.890  14.216  36.324  1.00  0.65           N  
ATOM   2304  CA  PRO T 305      28.850  14.465  34.883  1.00  0.65           C  
ATOM   2305  C   PRO T 305      29.566  15.741  34.487  1.00  0.65           C  
ATOM   2306  O   PRO T 305      30.029  15.831  33.355  1.00  0.65           O  
ATOM   2307  CB  PRO T 305      27.354  14.470  34.517  1.00  0.65           C  
ATOM   2308  CG  PRO T 305      26.616  14.738  35.833  1.00  0.65           C  
ATOM   2309  CD  PRO T 305      27.547  14.167  36.902  1.00  0.65           C  
ATOM   2310  N   TRP T 306      29.708  16.712  35.411  1.00  0.50           N  
ATOM   2311  CA  TRP T 306      30.412  17.965  35.190  1.00  0.50           C  
ATOM   2312  C   TRP T 306      31.929  17.803  35.116  1.00  0.50           C  
ATOM   2313  O   TRP T 306      32.645  18.707  34.696  1.00  0.50           O  
ATOM   2314  CB  TRP T 306      30.084  18.968  36.325  1.00  0.50           C  
ATOM   2315  CG  TRP T 306      28.639  19.434  36.364  1.00  0.50           C  
ATOM   2316  CD1 TRP T 306      27.653  19.130  37.262  1.00  0.50           C  
ATOM   2317  CD2 TRP T 306      28.069  20.370  35.432  1.00  0.50           C  
ATOM   2318  NE1 TRP T 306      26.500  19.825  36.957  1.00  0.50           N  
ATOM   2319  CE2 TRP T 306      26.735  20.594  35.838  1.00  0.50           C  
ATOM   2320  CE3 TRP T 306      28.597  21.015  34.315  1.00  0.50           C  
ATOM   2321  CZ2 TRP T 306      25.918  21.470  35.138  1.00  0.50           C  
ATOM   2322  CZ3 TRP T 306      27.768  21.898  33.608  1.00  0.50           C  
ATOM   2323  CH2 TRP T 306      26.445  22.126  34.015  1.00  0.50           C  
ATOM   2324  N   HIS T 307      32.465  16.633  35.527  1.00  0.59           N  
ATOM   2325  CA  HIS T 307      33.880  16.324  35.396  1.00  0.59           C  
ATOM   2326  C   HIS T 307      34.165  15.423  34.205  1.00  0.59           C  
ATOM   2327  O   HIS T 307      35.319  15.059  33.978  1.00  0.59           O  
ATOM   2328  CB  HIS T 307      34.430  15.640  36.669  1.00  0.59           C  
ATOM   2329  CG  HIS T 307      34.690  16.616  37.772  1.00  0.59           C  
ATOM   2330  ND1 HIS T 307      35.777  17.457  37.676  1.00  0.59           N  
ATOM   2331  CD2 HIS T 307      33.989  16.884  38.906  1.00  0.59           C  
ATOM   2332  CE1 HIS T 307      35.716  18.230  38.743  1.00  0.59           C  
ATOM   2333  NE2 HIS T 307      34.655  17.920  39.520  1.00  0.59           N  
ATOM   2334  N   TRP T 308      33.140  15.061  33.402  1.00  0.65           N  
ATOM   2335  CA  TRP T 308      33.319  14.311  32.172  1.00  0.65           C  
ATOM   2336  C   TRP T 308      33.356  15.252  30.982  1.00  0.65           C  
ATOM   2337  O   TRP T 308      32.688  16.277  30.928  1.00  0.65           O  
ATOM   2338  CB  TRP T 308      32.189  13.275  31.914  1.00  0.65           C  
ATOM   2339  CG  TRP T 308      32.304  11.969  32.680  1.00  0.65           C  
ATOM   2340  CD1 TRP T 308      31.637  11.569  33.804  1.00  0.65           C  
ATOM   2341  CD2 TRP T 308      33.138  10.857  32.291  1.00  0.65           C  
ATOM   2342  NE1 TRP T 308      31.978  10.275  34.121  1.00  0.65           N  
ATOM   2343  CE2 TRP T 308      32.895   9.821  33.215  1.00  0.65           C  
ATOM   2344  CE3 TRP T 308      34.051  10.683  31.252  1.00  0.65           C  
ATOM   2345  CZ2 TRP T 308      33.552   8.605  33.119  1.00  0.65           C  
ATOM   2346  CZ3 TRP T 308      34.747   9.464  31.184  1.00  0.65           C  
ATOM   2347  CH2 TRP T 308      34.495   8.435  32.099  1.00  0.65           C  
ATOM   2348  N   THR T 309      34.147  14.891  29.959  1.00  0.70           N  
ATOM   2349  CA  THR T 309      34.173  15.618  28.702  1.00  0.70           C  
ATOM   2350  C   THR T 309      34.335  14.612  27.583  1.00  0.70           C  
ATOM   2351  O   THR T 309      35.007  13.591  27.724  1.00  0.70           O  
ATOM   2352  CB  THR T 309      35.254  16.707  28.638  1.00  0.70           C  
ATOM   2353  OG1 THR T 309      35.195  17.458  27.433  1.00  0.70           O  
ATOM   2354  CG2 THR T 309      36.671  16.128  28.742  1.00  0.70           C  
ATOM   2355  N   ALA T 310      33.670  14.879  26.443  1.00  0.78           N  
ATOM   2356  CA  ALA T 310      33.691  14.042  25.270  1.00  0.78           C  
ATOM   2357  C   ALA T 310      34.427  14.773  24.163  1.00  0.78           C  
ATOM   2358  O   ALA T 310      33.995  15.813  23.676  1.00  0.78           O  
ATOM   2359  CB  ALA T 310      32.251  13.725  24.824  1.00  0.78           C  
ATOM   2360  N   PHE T 311      35.589  14.222  23.767  1.00  0.73           N  
ATOM   2361  CA  PHE T 311      36.524  14.814  22.834  1.00  0.73           C  
ATOM   2362  C   PHE T 311      36.379  14.113  21.488  1.00  0.73           C  
ATOM   2363  O   PHE T 311      36.418  12.888  21.400  1.00  0.73           O  
ATOM   2364  CB  PHE T 311      37.938  14.668  23.468  1.00  0.73           C  
ATOM   2365  CG  PHE T 311      39.131  14.998  22.602  1.00  0.73           C  
ATOM   2366  CD1 PHE T 311      39.636  16.307  22.583  1.00  0.73           C  
ATOM   2367  CD2 PHE T 311      39.853  13.990  21.933  1.00  0.73           C  
ATOM   2368  CE1 PHE T 311      40.869  16.586  21.982  1.00  0.73           C  
ATOM   2369  CE2 PHE T 311      41.099  14.261  21.356  1.00  0.73           C  
ATOM   2370  CZ  PHE T 311      41.616  15.559  21.401  1.00  0.73           C  
ATOM   2371  N   ALA T 312      36.165  14.896  20.412  1.00  0.77           N  
ATOM   2372  CA  ALA T 312      35.824  14.400  19.100  1.00  0.77           C  
ATOM   2373  C   ALA T 312      36.541  15.180  18.015  1.00  0.77           C  
ATOM   2374  O   ALA T 312      37.065  16.269  18.232  1.00  0.77           O  
ATOM   2375  CB  ALA T 312      34.307  14.579  18.879  1.00  0.77           C  
ATOM   2376  N   GLY T 313      36.551  14.625  16.783  1.00  0.74           N  
ATOM   2377  CA  GLY T 313      37.014  15.339  15.599  1.00  0.74           C  
ATOM   2378  C   GLY T 313      38.484  15.321  15.350  1.00  0.74           C  
ATOM   2379  O   GLY T 313      38.972  16.014  14.464  1.00  0.74           O  
ATOM   2380  N   ILE T 314      39.254  14.539  16.111  1.00  0.61           N  
ATOM   2381  CA  ILE T 314      40.687  14.603  16.008  1.00  0.61           C  
ATOM   2382  C   ILE T 314      41.268  13.310  16.538  1.00  0.61           C  
ATOM   2383  O   ILE T 314      40.618  12.593  17.293  1.00  0.61           O  
ATOM   2384  CB  ILE T 314      41.202  15.825  16.768  1.00  0.61           C  
ATOM   2385  CG1 ILE T 314      42.671  16.178  16.474  1.00  0.61           C  
ATOM   2386  CG2 ILE T 314      40.939  15.680  18.279  1.00  0.61           C  
ATOM   2387  CD1 ILE T 314      42.917  16.504  14.995  1.00  0.61           C  
ATOM   2388  N   LEU T 315      42.499  12.947  16.113  1.00  0.71           N  
ATOM   2389  CA  LEU T 315      43.098  11.678  16.484  1.00  0.71           C  
ATOM   2390  C   LEU T 315      44.256  11.803  17.438  1.00  0.71           C  
ATOM   2391  O   LEU T 315      44.594  10.842  18.115  1.00  0.71           O  
ATOM   2392  CB  LEU T 315      43.600  10.908  15.248  1.00  0.71           C  
ATOM   2393  CG  LEU T 315      42.472  10.157  14.525  1.00  0.71           C  
ATOM   2394  CD1 LEU T 315      41.604  11.069  13.663  1.00  0.71           C  
ATOM   2395  CD2 LEU T 315      43.101   9.084  13.641  1.00  0.71           C  
ATOM   2396  N   ARG T 316      44.893  12.970  17.578  1.00  0.65           N  
ATOM   2397  CA  ARG T 316      45.928  13.131  18.577  1.00  0.65           C  
ATOM   2398  C   ARG T 316      45.273  13.677  19.832  1.00  0.65           C  
ATOM   2399  O   ARG T 316      44.530  14.649  19.768  1.00  0.65           O  
ATOM   2400  CB  ARG T 316      47.020  14.104  18.075  1.00  0.65           C  
ATOM   2401  CG  ARG T 316      48.139  14.462  19.079  1.00  0.65           C  
ATOM   2402  CD  ARG T 316      49.270  13.436  19.174  1.00  0.65           C  
ATOM   2403  NE  ARG T 316      50.094  13.775  20.373  1.00  0.65           N  
ATOM   2404  CZ  ARG T 316      51.107  14.651  20.434  1.00  0.65           C  
ATOM   2405  NH1 ARG T 316      51.666  14.806  21.632  1.00  0.65           N  
ATOM   2406  NH2 ARG T 316      51.541  15.312  19.380  1.00  0.65           N  
ATOM   2407  N   GLN T 317      45.550  13.069  21.006  1.00  0.65           N  
ATOM   2408  CA  GLN T 317      44.961  13.450  22.281  1.00  0.65           C  
ATOM   2409  C   GLN T 317      45.224  14.886  22.709  1.00  0.65           C  
ATOM   2410  O   GLN T 317      44.367  15.552  23.283  1.00  0.65           O  
ATOM   2411  CB  GLN T 317      45.430  12.520  23.421  1.00  0.65           C  
ATOM   2412  CG  GLN T 317      44.944  11.066  23.249  1.00  0.65           C  
ATOM   2413  CD  GLN T 317      44.781  10.393  24.608  1.00  0.65           C  
ATOM   2414  OE1 GLN T 317      43.953  10.819  25.418  1.00  0.65           O  
ATOM   2415  NE2 GLN T 317      45.556   9.323  24.877  1.00  0.65           N  
ATOM   2416  N   SER T 318      46.418  15.428  22.416  1.00  0.53           N  
ATOM   2417  CA  SER T 318      46.793  16.766  22.841  1.00  0.53           C  
ATOM   2418  C   SER T 318      46.387  17.847  21.849  1.00  0.53           C  
ATOM   2419  O   SER T 318      46.575  19.039  22.090  1.00  0.53           O  
ATOM   2420  CB  SER T 318      48.327  16.856  23.041  1.00  0.53           C  
ATOM   2421  OG  SER T 318      49.033  16.590  21.826  1.00  0.53           O  
ATOM   2422  N   PHE T 319      45.767  17.482  20.708  1.00  0.41           N  
ATOM   2423  CA  PHE T 319      45.339  18.421  19.686  1.00  0.41           C  
ATOM   2424  C   PHE T 319      43.973  19.026  20.005  1.00  0.41           C  
ATOM   2425  O   PHE T 319      43.030  18.954  19.222  1.00  0.41           O  
ATOM   2426  CB  PHE T 319      45.327  17.741  18.291  1.00  0.41           C  
ATOM   2427  CG  PHE T 319      46.670  17.617  17.606  1.00  0.41           C  
ATOM   2428  CD1 PHE T 319      47.911  18.000  18.156  1.00  0.41           C  
ATOM   2429  CD2 PHE T 319      46.664  17.042  16.325  1.00  0.41           C  
ATOM   2430  CE1 PHE T 319      49.103  17.779  17.451  1.00  0.41           C  
ATOM   2431  CE2 PHE T 319      47.850  16.804  15.625  1.00  0.41           C  
ATOM   2432  CZ  PHE T 319      49.074  17.171  16.191  1.00  0.41           C  
ATOM   2433  N   MET T 320      43.864  19.695  21.173  1.00  0.30           N  
ATOM   2434  CA  MET T 320      42.649  20.327  21.666  1.00  0.30           C  
ATOM   2435  C   MET T 320      42.060  21.383  20.750  1.00  0.30           C  
ATOM   2436  O   MET T 320      40.850  21.429  20.557  1.00  0.30           O  
ATOM   2437  CB  MET T 320      42.901  20.996  23.035  1.00  0.30           C  
ATOM   2438  CG  MET T 320      43.172  20.008  24.182  1.00  0.30           C  
ATOM   2439  SD  MET T 320      43.573  20.846  25.750  1.00  0.30           S  
ATOM   2440  CE  MET T 320      41.958  21.628  26.063  1.00  0.30           C  
ATOM   2441  N   PHE T 321      42.906  22.246  20.158  1.00  0.21           N  
ATOM   2442  CA  PHE T 321      42.506  23.291  19.227  1.00  0.21           C  
ATOM   2443  C   PHE T 321      41.895  22.787  17.930  1.00  0.21           C  
ATOM   2444  O   PHE T 321      40.991  23.404  17.376  1.00  0.21           O  
ATOM   2445  CB  PHE T 321      43.715  24.195  18.879  1.00  0.21           C  
ATOM   2446  CG  PHE T 321      44.076  25.037  20.065  1.00  0.21           C  
ATOM   2447  CD1 PHE T 321      43.242  26.106  20.429  1.00  0.21           C  
ATOM   2448  CD2 PHE T 321      45.235  24.791  20.817  1.00  0.21           C  
ATOM   2449  CE1 PHE T 321      43.557  26.918  21.524  1.00  0.21           C  
ATOM   2450  CE2 PHE T 321      45.555  25.602  21.915  1.00  0.21           C  
ATOM   2451  CZ  PHE T 321      44.716  26.667  22.267  1.00  0.21           C  
ATOM   2452  N   TYR T 322      42.412  21.666  17.395  1.00  0.25           N  
ATOM   2453  CA  TYR T 322      41.867  21.017  16.219  1.00  0.25           C  
ATOM   2454  C   TYR T 322      40.557  20.284  16.490  1.00  0.25           C  
ATOM   2455  O   TYR T 322      39.667  20.251  15.642  1.00  0.25           O  
ATOM   2456  CB  TYR T 322      42.875  19.994  15.647  1.00  0.25           C  
ATOM   2457  CG  TYR T 322      44.125  20.641  15.125  1.00  0.25           C  
ATOM   2458  CD1 TYR T 322      44.110  21.267  13.869  1.00  0.25           C  
ATOM   2459  CD2 TYR T 322      45.341  20.555  15.823  1.00  0.25           C  
ATOM   2460  CE1 TYR T 322      45.292  21.774  13.312  1.00  0.25           C  
ATOM   2461  CE2 TYR T 322      46.528  21.043  15.260  1.00  0.25           C  
ATOM   2462  CZ  TYR T 322      46.499  21.651  14.002  1.00  0.25           C  
ATOM   2463  OH  TYR T 322      47.688  22.122  13.418  1.00  0.25           O  
ATOM   2464  N   GLY T 323      40.436  19.630  17.665  1.00  0.65           N  
ATOM   2465  CA  GLY T 323      39.238  18.896  18.055  1.00  0.65           C  
ATOM   2466  C   GLY T 323      38.121  19.736  18.624  1.00  0.65           C  
ATOM   2467  O   GLY T 323      38.197  20.950  18.757  1.00  0.65           O  
ATOM   2468  N   ALA T 324      37.033  19.058  19.031  1.00  0.67           N  
ATOM   2469  CA  ALA T 324      35.950  19.667  19.771  1.00  0.67           C  
ATOM   2470  C   ALA T 324      35.719  18.854  21.035  1.00  0.67           C  
ATOM   2471  O   ALA T 324      35.687  17.628  20.997  1.00  0.67           O  
ATOM   2472  CB  ALA T 324      34.661  19.713  18.921  1.00  0.67           C  
ATOM   2473  N   GLY T 325      35.580  19.526  22.202  1.00  0.71           N  
ATOM   2474  CA  GLY T 325      35.324  18.871  23.480  1.00  0.71           C  
ATOM   2475  C   GLY T 325      34.079  19.420  24.122  1.00  0.71           C  
ATOM   2476  O   GLY T 325      34.002  20.614  24.392  1.00  0.71           O  
ATOM   2477  N   TYR T 326      33.077  18.563  24.408  1.00  0.70           N  
ATOM   2478  CA  TYR T 326      31.812  18.997  24.983  1.00  0.70           C  
ATOM   2479  C   TYR T 326      31.434  18.204  26.224  1.00  0.70           C  
ATOM   2480  O   TYR T 326      31.884  17.087  26.465  1.00  0.70           O  
ATOM   2481  CB  TYR T 326      30.631  18.913  23.969  1.00  0.70           C  
ATOM   2482  CG  TYR T 326      30.649  19.966  22.885  1.00  0.70           C  
ATOM   2483  CD1 TYR T 326      31.177  21.267  23.039  1.00  0.70           C  
ATOM   2484  CD2 TYR T 326      29.989  19.658  21.687  1.00  0.70           C  
ATOM   2485  CE1 TYR T 326      31.061  22.217  22.009  1.00  0.70           C  
ATOM   2486  CE2 TYR T 326      29.865  20.608  20.671  1.00  0.70           C  
ATOM   2487  CZ  TYR T 326      30.390  21.883  20.832  1.00  0.70           C  
ATOM   2488  OH  TYR T 326      30.160  22.812  19.798  1.00  0.70           O  
ATOM   2489  N   GLN T 327      30.578  18.830  27.060  1.00  0.70           N  
ATOM   2490  CA  GLN T 327      30.103  18.328  28.334  1.00  0.70           C  
ATOM   2491  C   GLN T 327      28.996  17.293  28.184  1.00  0.70           C  
ATOM   2492  O   GLN T 327      28.429  17.104  27.109  1.00  0.70           O  
ATOM   2493  CB  GLN T 327      29.558  19.500  29.195  1.00  0.70           C  
ATOM   2494  CG  GLN T 327      30.576  20.634  29.462  1.00  0.70           C  
ATOM   2495  CD  GLN T 327      31.698  20.136  30.366  1.00  0.70           C  
ATOM   2496  OE1 GLN T 327      31.434  19.670  31.476  1.00  0.70           O  
ATOM   2497  NE2 GLN T 327      32.967  20.245  29.921  1.00  0.70           N  
ATOM   2498  N   VAL T 328      28.652  16.613  29.293  1.00  0.74           N  
ATOM   2499  CA  VAL T 328      27.704  15.513  29.328  1.00  0.74           C  
ATOM   2500  C   VAL T 328      26.447  15.916  30.090  1.00  0.74           C  
ATOM   2501  O   VAL T 328      26.508  16.260  31.265  1.00  0.74           O  
ATOM   2502  CB  VAL T 328      28.351  14.313  30.017  1.00  0.74           C  
ATOM   2503  CG1 VAL T 328      27.355  13.140  30.151  1.00  0.74           C  
ATOM   2504  CG2 VAL T 328      29.584  13.884  29.192  1.00  0.74           C  
ATOM   2505  N   GLU T 329      25.265  15.867  29.428  1.00  0.69           N  
ATOM   2506  CA  GLU T 329      23.974  16.072  30.071  1.00  0.69           C  
ATOM   2507  C   GLU T 329      23.554  14.866  30.902  1.00  0.69           C  
ATOM   2508  O   GLU T 329      23.125  14.977  32.051  1.00  0.69           O  
ATOM   2509  CB  GLU T 329      22.857  16.315  29.013  1.00  0.69           C  
ATOM   2510  CG  GLU T 329      21.491  16.716  29.643  1.00  0.69           C  
ATOM   2511  CD  GLU T 329      20.315  16.613  28.684  1.00  0.69           C  
ATOM   2512  OE1 GLU T 329      19.431  15.742  28.913  1.00  0.69           O  
ATOM   2513  OE2 GLU T 329      20.246  17.356  27.676  1.00  0.69           O  
ATOM   2514  N   LYS T 330      23.676  13.648  30.334  1.00  0.71           N  
ATOM   2515  CA  LYS T 330      23.163  12.460  30.982  1.00  0.71           C  
ATOM   2516  C   LYS T 330      23.944  11.243  30.533  1.00  0.71           C  
ATOM   2517  O   LYS T 330      24.416  11.164  29.403  1.00  0.71           O  
ATOM   2518  CB  LYS T 330      21.654  12.256  30.653  1.00  0.71           C  
ATOM   2519  CG  LYS T 330      20.951  11.127  31.435  1.00  0.71           C  
ATOM   2520  CD  LYS T 330      19.472  10.933  31.051  1.00  0.71           C  
ATOM   2521  CE  LYS T 330      18.549  12.058  31.534  1.00  0.71           C  
ATOM   2522  NZ  LYS T 330      17.162  11.777  31.141  1.00  0.71           N1+
ATOM   2523  N   VAL T 331      24.072  10.239  31.423  1.00  0.75           N  
ATOM   2524  CA  VAL T 331      24.568   8.925  31.077  1.00  0.75           C  
ATOM   2525  C   VAL T 331      23.443   7.956  31.384  1.00  0.75           C  
ATOM   2526  O   VAL T 331      22.898   7.946  32.480  1.00  0.75           O  
ATOM   2527  CB  VAL T 331      25.809   8.532  31.873  1.00  0.75           C  
ATOM   2528  CG1 VAL T 331      26.255   7.103  31.496  1.00  0.75           C  
ATOM   2529  CG2 VAL T 331      26.944   9.539  31.583  1.00  0.75           C  
ATOM   2530  N   ILE T 332      23.064   7.128  30.393  1.00  0.75           N  
ATOM   2531  CA  ILE T 332      22.074   6.080  30.543  1.00  0.75           C  
ATOM   2532  C   ILE T 332      22.831   4.772  30.481  1.00  0.75           C  
ATOM   2533  O   ILE T 332      23.320   4.373  29.432  1.00  0.75           O  
ATOM   2534  CB  ILE T 332      21.040   6.078  29.418  1.00  0.75           C  
ATOM   2535  CG1 ILE T 332      20.286   7.424  29.330  1.00  0.75           C  
ATOM   2536  CG2 ILE T 332      20.052   4.900  29.611  1.00  0.75           C  
ATOM   2537  CD1 ILE T 332      19.444   7.528  28.054  1.00  0.75           C  
ATOM   2538  N   SER T 333      22.945   4.057  31.612  1.00  0.76           N  
ATOM   2539  CA  SER T 333      23.678   2.800  31.671  1.00  0.76           C  
ATOM   2540  C   SER T 333      22.700   1.662  31.768  1.00  0.76           C  
ATOM   2541  O   SER T 333      21.598   1.814  32.282  1.00  0.76           O  
ATOM   2542  CB  SER T 333      24.648   2.715  32.874  1.00  0.76           C  
ATOM   2543  OG  SER T 333      25.693   3.675  32.717  1.00  0.76           O  
ATOM   2544  N   HIS T 334      23.059   0.476  31.231  1.00  0.73           N  
ATOM   2545  CA  HIS T 334      22.179  -0.682  31.285  1.00  0.73           C  
ATOM   2546  C   HIS T 334      21.862  -1.153  32.713  1.00  0.73           C  
ATOM   2547  O   HIS T 334      22.806  -1.364  33.476  1.00  0.73           O  
ATOM   2548  CB  HIS T 334      22.770  -1.848  30.464  1.00  0.73           C  
ATOM   2549  CG  HIS T 334      21.739  -2.790  29.917  1.00  0.73           C  
ATOM   2550  ND1 HIS T 334      21.009  -3.580  30.776  1.00  0.73           N  
ATOM   2551  CD2 HIS T 334      21.352  -3.013  28.630  1.00  0.73           C  
ATOM   2552  CE1 HIS T 334      20.194  -4.273  30.003  1.00  0.73           C  
ATOM   2553  NE2 HIS T 334      20.364  -3.967  28.701  1.00  0.73           N  
ATOM   2554  N   PRO T 335      20.611  -1.349  33.150  1.00  0.71           N  
ATOM   2555  CA  PRO T 335      20.304  -1.711  34.532  1.00  0.71           C  
ATOM   2556  C   PRO T 335      20.627  -3.162  34.835  1.00  0.71           C  
ATOM   2557  O   PRO T 335      20.579  -3.540  36.001  1.00  0.71           O  
ATOM   2558  CB  PRO T 335      18.795  -1.434  34.661  1.00  0.71           C  
ATOM   2559  CG  PRO T 335      18.259  -1.606  33.238  1.00  0.71           C  
ATOM   2560  CD  PRO T 335      19.399  -1.056  32.384  1.00  0.71           C  
ATOM   2561  N   ASN T 336      20.964  -3.984  33.821  1.00  0.70           N  
ATOM   2562  CA  ASN T 336      21.360  -5.363  34.016  1.00  0.70           C  
ATOM   2563  C   ASN T 336      22.884  -5.488  33.962  1.00  0.70           C  
ATOM   2564  O   ASN T 336      23.423  -6.579  33.788  1.00  0.70           O  
ATOM   2565  CB  ASN T 336      20.782  -6.291  32.914  1.00  0.70           C  
ATOM   2566  CG  ASN T 336      19.270  -6.258  32.741  1.00  0.70           C  
ATOM   2567  OD1 ASN T 336      18.470  -5.705  33.492  1.00  0.70           O  
ATOM   2568  ND2 ASN T 336      18.830  -6.913  31.636  1.00  0.70           N  
ATOM   2569  N   TYR T 337      23.638  -4.370  34.080  1.00  0.68           N  
ATOM   2570  CA  TYR T 337      25.070  -4.433  34.311  1.00  0.68           C  
ATOM   2571  C   TYR T 337      25.265  -4.540  35.822  1.00  0.68           C  
ATOM   2572  O   TYR T 337      25.185  -3.553  36.543  1.00  0.68           O  
ATOM   2573  CB  TYR T 337      25.818  -3.191  33.715  1.00  0.68           C  
ATOM   2574  CG  TYR T 337      27.320  -3.299  33.868  1.00  0.68           C  
ATOM   2575  CD1 TYR T 337      28.037  -4.269  33.149  1.00  0.68           C  
ATOM   2576  CD2 TYR T 337      28.024  -2.470  34.761  1.00  0.68           C  
ATOM   2577  CE1 TYR T 337      29.407  -4.464  33.374  1.00  0.68           C  
ATOM   2578  CE2 TYR T 337      29.401  -2.646  34.967  1.00  0.68           C  
ATOM   2579  CZ  TYR T 337      30.081  -3.670  34.304  1.00  0.68           C  
ATOM   2580  OH  TYR T 337      31.430  -3.928  34.616  1.00  0.68           O  
ATOM   2581  N   ASP T 338      25.528  -5.770  36.325  1.00  0.51           N  
ATOM   2582  CA  ASP T 338      25.566  -6.106  37.744  1.00  0.51           C  
ATOM   2583  C   ASP T 338      26.740  -5.494  38.516  1.00  0.51           C  
ATOM   2584  O   ASP T 338      26.809  -5.565  39.747  1.00  0.51           O  
ATOM   2585  CB  ASP T 338      25.706  -7.646  37.914  1.00  0.51           C  
ATOM   2586  CG  ASP T 338      24.586  -8.422  37.245  1.00  0.51           C  
ATOM   2587  OD1 ASP T 338      23.418  -7.982  37.313  1.00  0.51           O  
ATOM   2588  OD2 ASP T 338      24.919  -9.496  36.673  1.00  0.51           O  
ATOM   2589  N   SER T 339      27.742  -4.969  37.780  1.00  0.56           N  
ATOM   2590  CA  SER T 339      29.015  -4.411  38.254  1.00  0.56           C  
ATOM   2591  C   SER T 339      30.011  -5.458  38.709  1.00  0.56           C  
ATOM   2592  O   SER T 339      31.162  -5.158  39.011  1.00  0.56           O  
ATOM   2593  CB  SER T 339      28.905  -3.352  39.384  1.00  0.56           C  
ATOM   2594  OG  SER T 339      28.034  -2.288  39.007  1.00  0.56           O  
ATOM   2595  N   LYS T 340      29.593  -6.735  38.779  1.00  0.46           N  
ATOM   2596  CA  LYS T 340      30.413  -7.815  39.299  1.00  0.46           C  
ATOM   2597  C   LYS T 340      30.405  -9.041  38.407  1.00  0.46           C  
ATOM   2598  O   LYS T 340      31.026 -10.054  38.715  1.00  0.46           O  
ATOM   2599  CB  LYS T 340      29.888  -8.244  40.688  1.00  0.46           C  
ATOM   2600  CG  LYS T 340      29.979  -7.125  41.734  1.00  0.46           C  
ATOM   2601  CD  LYS T 340      29.551  -7.614  43.122  1.00  0.46           C  
ATOM   2602  CE  LYS T 340      29.675  -6.517  44.181  1.00  0.46           C  
ATOM   2603  NZ  LYS T 340      29.225  -7.030  45.492  1.00  0.46           N1+
ATOM   2604  N   THR T 341      29.719  -8.972  37.258  1.00  0.51           N  
ATOM   2605  CA  THR T 341      29.626 -10.064  36.308  1.00  0.51           C  
ATOM   2606  C   THR T 341      30.099  -9.514  35.000  1.00  0.51           C  
ATOM   2607  O   THR T 341      30.532  -8.374  34.875  1.00  0.51           O  
ATOM   2608  CB  THR T 341      28.224 -10.670  36.119  1.00  0.51           C  
ATOM   2609  OG1 THR T 341      27.281  -9.713  35.629  1.00  0.51           O  
ATOM   2610  CG2 THR T 341      27.730 -11.218  37.458  1.00  0.51           C  
ATOM   2611  N   LYS T 342      30.052 -10.362  33.971  1.00  0.52           N  
ATOM   2612  CA  LYS T 342      30.240  -9.919  32.628  1.00  0.52           C  
ATOM   2613  C   LYS T 342      28.924 -10.174  31.896  1.00  0.52           C  
ATOM   2614  O   LYS T 342      28.583 -11.320  31.599  1.00  0.52           O  
ATOM   2615  CB  LYS T 342      31.415 -10.714  32.008  1.00  0.52           C  
ATOM   2616  CG  LYS T 342      32.731 -10.734  32.802  1.00  0.52           C  
ATOM   2617  CD  LYS T 342      33.415  -9.364  32.802  1.00  0.52           C  
ATOM   2618  CE  LYS T 342      34.828  -9.420  33.374  1.00  0.52           C  
ATOM   2619  NZ  LYS T 342      35.454  -8.090  33.238  1.00  0.52           N1+
ATOM   2620  N   ASN T 343      28.168  -9.096  31.594  1.00  0.66           N  
ATOM   2621  CA  ASN T 343      26.951  -9.099  30.797  1.00  0.66           C  
ATOM   2622  C   ASN T 343      26.420  -7.663  30.784  1.00  0.66           C  
ATOM   2623  O   ASN T 343      26.556  -6.948  31.763  1.00  0.66           O  
ATOM   2624  CB  ASN T 343      25.819 -10.042  31.331  1.00  0.66           C  
ATOM   2625  CG  ASN T 343      24.759 -10.254  30.257  1.00  0.66           C  
ATOM   2626  OD1 ASN T 343      24.922  -9.828  29.108  1.00  0.66           O  
ATOM   2627  ND2 ASN T 343      23.619 -10.874  30.623  1.00  0.66           N  
ATOM   2628  N   ASN T 344      25.824  -7.219  29.649  1.00  0.73           N  
ATOM   2629  CA  ASN T 344      25.171  -5.921  29.465  1.00  0.73           C  
ATOM   2630  C   ASN T 344      26.053  -4.707  29.682  1.00  0.73           C  
ATOM   2631  O   ASN T 344      25.610  -3.673  30.180  1.00  0.73           O  
ATOM   2632  CB  ASN T 344      23.897  -5.747  30.322  1.00  0.73           C  
ATOM   2633  CG  ASN T 344      22.982  -6.948  30.198  1.00  0.73           C  
ATOM   2634  OD1 ASN T 344      22.216  -7.100  29.245  1.00  0.73           O  
ATOM   2635  ND2 ASN T 344      23.006  -7.821  31.227  1.00  0.73           N  
ATOM   2636  N   ASP T 345      27.324  -4.789  29.264  1.00  0.76           N  
ATOM   2637  CA  ASP T 345      28.259  -3.705  29.372  1.00  0.76           C  
ATOM   2638  C   ASP T 345      28.027  -2.686  28.253  1.00  0.76           C  
ATOM   2639  O   ASP T 345      28.691  -2.680  27.222  1.00  0.76           O  
ATOM   2640  CB  ASP T 345      29.682  -4.292  29.370  1.00  0.76           C  
ATOM   2641  CG  ASP T 345      30.673  -3.202  29.715  1.00  0.76           C  
ATOM   2642  OD1 ASP T 345      30.258  -2.182  30.331  1.00  0.76           O  
ATOM   2643  OD2 ASP T 345      31.842  -3.376  29.316  1.00  0.76           O  
ATOM   2644  N   ILE T 346      27.008  -1.832  28.432  1.00  0.79           N  
ATOM   2645  CA  ILE T 346      26.615  -0.867  27.436  1.00  0.79           C  
ATOM   2646  C   ILE T 346      25.992   0.325  28.135  1.00  0.79           C  
ATOM   2647  O   ILE T 346      25.272   0.210  29.129  1.00  0.79           O  
ATOM   2648  CB  ILE T 346      25.679  -1.486  26.388  1.00  0.79           C  
ATOM   2649  CG1 ILE T 346      25.391  -0.519  25.212  1.00  0.79           C  
ATOM   2650  CG2 ILE T 346      24.396  -2.042  27.054  1.00  0.79           C  
ATOM   2651  CD1 ILE T 346      24.624  -1.179  24.060  1.00  0.79           C  
ATOM   2652  N   ALA T 347      26.281   1.528  27.621  1.00  0.82           N  
ATOM   2653  CA  ALA T 347      25.749   2.759  28.117  1.00  0.82           C  
ATOM   2654  C   ALA T 347      25.650   3.747  26.970  1.00  0.82           C  
ATOM   2655  O   ALA T 347      26.304   3.642  25.939  1.00  0.82           O  
ATOM   2656  CB  ALA T 347      26.638   3.324  29.247  1.00  0.82           C  
ATOM   2657  N   LEU T 348      24.775   4.743  27.141  1.00  0.81           N  
ATOM   2658  CA  LEU T 348      24.593   5.833  26.220  1.00  0.81           C  
ATOM   2659  C   LEU T 348      24.939   7.101  26.950  1.00  0.81           C  
ATOM   2660  O   LEU T 348      24.522   7.333  28.076  1.00  0.81           O  
ATOM   2661  CB  LEU T 348      23.121   5.940  25.761  1.00  0.81           C  
ATOM   2662  CG  LEU T 348      22.747   4.989  24.615  1.00  0.81           C  
ATOM   2663  CD1 LEU T 348      21.228   4.765  24.606  1.00  0.81           C  
ATOM   2664  CD2 LEU T 348      23.225   5.551  23.267  1.00  0.81           C  
ATOM   2665  N   MET T 349      25.713   7.972  26.298  1.00  0.78           N  
ATOM   2666  CA  MET T 349      26.049   9.264  26.832  1.00  0.78           C  
ATOM   2667  C   MET T 349      25.374  10.303  25.968  1.00  0.78           C  
ATOM   2668  O   MET T 349      25.496  10.288  24.749  1.00  0.78           O  
ATOM   2669  CB  MET T 349      27.579   9.453  26.804  1.00  0.78           C  
ATOM   2670  CG  MET T 349      28.074  10.819  27.302  1.00  0.78           C  
ATOM   2671  SD  MET T 349      29.867  11.019  27.120  1.00  0.78           S  
ATOM   2672  CE  MET T 349      30.320   9.888  28.468  1.00  0.78           C  
ATOM   2673  N   LYS T 350      24.630  11.223  26.609  1.00  0.76           N  
ATOM   2674  CA  LYS T 350      24.017  12.352  25.956  1.00  0.76           C  
ATOM   2675  C   LYS T 350      24.872  13.573  26.227  1.00  0.76           C  
ATOM   2676  O   LYS T 350      25.150  13.923  27.372  1.00  0.76           O  
ATOM   2677  CB  LYS T 350      22.595  12.604  26.495  1.00  0.76           C  
ATOM   2678  CG  LYS T 350      21.810  13.643  25.683  1.00  0.76           C  
ATOM   2679  CD  LYS T 350      20.430  13.877  26.303  1.00  0.76           C  
ATOM   2680  CE  LYS T 350      19.621  14.967  25.599  1.00  0.76           C  
ATOM   2681  NZ  LYS T 350      18.478  15.314  26.462  1.00  0.76           N1+
ATOM   2682  N   LEU T 351      25.344  14.239  25.163  1.00  0.76           N  
ATOM   2683  CA  LEU T 351      26.090  15.474  25.244  1.00  0.76           C  
ATOM   2684  C   LEU T 351      25.207  16.646  25.618  1.00  0.76           C  
ATOM   2685  O   LEU T 351      24.013  16.669  25.357  1.00  0.76           O  
ATOM   2686  CB  LEU T 351      26.862  15.779  23.936  1.00  0.76           C  
ATOM   2687  CG  LEU T 351      27.823  14.656  23.491  1.00  0.76           C  
ATOM   2688  CD1 LEU T 351      28.626  15.098  22.256  1.00  0.76           C  
ATOM   2689  CD2 LEU T 351      28.778  14.243  24.624  1.00  0.76           C  
ATOM   2690  N   GLN T 352      25.803  17.673  26.254  1.00  0.71           N  
ATOM   2691  CA  GLN T 352      25.096  18.871  26.678  1.00  0.71           C  
ATOM   2692  C   GLN T 352      24.744  19.787  25.511  1.00  0.71           C  
ATOM   2693  O   GLN T 352      23.911  20.687  25.619  1.00  0.71           O  
ATOM   2694  CB  GLN T 352      25.969  19.624  27.716  1.00  0.71           C  
ATOM   2695  CG  GLN T 352      25.301  20.832  28.424  1.00  0.71           C  
ATOM   2696  CD  GLN T 352      24.121  20.394  29.292  1.00  0.71           C  
ATOM   2697  OE1 GLN T 352      24.263  19.543  30.171  1.00  0.71           O  
ATOM   2698  NE2 GLN T 352      22.929  20.988  29.072  1.00  0.71           N  
ATOM   2699  N   LYS T 353      25.367  19.566  24.340  1.00  0.70           N  
ATOM   2700  CA  LYS T 353      24.965  20.224  23.124  1.00  0.70           C  
ATOM   2701  C   LYS T 353      25.452  19.383  21.961  1.00  0.70           C  
ATOM   2702  O   LYS T 353      26.378  18.592  22.155  1.00  0.70           O  
ATOM   2703  CB  LYS T 353      25.550  21.662  23.018  1.00  0.70           C  
ATOM   2704  CG  LYS T 353      27.066  21.731  22.760  1.00  0.70           C  
ATOM   2705  CD  LYS T 353      27.591  23.177  22.766  1.00  0.70           C  
ATOM   2706  CE  LYS T 353      27.086  24.053  21.611  1.00  0.70           C  
ATOM   2707  NZ  LYS T 353      27.474  23.457  20.316  1.00  0.70           N1+
ATOM   2708  N   PRO T 354      24.913  19.501  20.754  1.00  0.75           N  
ATOM   2709  CA  PRO T 354      25.348  18.675  19.640  1.00  0.75           C  
ATOM   2710  C   PRO T 354      26.689  19.128  19.080  1.00  0.75           C  
ATOM   2711  O   PRO T 354      26.971  20.330  19.010  1.00  0.75           O  
ATOM   2712  CB  PRO T 354      24.207  18.814  18.615  1.00  0.75           C  
ATOM   2713  CG  PRO T 354      23.563  20.164  18.928  1.00  0.75           C  
ATOM   2714  CD  PRO T 354      23.681  20.235  20.448  1.00  0.75           C  
ATOM   2715  N   LEU T 355      27.537  18.151  18.694  1.00  0.73           N  
ATOM   2716  CA  LEU T 355      28.674  18.311  17.807  1.00  0.73           C  
ATOM   2717  C   LEU T 355      28.250  18.702  16.402  1.00  0.73           C  
ATOM   2718  O   LEU T 355      27.188  18.338  15.912  1.00  0.73           O  
ATOM   2719  CB  LEU T 355      29.523  17.019  17.748  1.00  0.73           C  
ATOM   2720  CG  LEU T 355      30.286  16.710  19.053  1.00  0.73           C  
ATOM   2721  CD1 LEU T 355      30.732  15.240  19.086  1.00  0.73           C  
ATOM   2722  CD2 LEU T 355      31.506  17.633  19.226  1.00  0.73           C  
ATOM   2723  N   THR T 356      29.084  19.476  15.695  1.00  0.71           N  
ATOM   2724  CA  THR T 356      28.852  19.777  14.292  1.00  0.71           C  
ATOM   2725  C   THR T 356      29.361  18.628  13.445  1.00  0.71           C  
ATOM   2726  O   THR T 356      30.458  18.113  13.648  1.00  0.71           O  
ATOM   2727  CB  THR T 356      29.510  21.082  13.849  1.00  0.71           C  
ATOM   2728  OG1 THR T 356      30.849  21.186  14.317  1.00  0.71           O  
ATOM   2729  CG2 THR T 356      28.755  22.253  14.491  1.00  0.71           C  
ATOM   2730  N   PHE T 357      28.555  18.169  12.465  1.00  0.70           N  
ATOM   2731  CA  PHE T 357      28.981  17.121  11.558  1.00  0.70           C  
ATOM   2732  C   PHE T 357      29.821  17.695  10.441  1.00  0.70           C  
ATOM   2733  O   PHE T 357      29.473  18.687   9.813  1.00  0.70           O  
ATOM   2734  CB  PHE T 357      27.807  16.291  10.969  1.00  0.70           C  
ATOM   2735  CG  PHE T 357      27.171  15.349  11.963  1.00  0.70           C  
ATOM   2736  CD1 PHE T 357      27.885  14.749  13.019  1.00  0.70           C  
ATOM   2737  CD2 PHE T 357      25.830  14.974  11.768  1.00  0.70           C  
ATOM   2738  CE1 PHE T 357      27.280  13.806  13.854  1.00  0.70           C  
ATOM   2739  CE2 PHE T 357      25.225  14.014  12.587  1.00  0.70           C  
ATOM   2740  CZ  PHE T 357      25.957  13.428  13.623  1.00  0.70           C  
ATOM   2741  N   ASN T 358      30.981  17.057  10.224  1.00  0.67           N  
ATOM   2742  CA  ASN T 358      32.060  17.529   9.389  1.00  0.67           C  
ATOM   2743  C   ASN T 358      32.792  16.287   8.958  1.00  0.67           C  
ATOM   2744  O   ASN T 358      32.479  15.184   9.391  1.00  0.67           O  
ATOM   2745  CB  ASN T 358      33.097  18.397  10.166  1.00  0.67           C  
ATOM   2746  CG  ASN T 358      32.515  19.734  10.593  1.00  0.67           C  
ATOM   2747  OD1 ASN T 358      32.317  20.642   9.786  1.00  0.67           O  
ATOM   2748  ND2 ASN T 358      32.280  19.908  11.911  1.00  0.67           N  
ATOM   2749  N   ASP T 359      33.825  16.432   8.121  1.00  0.62           N  
ATOM   2750  CA  ASP T 359      34.620  15.336   7.610  1.00  0.62           C  
ATOM   2751  C   ASP T 359      35.312  14.519   8.702  1.00  0.62           C  
ATOM   2752  O   ASP T 359      35.554  13.317   8.587  1.00  0.62           O  
ATOM   2753  CB  ASP T 359      35.635  15.882   6.571  1.00  0.62           C  
ATOM   2754  CG  ASP T 359      34.962  16.760   5.519  1.00  0.62           C  
ATOM   2755  OD1 ASP T 359      33.711  16.724   5.400  1.00  0.62           O  
ATOM   2756  OD2 ASP T 359      35.713  17.535   4.879  1.00  0.62           O  
ATOM   2757  N   LEU T 360      35.593  15.176   9.841  1.00  0.69           N  
ATOM   2758  CA  LEU T 360      36.200  14.567  10.999  1.00  0.69           C  
ATOM   2759  C   LEU T 360      35.201  14.123  12.068  1.00  0.69           C  
ATOM   2760  O   LEU T 360      35.596  13.478  13.035  1.00  0.69           O  
ATOM   2761  CB  LEU T 360      37.188  15.580  11.630  1.00  0.69           C  
ATOM   2762  CG  LEU T 360      38.234  16.160  10.648  1.00  0.69           C  
ATOM   2763  CD1 LEU T 360      39.221  17.075  11.393  1.00  0.69           C  
ATOM   2764  CD2 LEU T 360      39.006  15.056   9.912  1.00  0.69           C  
ATOM   2765  N   VAL T 361      33.888  14.436  11.929  1.00  0.74           N  
ATOM   2766  CA  VAL T 361      32.882  14.102  12.938  1.00  0.74           C  
ATOM   2767  C   VAL T 361      31.624  13.590  12.255  1.00  0.74           C  
ATOM   2768  O   VAL T 361      30.922  14.329  11.571  1.00  0.74           O  
ATOM   2769  CB  VAL T 361      32.488  15.282  13.838  1.00  0.74           C  
ATOM   2770  CG1 VAL T 361      31.511  14.808  14.936  1.00  0.74           C  
ATOM   2771  CG2 VAL T 361      33.733  15.880  14.523  1.00  0.74           C  
ATOM   2772  N   LYS T 362      31.283  12.297  12.436  1.00  0.73           N  
ATOM   2773  CA  LYS T 362      30.176  11.695  11.721  1.00  0.73           C  
ATOM   2774  C   LYS T 362      29.631  10.546  12.560  1.00  0.73           C  
ATOM   2775  O   LYS T 362      30.432   9.928  13.255  1.00  0.73           O  
ATOM   2776  CB  LYS T 362      30.726  11.165  10.366  1.00  0.73           C  
ATOM   2777  CG  LYS T 362      29.726  10.578   9.365  1.00  0.73           C  
ATOM   2778  CD  LYS T 362      28.852  11.657   8.710  1.00  0.73           C  
ATOM   2779  CE  LYS T 362      27.719  11.053   7.882  1.00  0.73           C  
ATOM   2780  NZ  LYS T 362      26.758  12.105   7.489  1.00  0.73           N1+
ATOM   2781  N   PRO T 363      28.351  10.177  12.595  1.00  0.81           N  
ATOM   2782  CA  PRO T 363      27.907   9.033  13.369  1.00  0.81           C  
ATOM   2783  C   PRO T 363      28.203   7.725  12.665  1.00  0.81           C  
ATOM   2784  O   PRO T 363      28.266   7.678  11.438  1.00  0.81           O  
ATOM   2785  CB  PRO T 363      26.398   9.267  13.519  1.00  0.81           C  
ATOM   2786  CG  PRO T 363      25.978  10.064  12.285  1.00  0.81           C  
ATOM   2787  CD  PRO T 363      27.251  10.805  11.866  1.00  0.81           C  
ATOM   2788  N   VAL T 364      28.396   6.642  13.435  1.00  0.81           N  
ATOM   2789  CA  VAL T 364      28.457   5.284  12.926  1.00  0.81           C  
ATOM   2790  C   VAL T 364      27.041   4.731  12.888  1.00  0.81           C  
ATOM   2791  O   VAL T 364      26.185   5.142  13.667  1.00  0.81           O  
ATOM   2792  CB  VAL T 364      29.373   4.399  13.770  1.00  0.81           C  
ATOM   2793  CG1 VAL T 364      28.797   4.106  15.173  1.00  0.81           C  
ATOM   2794  CG2 VAL T 364      29.766   3.122  13.001  1.00  0.81           C  
ATOM   2795  N   CYS T 365      26.726   3.809  11.955  1.00  0.80           N  
ATOM   2796  CA  CYS T 365      25.420   3.166  11.945  1.00  0.80           C  
ATOM   2797  C   CYS T 365      25.403   1.974  12.882  1.00  0.80           C  
ATOM   2798  O   CYS T 365      26.433   1.504  13.360  1.00  0.80           O  
ATOM   2799  CB  CYS T 365      25.014   2.630  10.554  1.00  0.80           C  
ATOM   2800  SG  CYS T 365      25.083   3.847   9.215  1.00  0.80           S  
ATOM   2801  N   LEU T 366      24.201   1.439  13.140  1.00  0.79           N  
ATOM   2802  CA  LEU T 366      23.996   0.229  13.898  1.00  0.79           C  
ATOM   2803  C   LEU T 366      23.841  -0.951  12.943  1.00  0.79           C  
ATOM   2804  O   LEU T 366      23.589  -0.743  11.756  1.00  0.79           O  
ATOM   2805  CB  LEU T 366      22.718   0.374  14.761  1.00  0.79           C  
ATOM   2806  CG  LEU T 366      22.834   1.415  15.892  1.00  0.79           C  
ATOM   2807  CD1 LEU T 366      21.463   1.569  16.568  1.00  0.79           C  
ATOM   2808  CD2 LEU T 366      23.908   1.035  16.929  1.00  0.79           C  
ATOM   2809  N   PRO T 367      24.000  -2.206  13.363  1.00  0.78           N  
ATOM   2810  CA  PRO T 367      23.516  -3.372  12.627  1.00  0.78           C  
ATOM   2811  C   PRO T 367      22.036  -3.292  12.270  1.00  0.78           C  
ATOM   2812  O   PRO T 367      21.235  -2.907  13.119  1.00  0.78           O  
ATOM   2813  CB  PRO T 367      23.807  -4.568  13.563  1.00  0.78           C  
ATOM   2814  CG  PRO T 367      24.824  -4.029  14.575  1.00  0.78           C  
ATOM   2815  CD  PRO T 367      24.407  -2.571  14.714  1.00  0.78           C  
ATOM   2816  N   ASN T 368      21.636  -3.653  11.032  1.00  0.71           N  
ATOM   2817  CA  ASN T 368      20.229  -3.767  10.669  1.00  0.71           C  
ATOM   2818  C   ASN T 368      19.529  -4.934  11.417  1.00  0.71           C  
ATOM   2819  O   ASN T 368      20.217  -5.882  11.798  1.00  0.71           O  
ATOM   2820  CB  ASN T 368      20.011  -3.717   9.120  1.00  0.71           C  
ATOM   2821  CG  ASN T 368      20.610  -4.889   8.361  1.00  0.71           C  
ATOM   2822  OD1 ASN T 368      19.918  -5.857   8.037  1.00  0.71           O  
ATOM   2823  ND2 ASN T 368      21.914  -4.843   8.023  1.00  0.71           N  
ATOM   2824  N   PRO T 369      18.231  -4.935  11.729  1.00  0.61           N  
ATOM   2825  CA  PRO T 369      17.531  -6.057  12.362  1.00  0.61           C  
ATOM   2826  C   PRO T 369      17.649  -7.386  11.642  1.00  0.61           C  
ATOM   2827  O   PRO T 369      17.261  -7.462  10.483  1.00  0.61           O  
ATOM   2828  CB  PRO T 369      16.053  -5.644  12.368  1.00  0.61           C  
ATOM   2829  CG  PRO T 369      16.082  -4.123  12.308  1.00  0.61           C  
ATOM   2830  CD  PRO T 369      17.333  -3.819  11.479  1.00  0.61           C  
ATOM   2831  N   GLY T 370      18.136  -8.446  12.316  1.00  0.61           N  
ATOM   2832  CA  GLY T 370      18.408  -9.735  11.676  1.00  0.61           C  
ATOM   2833  C   GLY T 370      19.724  -9.763  10.948  1.00  0.61           C  
ATOM   2834  O   GLY T 370      20.118 -10.763  10.356  1.00  0.61           O  
ATOM   2835  N   MET T 371      20.515  -8.673  10.980  1.00  0.62           N  
ATOM   2836  CA  MET T 371      21.865  -8.751  10.476  1.00  0.62           C  
ATOM   2837  C   MET T 371      22.745  -9.544  11.401  1.00  0.62           C  
ATOM   2838  O   MET T 371      23.087  -9.113  12.500  1.00  0.62           O  
ATOM   2839  CB  MET T 371      22.534  -7.379  10.294  1.00  0.62           C  
ATOM   2840  CG  MET T 371      23.890  -7.453   9.562  1.00  0.62           C  
ATOM   2841  SD  MET T 371      23.752  -7.987   7.822  1.00  0.62           S  
ATOM   2842  CE  MET T 371      25.500  -8.428   7.589  1.00  0.62           C  
ATOM   2843  N   MET T 372      23.146 -10.738  10.952  1.00  0.56           N  
ATOM   2844  CA  MET T 372      23.966 -11.598  11.747  1.00  0.56           C  
ATOM   2845  C   MET T 372      25.408 -11.186  11.794  1.00  0.56           C  
ATOM   2846  O   MET T 372      25.987 -10.578  10.895  1.00  0.56           O  
ATOM   2847  CB  MET T 372      23.834 -13.069  11.306  1.00  0.56           C  
ATOM   2848  CG  MET T 372      22.408 -13.597  11.542  1.00  0.56           C  
ATOM   2849  SD  MET T 372      21.845 -13.503  13.277  1.00  0.56           S  
ATOM   2850  CE  MET T 372      22.911 -14.822  13.919  1.00  0.56           C  
ATOM   2851  N   LEU T 373      26.030 -11.552  12.917  1.00  0.61           N  
ATOM   2852  CA  LEU T 373      27.434 -11.411  13.127  1.00  0.61           C  
ATOM   2853  C   LEU T 373      28.086 -12.596  12.448  1.00  0.61           C  
ATOM   2854  O   LEU T 373      27.744 -13.730  12.755  1.00  0.61           O  
ATOM   2855  CB  LEU T 373      27.662 -11.456  14.651  1.00  0.61           C  
ATOM   2856  CG  LEU T 373      28.964 -10.821  15.127  1.00  0.61           C  
ATOM   2857  CD1 LEU T 373      29.050  -9.312  14.848  1.00  0.61           C  
ATOM   2858  CD2 LEU T 373      29.093 -11.052  16.628  1.00  0.61           C  
ATOM   2859  N   GLN T 374      28.988 -12.379  11.472  1.00  0.62           N  
ATOM   2860  CA  GLN T 374      29.546 -13.484  10.718  1.00  0.62           C  
ATOM   2861  C   GLN T 374      30.869 -13.916  11.340  1.00  0.62           C  
ATOM   2862  O   GLN T 374      31.829 -13.148  11.233  1.00  0.62           O  
ATOM   2863  CB  GLN T 374      29.759 -13.062   9.238  1.00  0.62           C  
ATOM   2864  CG  GLN T 374      30.363 -14.148   8.309  1.00  0.62           C  
ATOM   2865  CD  GLN T 374      29.536 -15.434   8.301  1.00  0.62           C  
ATOM   2866  OE1 GLN T 374      28.363 -15.435   7.922  1.00  0.62           O  
ATOM   2867  NE2 GLN T 374      30.148 -16.564   8.719  1.00  0.62           N  
ATOM   2868  N   PRO T 375      31.029 -15.085  11.987  1.00  0.69           N  
ATOM   2869  CA  PRO T 375      32.336 -15.665  12.300  1.00  0.69           C  
ATOM   2870  C   PRO T 375      33.304 -15.598  11.137  1.00  0.69           C  
ATOM   2871  O   PRO T 375      32.848 -15.810  10.015  1.00  0.69           O  
ATOM   2872  CB  PRO T 375      32.053 -17.127  12.691  1.00  0.69           C  
ATOM   2873  CG  PRO T 375      30.573 -17.165  13.076  1.00  0.69           C  
ATOM   2874  CD  PRO T 375      29.942 -16.019  12.288  1.00  0.69           C  
ATOM   2875  N   GLU T 376      34.586 -15.262  11.391  1.00  0.63           N  
ATOM   2876  CA  GLU T 376      35.633 -15.122  10.388  1.00  0.63           C  
ATOM   2877  C   GLU T 376      35.648 -13.762   9.683  1.00  0.63           C  
ATOM   2878  O   GLU T 376      36.635 -13.383   9.058  1.00  0.63           O  
ATOM   2879  CB  GLU T 376      35.671 -16.306   9.381  1.00  0.63           C  
ATOM   2880  CG  GLU T 376      36.933 -16.418   8.493  1.00  0.63           C  
ATOM   2881  CD  GLU T 376      36.864 -17.632   7.566  1.00  0.63           C  
ATOM   2882  OE1 GLU T 376      35.949 -18.478   7.744  1.00  0.63           O  
ATOM   2883  OE2 GLU T 376      37.755 -17.727   6.685  1.00  0.63           O  
ATOM   2884  N   GLN T 377      34.597 -12.914   9.788  1.00  0.67           N  
ATOM   2885  CA  GLN T 377      34.679 -11.576   9.213  1.00  0.67           C  
ATOM   2886  C   GLN T 377      35.727 -10.680   9.883  1.00  0.67           C  
ATOM   2887  O   GLN T 377      35.841 -10.622  11.107  1.00  0.67           O  
ATOM   2888  CB  GLN T 377      33.304 -10.864   9.129  1.00  0.67           C  
ATOM   2889  CG  GLN T 377      33.336  -9.561   8.291  1.00  0.67           C  
ATOM   2890  CD  GLN T 377      31.964  -8.910   8.134  1.00  0.67           C  
ATOM   2891  OE1 GLN T 377      31.136  -8.851   9.046  1.00  0.67           O  
ATOM   2892  NE2 GLN T 377      31.730  -8.297   6.951  1.00  0.67           N  
ATOM   2893  N   LEU T 378      36.531  -9.965   9.063  1.00  0.68           N  
ATOM   2894  CA  LEU T 378      37.547  -9.044   9.527  1.00  0.68           C  
ATOM   2895  C   LEU T 378      36.960  -7.672   9.760  1.00  0.68           C  
ATOM   2896  O   LEU T 378      36.362  -7.068   8.872  1.00  0.68           O  
ATOM   2897  CB  LEU T 378      38.707  -8.939   8.503  1.00  0.68           C  
ATOM   2898  CG  LEU T 378      39.957  -8.173   8.993  1.00  0.68           C  
ATOM   2899  CD1 LEU T 378      40.637  -8.861  10.184  1.00  0.68           C  
ATOM   2900  CD2 LEU T 378      40.976  -8.039   7.857  1.00  0.68           C  
ATOM   2901  N   CYS T 379      37.118  -7.155  10.988  1.00  0.75           N  
ATOM   2902  CA  CYS T 379      36.468  -5.943  11.418  1.00  0.75           C  
ATOM   2903  C   CYS T 379      37.522  -5.110  12.121  1.00  0.75           C  
ATOM   2904  O   CYS T 379      38.592  -5.602  12.468  1.00  0.75           O  
ATOM   2905  CB  CYS T 379      35.274  -6.275  12.364  1.00  0.75           C  
ATOM   2906  SG  CYS T 379      34.095  -7.482  11.651  1.00  0.75           S  
ATOM   2907  N   TRP T 380      37.274  -3.804  12.315  1.00  0.74           N  
ATOM   2908  CA  TRP T 380      38.295  -2.896  12.801  1.00  0.74           C  
ATOM   2909  C   TRP T 380      37.933  -2.382  14.174  1.00  0.74           C  
ATOM   2910  O   TRP T 380      36.786  -2.055  14.460  1.00  0.74           O  
ATOM   2911  CB  TRP T 380      38.525  -1.696  11.848  1.00  0.74           C  
ATOM   2912  CG  TRP T 380      39.181  -2.084  10.530  1.00  0.74           C  
ATOM   2913  CD1 TRP T 380      38.630  -2.725   9.456  1.00  0.74           C  
ATOM   2914  CD2 TRP T 380      40.553  -1.822  10.185  1.00  0.74           C  
ATOM   2915  NE1 TRP T 380      39.554  -2.836   8.439  1.00  0.74           N  
ATOM   2916  CE2 TRP T 380      40.741  -2.286   8.863  1.00  0.74           C  
ATOM   2917  CE3 TRP T 380      41.599  -1.234  10.892  1.00  0.74           C  
ATOM   2918  CZ2 TRP T 380      41.967  -2.145   8.229  1.00  0.74           C  
ATOM   2919  CZ3 TRP T 380      42.843  -1.110  10.256  1.00  0.74           C  
ATOM   2920  CH2 TRP T 380      43.024  -1.553   8.938  1.00  0.74           C  
ATOM   2921  N   ILE T 381      38.946  -2.313  15.054  1.00  0.79           N  
ATOM   2922  CA  ILE T 381      38.854  -1.715  16.367  1.00  0.79           C  
ATOM   2923  C   ILE T 381      39.728  -0.499  16.385  1.00  0.79           C  
ATOM   2924  O   ILE T 381      40.781  -0.462  15.753  1.00  0.79           O  
ATOM   2925  CB  ILE T 381      39.261  -2.631  17.526  1.00  0.79           C  
ATOM   2926  CG1 ILE T 381      40.666  -3.265  17.349  1.00  0.79           C  
ATOM   2927  CG2 ILE T 381      38.163  -3.694  17.627  1.00  0.79           C  
ATOM   2928  CD1 ILE T 381      41.086  -4.200  18.491  1.00  0.79           C  
ATOM   2929  N   SER T 382      39.286   0.533  17.122  1.00  0.81           N  
ATOM   2930  CA  SER T 382      40.030   1.769  17.222  1.00  0.81           C  
ATOM   2931  C   SER T 382      39.939   2.263  18.639  1.00  0.81           C  
ATOM   2932  O   SER T 382      38.993   1.966  19.364  1.00  0.81           O  
ATOM   2933  CB  SER T 382      39.519   2.888  16.271  1.00  0.81           C  
ATOM   2934  OG  SER T 382      39.587   2.464  14.906  1.00  0.81           O  
ATOM   2935  N   GLY T 383      40.963   3.018  19.085  1.00  0.83           N  
ATOM   2936  CA  GLY T 383      40.981   3.510  20.452  1.00  0.83           C  
ATOM   2937  C   GLY T 383      42.306   4.127  20.829  1.00  0.83           C  
ATOM   2938  O   GLY T 383      43.280   4.056  20.082  1.00  0.83           O  
ATOM   2939  N   TRP T 384      42.347   4.799  22.001  1.00  0.75           N  
ATOM   2940  CA  TRP T 384      43.528   5.475  22.527  1.00  0.75           C  
ATOM   2941  C   TRP T 384      44.069   4.751  23.746  1.00  0.75           C  
ATOM   2942  O   TRP T 384      44.840   5.305  24.533  1.00  0.75           O  
ATOM   2943  CB  TRP T 384      43.258   6.947  22.943  1.00  0.75           C  
ATOM   2944  CG  TRP T 384      43.110   7.936  21.813  1.00  0.75           C  
ATOM   2945  CD1 TRP T 384      44.081   8.636  21.158  1.00  0.75           C  
ATOM   2946  CD2 TRP T 384      41.859   8.393  21.295  1.00  0.75           C  
ATOM   2947  NE1 TRP T 384      43.509   9.565  20.319  1.00  0.75           N  
ATOM   2948  CE2 TRP T 384      42.146   9.426  20.376  1.00  0.75           C  
ATOM   2949  CE3 TRP T 384      40.557   8.001  21.554  1.00  0.75           C  
ATOM   2950  CZ2 TRP T 384      41.127  10.084  19.706  1.00  0.75           C  
ATOM   2951  CZ3 TRP T 384      39.537   8.639  20.847  1.00  0.75           C  
ATOM   2952  CH2 TRP T 384      39.808   9.675  19.941  1.00  0.75           C  
ATOM   2953  N   GLY T 385      43.663   3.485  23.958  1.00  0.81           N  
ATOM   2954  CA  GLY T 385      44.141   2.641  25.034  1.00  0.81           C  
ATOM   2955  C   GLY T 385      45.610   2.351  25.039  1.00  0.81           C  
ATOM   2956  O   GLY T 385      46.398   2.821  24.222  1.00  0.81           O  
ATOM   2957  N   ALA T 386      46.026   1.556  26.034  1.00  0.76           N  
ATOM   2958  CA  ALA T 386      47.398   1.138  26.177  1.00  0.76           C  
ATOM   2959  C   ALA T 386      47.899   0.307  24.991  1.00  0.76           C  
ATOM   2960  O   ALA T 386      47.257  -0.638  24.546  1.00  0.76           O  
ATOM   2961  CB  ALA T 386      47.556   0.402  27.521  1.00  0.76           C  
ATOM   2962  N   THR T 387      49.082   0.644  24.432  1.00  0.69           N  
ATOM   2963  CA  THR T 387      49.602  -0.007  23.221  1.00  0.69           C  
ATOM   2964  C   THR T 387      50.207  -1.364  23.507  1.00  0.69           C  
ATOM   2965  O   THR T 387      50.409  -2.187  22.618  1.00  0.69           O  
ATOM   2966  CB  THR T 387      50.613   0.853  22.474  1.00  0.69           C  
ATOM   2967  OG1 THR T 387      51.629   1.351  23.331  1.00  0.69           O  
ATOM   2968  CG2 THR T 387      49.872   2.068  21.907  1.00  0.69           C  
ATOM   2969  N   GLU T 388      50.438  -1.636  24.795  1.00  0.64           N  
ATOM   2970  CA  GLU T 388      50.831  -2.906  25.337  1.00  0.64           C  
ATOM   2971  C   GLU T 388      50.218  -2.881  26.726  1.00  0.64           C  
ATOM   2972  O   GLU T 388      49.967  -1.797  27.239  1.00  0.64           O  
ATOM   2973  CB  GLU T 388      52.375  -3.001  25.415  1.00  0.64           C  
ATOM   2974  CG  GLU T 388      52.923  -4.345  25.949  1.00  0.64           C  
ATOM   2975  CD  GLU T 388      54.442  -4.340  26.113  1.00  0.64           C  
ATOM   2976  OE1 GLU T 388      54.943  -5.350  26.671  1.00  0.64           O  
ATOM   2977  OE2 GLU T 388      55.095  -3.339  25.729  1.00  0.64           O  
ATOM   2978  N   GLU T 389      49.953  -4.033  27.391  1.00  0.62           N  
ATOM   2979  CA  GLU T 389      49.296  -4.093  28.702  1.00  0.62           C  
ATOM   2980  C   GLU T 389      50.015  -3.301  29.796  1.00  0.62           C  
ATOM   2981  O   GLU T 389      49.399  -2.639  30.631  1.00  0.62           O  
ATOM   2982  CB  GLU T 389      49.136  -5.582  29.119  1.00  0.62           C  
ATOM   2983  CG  GLU T 389      48.399  -5.850  30.462  1.00  0.62           C  
ATOM   2984  CD  GLU T 389      48.258  -7.345  30.774  1.00  0.62           C  
ATOM   2985  OE1 GLU T 389      47.834  -7.678  31.910  1.00  0.62           O  
ATOM   2986  OE2 GLU T 389      48.549  -8.198  29.890  1.00  0.62           O  
ATOM   2987  N   LYS T 390      51.361  -3.309  29.781  1.00  0.58           N  
ATOM   2988  CA  LYS T 390      52.185  -2.527  30.685  1.00  0.58           C  
ATOM   2989  C   LYS T 390      52.716  -1.257  30.035  1.00  0.58           C  
ATOM   2990  O   LYS T 390      53.513  -0.529  30.623  1.00  0.58           O  
ATOM   2991  CB  LYS T 390      53.375  -3.387  31.163  1.00  0.58           C  
ATOM   2992  CG  LYS T 390      52.912  -4.614  31.960  1.00  0.58           C  
ATOM   2993  CD  LYS T 390      54.100  -5.437  32.471  1.00  0.58           C  
ATOM   2994  CE  LYS T 390      53.655  -6.648  33.292  1.00  0.58           C  
ATOM   2995  NZ  LYS T 390      54.842  -7.406  33.743  1.00  0.58           N1+
ATOM   2996  N   GLY T 391      52.279  -0.959  28.796  1.00  0.64           N  
ATOM   2997  CA  GLY T 391      52.640   0.254  28.080  1.00  0.64           C  
ATOM   2998  C   GLY T 391      51.796   1.435  28.485  1.00  0.64           C  
ATOM   2999  O   GLY T 391      50.927   1.368  29.345  1.00  0.64           O  
ATOM   3000  N   LYS T 392      52.021   2.583  27.825  1.00  0.60           N  
ATOM   3001  CA  LYS T 392      51.222   3.776  28.033  1.00  0.60           C  
ATOM   3002  C   LYS T 392      50.103   3.848  27.011  1.00  0.60           C  
ATOM   3003  O   LYS T 392      50.100   3.137  26.010  1.00  0.60           O  
ATOM   3004  CB  LYS T 392      52.082   5.061  27.942  1.00  0.60           C  
ATOM   3005  CG  LYS T 392      53.131   5.140  29.061  1.00  0.60           C  
ATOM   3006  CD  LYS T 392      53.935   6.447  29.005  1.00  0.60           C  
ATOM   3007  CE  LYS T 392      54.969   6.549  30.131  1.00  0.60           C  
ATOM   3008  NZ  LYS T 392      55.731   7.812  30.010  1.00  0.60           N1+
ATOM   3009  N   THR T 393      49.118   4.739  27.256  1.00  0.68           N  
ATOM   3010  CA  THR T 393      48.084   5.145  26.309  1.00  0.68           C  
ATOM   3011  C   THR T 393      48.676   5.727  25.043  1.00  0.68           C  
ATOM   3012  O   THR T 393      49.768   6.291  25.035  1.00  0.68           O  
ATOM   3013  CB  THR T 393      47.113   6.169  26.895  1.00  0.68           C  
ATOM   3014  OG1 THR T 393      47.805   7.225  27.549  1.00  0.68           O  
ATOM   3015  CG2 THR T 393      46.259   5.499  27.977  1.00  0.68           C  
ATOM   3016  N   SER T 394      47.984   5.575  23.901  1.00  0.70           N  
ATOM   3017  CA  SER T 394      48.483   6.151  22.668  1.00  0.70           C  
ATOM   3018  C   SER T 394      48.206   7.636  22.562  1.00  0.70           C  
ATOM   3019  O   SER T 394      47.130   8.150  22.863  1.00  0.70           O  
ATOM   3020  CB  SER T 394      48.024   5.422  21.386  1.00  0.70           C  
ATOM   3021  OG  SER T 394      46.614   5.445  21.203  1.00  0.70           O  
ATOM   3022  N   GLU T 395      49.230   8.383  22.117  1.00  0.67           N  
ATOM   3023  CA  GLU T 395      49.137   9.783  21.776  1.00  0.67           C  
ATOM   3024  C   GLU T 395      48.216  10.033  20.596  1.00  0.67           C  
ATOM   3025  O   GLU T 395      47.441  10.989  20.579  1.00  0.67           O  
ATOM   3026  CB  GLU T 395      50.557  10.310  21.453  1.00  0.67           C  
ATOM   3027  CG  GLU T 395      51.375  10.635  22.725  1.00  0.67           C  
ATOM   3028  CD  GLU T 395      50.748  11.790  23.496  1.00  0.67           C  
ATOM   3029  OE1 GLU T 395      50.526  11.657  24.717  1.00  0.67           O  
ATOM   3030  OE2 GLU T 395      50.482  12.839  22.845  1.00  0.67           O  
ATOM   3031  N   VAL T 396      48.283   9.160  19.575  1.00  0.73           N  
ATOM   3032  CA  VAL T 396      47.493   9.229  18.363  1.00  0.73           C  
ATOM   3033  C   VAL T 396      46.599   8.010  18.350  1.00  0.73           C  
ATOM   3034  O   VAL T 396      47.030   6.920  18.698  1.00  0.73           O  
ATOM   3035  CB  VAL T 396      48.344   9.246  17.091  1.00  0.73           C  
ATOM   3036  CG1 VAL T 396      47.447   9.390  15.841  1.00  0.73           C  
ATOM   3037  CG2 VAL T 396      49.340  10.422  17.150  1.00  0.73           C  
ATOM   3038  N   LEU T 397      45.312   8.187  17.983  1.00  0.75           N  
ATOM   3039  CA  LEU T 397      44.309   7.146  17.866  1.00  0.75           C  
ATOM   3040  C   LEU T 397      44.759   5.958  17.043  1.00  0.75           C  
ATOM   3041  O   LEU T 397      45.176   6.097  15.890  1.00  0.75           O  
ATOM   3042  CB  LEU T 397      43.033   7.723  17.201  1.00  0.75           C  
ATOM   3043  CG  LEU T 397      41.867   6.735  16.978  1.00  0.75           C  
ATOM   3044  CD1 LEU T 397      41.287   6.318  18.326  1.00  0.75           C  
ATOM   3045  CD2 LEU T 397      40.768   7.324  16.081  1.00  0.75           C  
ATOM   3046  N   ASN T 398      44.651   4.750  17.628  1.00  0.74           N  
ATOM   3047  CA  ASN T 398      45.093   3.555  16.958  1.00  0.74           C  
ATOM   3048  C   ASN T 398      43.975   2.922  16.172  1.00  0.74           C  
ATOM   3049  O   ASN T 398      42.801   3.112  16.478  1.00  0.74           O  
ATOM   3050  CB  ASN T 398      45.655   2.486  17.924  1.00  0.74           C  
ATOM   3051  CG  ASN T 398      46.849   3.038  18.679  1.00  0.74           C  
ATOM   3052  OD1 ASN T 398      47.632   3.865  18.211  1.00  0.74           O  
ATOM   3053  ND2 ASN T 398      47.021   2.557  19.927  1.00  0.74           N  
ATOM   3054  N   ALA T 399      44.338   2.126  15.150  1.00  0.78           N  
ATOM   3055  CA  ALA T 399      43.407   1.288  14.434  1.00  0.78           C  
ATOM   3056  C   ALA T 399      44.009  -0.099  14.273  1.00  0.78           C  
ATOM   3057  O   ALA T 399      45.195  -0.266  14.017  1.00  0.78           O  
ATOM   3058  CB  ALA T 399      43.076   1.889  13.053  1.00  0.78           C  
ATOM   3059  N   ALA T 400      43.194  -1.154  14.436  1.00  0.77           N  
ATOM   3060  CA  ALA T 400      43.669  -2.508  14.276  1.00  0.77           C  
ATOM   3061  C   ALA T 400      42.573  -3.374  13.692  1.00  0.77           C  
ATOM   3062  O   ALA T 400      41.393  -3.162  13.938  1.00  0.77           O  
ATOM   3063  CB  ALA T 400      44.131  -3.082  15.631  1.00  0.77           C  
ATOM   3064  N   LYS T 401      42.950  -4.376  12.875  1.00  0.72           N  
ATOM   3065  CA  LYS T 401      42.009  -5.245  12.199  1.00  0.72           C  
ATOM   3066  C   LYS T 401      42.016  -6.614  12.876  1.00  0.72           C  
ATOM   3067  O   LYS T 401      43.064  -7.227  13.056  1.00  0.72           O  
ATOM   3068  CB  LYS T 401      42.346  -5.326  10.680  1.00  0.72           C  
ATOM   3069  CG  LYS T 401      43.710  -5.958  10.332  1.00  0.72           C  
ATOM   3070  CD  LYS T 401      44.125  -5.754   8.863  1.00  0.72           C  
ATOM   3071  CE  LYS T 401      45.330  -6.623   8.472  1.00  0.72           C  
ATOM   3072  NZ  LYS T 401      45.570  -6.574   7.010  1.00  0.72           N1+
ATOM   3073  N   VAL T 402      40.833  -7.112  13.295  1.00  0.75           N  
ATOM   3074  CA  VAL T 402      40.693  -8.335  14.073  1.00  0.75           C  
ATOM   3075  C   VAL T 402      39.504  -9.136  13.569  1.00  0.75           C  
ATOM   3076  O   VAL T 402      38.478  -8.602  13.156  1.00  0.75           O  
ATOM   3077  CB  VAL T 402      40.542  -8.099  15.582  1.00  0.75           C  
ATOM   3078  CG1 VAL T 402      41.915  -7.735  16.183  1.00  0.75           C  
ATOM   3079  CG2 VAL T 402      39.484  -7.019  15.908  1.00  0.75           C  
ATOM   3080  N   LEU T 403      39.648 -10.478  13.530  1.00  0.73           N  
ATOM   3081  CA  LEU T 403      38.640 -11.372  12.992  1.00  0.73           C  
ATOM   3082  C   LEU T 403      37.660 -11.779  14.077  1.00  0.73           C  
ATOM   3083  O   LEU T 403      38.041 -12.054  15.211  1.00  0.73           O  
ATOM   3084  CB  LEU T 403      39.290 -12.665  12.429  1.00  0.73           C  
ATOM   3085  CG  LEU T 403      40.270 -12.453  11.254  1.00  0.73           C  
ATOM   3086  CD1 LEU T 403      41.195 -13.663  11.076  1.00  0.73           C  
ATOM   3087  CD2 LEU T 403      39.514 -12.234   9.940  1.00  0.73           C  
ATOM   3088  N   LEU T 404      36.351 -11.828  13.757  1.00  0.74           N  
ATOM   3089  CA  LEU T 404      35.342 -12.367  14.656  1.00  0.74           C  
ATOM   3090  C   LEU T 404      35.518 -13.859  14.945  1.00  0.74           C  
ATOM   3091  O   LEU T 404      35.683 -14.677  14.042  1.00  0.74           O  
ATOM   3092  CB  LEU T 404      33.921 -12.132  14.094  1.00  0.74           C  
ATOM   3093  CG  LEU T 404      33.545 -10.646  13.918  1.00  0.74           C  
ATOM   3094  CD1 LEU T 404      32.258 -10.539  13.094  1.00  0.74           C  
ATOM   3095  CD2 LEU T 404      33.372  -9.930  15.267  1.00  0.74           C  
ATOM   3096  N   ILE T 405      35.453 -14.248  16.236  1.00  0.72           N  
ATOM   3097  CA  ILE T 405      35.680 -15.615  16.675  1.00  0.72           C  
ATOM   3098  C   ILE T 405      34.376 -16.165  17.216  1.00  0.72           C  
ATOM   3099  O   ILE T 405      33.724 -15.560  18.061  1.00  0.72           O  
ATOM   3100  CB  ILE T 405      36.763 -15.707  17.757  1.00  0.72           C  
ATOM   3101  CG1 ILE T 405      38.126 -15.209  17.218  1.00  0.72           C  
ATOM   3102  CG2 ILE T 405      36.887 -17.152  18.311  1.00  0.72           C  
ATOM   3103  CD1 ILE T 405      39.173 -15.017  18.323  1.00  0.72           C  
ATOM   3104  N   GLU T 406      33.985 -17.360  16.720  1.00  0.66           N  
ATOM   3105  CA  GLU T 406      32.793 -18.085  17.121  1.00  0.66           C  
ATOM   3106  C   GLU T 406      32.708 -18.397  18.620  1.00  0.66           C  
ATOM   3107  O   GLU T 406      33.716 -18.636  19.283  1.00  0.66           O  
ATOM   3108  CB  GLU T 406      32.695 -19.406  16.305  1.00  0.66           C  
ATOM   3109  CG  GLU T 406      31.370 -20.201  16.448  1.00  0.66           C  
ATOM   3110  CD  GLU T 406      30.141 -19.341  16.164  1.00  0.66           C  
ATOM   3111  OE1 GLU T 406      29.793 -18.519  17.053  1.00  0.66           O  
ATOM   3112  OE2 GLU T 406      29.554 -19.502  15.070  1.00  0.66           O  
ATOM   3113  N   THR T 407      31.478 -18.435  19.186  1.00  0.66           N  
ATOM   3114  CA  THR T 407      31.201 -18.719  20.600  1.00  0.66           C  
ATOM   3115  C   THR T 407      31.703 -20.082  21.009  1.00  0.66           C  
ATOM   3116  O   THR T 407      32.272 -20.241  22.088  1.00  0.66           O  
ATOM   3117  CB  THR T 407      29.727 -18.632  21.013  1.00  0.66           C  
ATOM   3118  OG1 THR T 407      28.921 -19.589  20.338  1.00  0.66           O  
ATOM   3119  CG2 THR T 407      29.177 -17.235  20.698  1.00  0.66           C  
ATOM   3120  N   GLN T 408      31.555 -21.090  20.128  1.00  0.59           N  
ATOM   3121  CA  GLN T 408      32.061 -22.438  20.314  1.00  0.59           C  
ATOM   3122  C   GLN T 408      33.562 -22.483  20.542  1.00  0.59           C  
ATOM   3123  O   GLN T 408      34.045 -23.102  21.486  1.00  0.59           O  
ATOM   3124  CB  GLN T 408      31.767 -23.298  19.061  1.00  0.59           C  
ATOM   3125  CG  GLN T 408      30.268 -23.538  18.786  1.00  0.59           C  
ATOM   3126  CD  GLN T 408      30.124 -24.413  17.542  1.00  0.59           C  
ATOM   3127  OE1 GLN T 408      31.014 -24.493  16.693  1.00  0.59           O  
ATOM   3128  NE2 GLN T 408      28.976 -25.113  17.424  1.00  0.59           N  
ATOM   3129  N   ARG T 409      34.345 -21.769  19.710  1.00  0.58           N  
ATOM   3130  CA  ARG T 409      35.774 -21.637  19.907  1.00  0.58           C  
ATOM   3131  C   ARG T 409      36.124 -20.808  21.128  1.00  0.58           C  
ATOM   3132  O   ARG T 409      37.013 -21.167  21.894  1.00  0.58           O  
ATOM   3133  CB  ARG T 409      36.466 -21.003  18.674  1.00  0.58           C  
ATOM   3134  CG  ARG T 409      36.448 -21.900  17.420  1.00  0.58           C  
ATOM   3135  CD  ARG T 409      37.156 -21.252  16.224  1.00  0.58           C  
ATOM   3136  NE  ARG T 409      37.068 -22.220  15.081  1.00  0.58           N  
ATOM   3137  CZ  ARG T 409      37.441 -21.946  13.821  1.00  0.58           C  
ATOM   3138  NH1 ARG T 409      37.310 -22.877  12.878  1.00  0.58           N  
ATOM   3139  NH2 ARG T 409      37.934 -20.761  13.478  1.00  0.58           N  
ATOM   3140  N   CYS T 410      35.440 -19.667  21.351  1.00  0.68           N  
ATOM   3141  CA  CYS T 410      35.828 -18.752  22.407  1.00  0.68           C  
ATOM   3142  C   CYS T 410      35.434 -19.196  23.815  1.00  0.68           C  
ATOM   3143  O   CYS T 410      36.084 -18.842  24.796  1.00  0.68           O  
ATOM   3144  CB  CYS T 410      35.321 -17.319  22.128  1.00  0.68           C  
ATOM   3145  SG  CYS T 410      36.413 -16.096  22.914  1.00  0.68           S  
ATOM   3146  N   ASN T 411      34.401 -20.051  23.949  1.00  0.64           N  
ATOM   3147  CA  ASN T 411      33.999 -20.609  25.228  1.00  0.64           C  
ATOM   3148  C   ASN T 411      34.700 -21.916  25.535  1.00  0.64           C  
ATOM   3149  O   ASN T 411      34.509 -22.456  26.622  1.00  0.64           O  
ATOM   3150  CB  ASN T 411      32.466 -20.866  25.274  1.00  0.64           C  
ATOM   3151  CG  ASN T 411      31.771 -19.602  25.741  1.00  0.64           C  
ATOM   3152  OD1 ASN T 411      32.245 -18.964  26.686  1.00  0.64           O  
ATOM   3153  ND2 ASN T 411      30.614 -19.246  25.150  1.00  0.64           N  
ATOM   3154  N   SER T 412      35.560 -22.430  24.633  1.00  0.62           N  
ATOM   3155  CA  SER T 412      36.463 -23.535  24.929  1.00  0.62           C  
ATOM   3156  C   SER T 412      37.445 -23.230  26.042  1.00  0.62           C  
ATOM   3157  O   SER T 412      37.880 -22.099  26.235  1.00  0.62           O  
ATOM   3158  CB  SER T 412      37.309 -24.014  23.719  1.00  0.62           C  
ATOM   3159  OG  SER T 412      36.510 -24.802  22.845  1.00  0.62           O  
ATOM   3160  N   ARG T 413      37.854 -24.288  26.771  1.00  0.29           N  
ATOM   3161  CA  ARG T 413      38.791 -24.248  27.885  1.00  0.29           C  
ATOM   3162  C   ARG T 413      40.148 -23.633  27.574  1.00  0.29           C  
ATOM   3163  O   ARG T 413      40.773 -22.969  28.399  1.00  0.29           O  
ATOM   3164  CB  ARG T 413      38.988 -25.689  28.422  1.00  0.29           C  
ATOM   3165  CG  ARG T 413      39.964 -25.788  29.618  1.00  0.29           C  
ATOM   3166  CD  ARG T 413      40.162 -27.193  30.202  1.00  0.29           C  
ATOM   3167  NE  ARG T 413      40.480 -28.154  29.085  1.00  0.29           N  
ATOM   3168  CZ  ARG T 413      41.635 -28.223  28.410  1.00  0.29           C  
ATOM   3169  NH1 ARG T 413      41.744 -29.083  27.401  1.00  0.29           N  
ATOM   3170  NH2 ARG T 413      42.681 -27.459  28.695  1.00  0.29           N  
ATOM   3171  N   TYR T 414      40.658 -23.817  26.342  1.00  0.29           N  
ATOM   3172  CA  TYR T 414      41.888 -23.176  25.915  1.00  0.29           C  
ATOM   3173  C   TYR T 414      41.760 -21.667  25.777  1.00  0.29           C  
ATOM   3174  O   TYR T 414      42.775 -20.976  25.835  1.00  0.29           O  
ATOM   3175  CB  TYR T 414      42.395 -23.743  24.562  1.00  0.29           C  
ATOM   3176  CG  TYR T 414      42.844 -25.161  24.735  1.00  0.29           C  
ATOM   3177  CD1 TYR T 414      44.027 -25.444  25.438  1.00  0.29           C  
ATOM   3178  CD2 TYR T 414      42.091 -26.222  24.211  1.00  0.29           C  
ATOM   3179  CE1 TYR T 414      44.417 -26.771  25.668  1.00  0.29           C  
ATOM   3180  CE2 TYR T 414      42.485 -27.547  24.430  1.00  0.29           C  
ATOM   3181  CZ  TYR T 414      43.626 -27.817  25.187  1.00  0.29           C  
ATOM   3182  OH  TYR T 414      43.908 -29.153  25.531  1.00  0.29           O  
ATOM   3183  N   VAL T 415      40.531 -21.127  25.615  1.00  0.46           N  
ATOM   3184  CA  VAL T 415      40.284 -19.717  25.371  1.00  0.46           C  
ATOM   3185  C   VAL T 415      39.734 -19.024  26.619  1.00  0.46           C  
ATOM   3186  O   VAL T 415      40.511 -18.537  27.444  1.00  0.46           O  
ATOM   3187  CB  VAL T 415      39.403 -19.488  24.143  1.00  0.46           C  
ATOM   3188  CG1 VAL T 415      39.366 -17.982  23.813  1.00  0.46           C  
ATOM   3189  CG2 VAL T 415      39.980 -20.252  22.930  1.00  0.46           C  
ATOM   3190  N   TYR T 416      38.395 -18.946  26.803  1.00  0.49           N  
ATOM   3191  CA  TYR T 416      37.781 -18.284  27.946  1.00  0.49           C  
ATOM   3192  C   TYR T 416      36.809 -19.151  28.717  1.00  0.49           C  
ATOM   3193  O   TYR T 416      36.074 -18.617  29.539  1.00  0.49           O  
ATOM   3194  CB  TYR T 416      37.047 -16.978  27.533  1.00  0.49           C  
ATOM   3195  CG  TYR T 416      38.004 -15.847  27.340  1.00  0.49           C  
ATOM   3196  CD1 TYR T 416      38.755 -15.328  28.410  1.00  0.49           C  
ATOM   3197  CD2 TYR T 416      38.073 -15.215  26.099  1.00  0.49           C  
ATOM   3198  CE1 TYR T 416      39.584 -14.213  28.214  1.00  0.49           C  
ATOM   3199  CE2 TYR T 416      38.892 -14.104  25.905  1.00  0.49           C  
ATOM   3200  CZ  TYR T 416      39.663 -13.607  26.957  1.00  0.49           C  
ATOM   3201  OH  TYR T 416      40.500 -12.493  26.768  1.00  0.49           O  
ATOM   3202  N   ASP T 417      36.779 -20.484  28.517  1.00  0.49           N  
ATOM   3203  CA  ASP T 417      36.229 -21.432  29.481  1.00  0.49           C  
ATOM   3204  C   ASP T 417      34.817 -21.126  30.030  1.00  0.49           C  
ATOM   3205  O   ASP T 417      34.586 -20.978  31.226  1.00  0.49           O  
ATOM   3206  CB  ASP T 417      37.296 -21.674  30.585  1.00  0.49           C  
ATOM   3207  CG  ASP T 417      37.243 -23.080  31.162  1.00  0.49           C  
ATOM   3208  OD1 ASP T 417      37.689 -23.257  32.322  1.00  0.49           O  
ATOM   3209  OD2 ASP T 417      36.849 -24.012  30.410  1.00  0.49           O  
ATOM   3210  N   ASN T 418      33.839 -20.950  29.114  1.00  0.43           N  
ATOM   3211  CA  ASN T 418      32.435 -20.662  29.419  1.00  0.43           C  
ATOM   3212  C   ASN T 418      32.157 -19.253  29.972  1.00  0.43           C  
ATOM   3213  O   ASN T 418      31.062 -18.979  30.460  1.00  0.43           O  
ATOM   3214  CB  ASN T 418      31.742 -21.752  30.302  1.00  0.43           C  
ATOM   3215  CG  ASN T 418      31.630 -23.139  29.671  1.00  0.43           C  
ATOM   3216  OD1 ASN T 418      31.184 -24.085  30.329  1.00  0.43           O  
ATOM   3217  ND2 ASN T 418      31.984 -23.314  28.383  1.00  0.43           N  
ATOM   3218  N   LEU T 419      33.094 -18.287  29.843  1.00  0.61           N  
ATOM   3219  CA  LEU T 419      32.880 -16.931  30.336  1.00  0.61           C  
ATOM   3220  C   LEU T 419      32.298 -15.986  29.292  1.00  0.61           C  
ATOM   3221  O   LEU T 419      31.996 -14.830  29.591  1.00  0.61           O  
ATOM   3222  CB  LEU T 419      34.211 -16.301  30.818  1.00  0.61           C  
ATOM   3223  CG  LEU T 419      34.899 -17.026  31.995  1.00  0.61           C  
ATOM   3224  CD1 LEU T 419      36.311 -16.448  32.195  1.00  0.61           C  
ATOM   3225  CD2 LEU T 419      34.083 -16.943  33.295  1.00  0.61           C  
ATOM   3226  N   ILE T 420      32.091 -16.443  28.041  1.00  0.67           N  
ATOM   3227  CA  ILE T 420      31.497 -15.625  26.997  1.00  0.67           C  
ATOM   3228  C   ILE T 420      29.999 -15.872  27.009  1.00  0.67           C  
ATOM   3229  O   ILE T 420      29.494 -16.862  26.479  1.00  0.67           O  
ATOM   3230  CB  ILE T 420      32.096 -15.885  25.614  1.00  0.67           C  
ATOM   3231  CG1 ILE T 420      33.646 -15.925  25.659  1.00  0.67           C  
ATOM   3232  CG2 ILE T 420      31.572 -14.836  24.606  1.00  0.67           C  
ATOM   3233  CD1 ILE T 420      34.304 -14.640  26.182  1.00  0.67           C  
ATOM   3234  N   THR T 421      29.253 -14.968  27.674  1.00  0.64           N  
ATOM   3235  CA  THR T 421      27.825 -15.101  27.925  1.00  0.64           C  
ATOM   3236  C   THR T 421      27.015 -14.671  26.699  1.00  0.64           C  
ATOM   3237  O   THR T 421      27.583 -14.099  25.763  1.00  0.64           O  
ATOM   3238  CB  THR T 421      27.388 -14.361  29.204  1.00  0.64           C  
ATOM   3239  OG1 THR T 421      27.427 -12.955  29.056  1.00  0.64           O  
ATOM   3240  CG2 THR T 421      28.326 -14.702  30.371  1.00  0.64           C  
ATOM   3241  N   PRO T 422      25.709 -14.933  26.571  1.00  0.61           N  
ATOM   3242  CA  PRO T 422      24.854 -14.245  25.608  1.00  0.61           C  
ATOM   3243  C   PRO T 422      24.996 -12.732  25.614  1.00  0.61           C  
ATOM   3244  O   PRO T 422      25.087 -12.157  26.692  1.00  0.61           O  
ATOM   3245  CB  PRO T 422      23.424 -14.670  25.978  1.00  0.61           C  
ATOM   3246  CG  PRO T 422      23.611 -16.000  26.711  1.00  0.61           C  
ATOM   3247  CD  PRO T 422      24.927 -15.790  27.458  1.00  0.61           C  
ATOM   3248  N   ALA T 423      25.034 -12.102  24.425  1.00  0.70           N  
ATOM   3249  CA  ALA T 423      25.203 -10.669  24.239  1.00  0.70           C  
ATOM   3250  C   ALA T 423      26.663 -10.227  24.303  1.00  0.70           C  
ATOM   3251  O   ALA T 423      26.977  -9.037  24.298  1.00  0.70           O  
ATOM   3252  CB  ALA T 423      24.278  -9.794  25.118  1.00  0.70           C  
ATOM   3253  N   MET T 424      27.594 -11.194  24.240  1.00  0.72           N  
ATOM   3254  CA  MET T 424      28.999 -10.966  24.012  1.00  0.72           C  
ATOM   3255  C   MET T 424      29.420 -11.640  22.744  1.00  0.72           C  
ATOM   3256  O   MET T 424      28.701 -12.458  22.169  1.00  0.72           O  
ATOM   3257  CB  MET T 424      29.888 -11.625  25.078  1.00  0.72           C  
ATOM   3258  CG  MET T 424      29.788 -10.994  26.451  1.00  0.72           C  
ATOM   3259  SD  MET T 424      31.017 -11.784  27.501  1.00  0.72           S  
ATOM   3260  CE  MET T 424      30.174 -11.093  28.906  1.00  0.72           C  
ATOM   3261  N   ILE T 425      30.647 -11.318  22.316  1.00  0.71           N  
ATOM   3262  CA  ILE T 425      31.354 -12.090  21.332  1.00  0.71           C  
ATOM   3263  C   ILE T 425      32.834 -11.797  21.494  1.00  0.71           C  
ATOM   3264  O   ILE T 425      33.216 -10.852  22.183  1.00  0.71           O  
ATOM   3265  CB  ILE T 425      30.866 -11.772  19.917  1.00  0.71           C  
ATOM   3266  CG1 ILE T 425      31.296 -12.833  18.864  1.00  0.71           C  
ATOM   3267  CG2 ILE T 425      31.225 -10.297  19.576  1.00  0.71           C  
ATOM   3268  CD1 ILE T 425      30.774 -14.250  19.170  1.00  0.71           C  
ATOM   3269  N   CYS T 426      33.707 -12.608  20.868  1.00  0.74           N  
ATOM   3270  CA  CYS T 426      35.142 -12.421  20.872  1.00  0.74           C  
ATOM   3271  C   CYS T 426      35.633 -12.020  19.497  1.00  0.74           C  
ATOM   3272  O   CYS T 426      35.099 -12.443  18.475  1.00  0.74           O  
ATOM   3273  CB  CYS T 426      35.874 -13.730  21.218  1.00  0.74           C  
ATOM   3274  SG  CYS T 426      35.406 -14.353  22.843  1.00  0.74           S  
ATOM   3275  N   ALA T 427      36.706 -11.213  19.446  1.00  0.80           N  
ATOM   3276  CA  ALA T 427      37.357 -10.888  18.199  1.00  0.80           C  
ATOM   3277  C   ALA T 427      38.842 -10.769  18.459  1.00  0.80           C  
ATOM   3278  O   ALA T 427      39.268 -10.318  19.513  1.00  0.80           O  
ATOM   3279  CB  ALA T 427      36.811  -9.578  17.587  1.00  0.80           C  
ATOM   3280  N   GLY T 428      39.676 -11.228  17.507  1.00  0.77           N  
ATOM   3281  CA  GLY T 428      41.115 -11.266  17.710  1.00  0.77           C  
ATOM   3282  C   GLY T 428      41.708 -12.400  16.939  1.00  0.77           C  
ATOM   3283  O   GLY T 428      41.106 -12.935  16.016  1.00  0.77           O  
ATOM   3284  N   PHE T 429      42.930 -12.805  17.317  1.00  0.66           N  
ATOM   3285  CA  PHE T 429      43.637 -13.892  16.676  1.00  0.66           C  
ATOM   3286  C   PHE T 429      43.965 -14.927  17.728  1.00  0.66           C  
ATOM   3287  O   PHE T 429      44.234 -14.607  18.880  1.00  0.66           O  
ATOM   3288  CB  PHE T 429      44.964 -13.424  16.017  1.00  0.66           C  
ATOM   3289  CG  PHE T 429      44.679 -12.464  14.898  1.00  0.66           C  
ATOM   3290  CD1 PHE T 429      44.493 -12.930  13.587  1.00  0.66           C  
ATOM   3291  CD2 PHE T 429      44.585 -11.085  15.146  1.00  0.66           C  
ATOM   3292  CE1 PHE T 429      44.206 -12.038  12.545  1.00  0.66           C  
ATOM   3293  CE2 PHE T 429      44.294 -10.191  14.109  1.00  0.66           C  
ATOM   3294  CZ  PHE T 429      44.101 -10.667  12.808  1.00  0.66           C  
ATOM   3295  N   LEU T 430      43.989 -16.222  17.343  1.00  0.59           N  
ATOM   3296  CA  LEU T 430      44.396 -17.320  18.214  1.00  0.59           C  
ATOM   3297  C   LEU T 430      45.826 -17.166  18.715  1.00  0.59           C  
ATOM   3298  O   LEU T 430      46.148 -17.473  19.860  1.00  0.59           O  
ATOM   3299  CB  LEU T 430      44.260 -18.672  17.471  1.00  0.59           C  
ATOM   3300  CG  LEU T 430      42.814 -19.053  17.081  1.00  0.59           C  
ATOM   3301  CD1 LEU T 430      42.829 -20.272  16.144  1.00  0.59           C  
ATOM   3302  CD2 LEU T 430      41.939 -19.344  18.316  1.00  0.59           C  
ATOM   3303  N   GLN T 431      46.700 -16.607  17.863  1.00  0.53           N  
ATOM   3304  CA  GLN T 431      48.082 -16.287  18.149  1.00  0.53           C  
ATOM   3305  C   GLN T 431      48.253 -15.035  19.012  1.00  0.53           C  
ATOM   3306  O   GLN T 431      49.357 -14.729  19.454  1.00  0.53           O  
ATOM   3307  CB  GLN T 431      48.835 -16.086  16.808  1.00  0.53           C  
ATOM   3308  CG  GLN T 431      48.786 -17.305  15.850  1.00  0.53           C  
ATOM   3309  CD  GLN T 431      49.474 -18.524  16.465  1.00  0.53           C  
ATOM   3310  OE1 GLN T 431      50.643 -18.472  16.851  1.00  0.53           O  
ATOM   3311  NE2 GLN T 431      48.761 -19.667  16.556  1.00  0.53           N  
ATOM   3312  N   GLY T 432      47.173 -14.264  19.282  1.00  0.63           N  
ATOM   3313  CA  GLY T 432      47.269 -12.996  19.996  1.00  0.63           C  
ATOM   3314  C   GLY T 432      47.806 -11.891  19.129  1.00  0.63           C  
ATOM   3315  O   GLY T 432      47.405 -11.751  17.975  1.00  0.63           O  
ATOM   3316  N   ASN T 433      48.699 -11.048  19.689  1.00  0.61           N  
ATOM   3317  CA  ASN T 433      49.490 -10.042  18.987  1.00  0.61           C  
ATOM   3318  C   ASN T 433      48.724  -8.745  18.700  1.00  0.61           C  
ATOM   3319  O   ASN T 433      49.228  -7.644  18.903  1.00  0.61           O  
ATOM   3320  CB  ASN T 433      50.176 -10.643  17.719  1.00  0.61           C  
ATOM   3321  CG  ASN T 433      51.322  -9.787  17.199  1.00  0.61           C  
ATOM   3322  OD1 ASN T 433      52.174  -9.315  17.954  1.00  0.61           O  
ATOM   3323  ND2 ASN T 433      51.394  -9.606  15.862  1.00  0.61           N  
ATOM   3324  N   VAL T 434      47.468  -8.852  18.233  1.00  0.70           N  
ATOM   3325  CA  VAL T 434      46.630  -7.729  17.848  1.00  0.70           C  
ATOM   3326  C   VAL T 434      45.325  -7.815  18.621  1.00  0.70           C  
ATOM   3327  O   VAL T 434      44.617  -8.816  18.537  1.00  0.70           O  
ATOM   3328  CB  VAL T 434      46.334  -7.750  16.350  1.00  0.70           C  
ATOM   3329  CG1 VAL T 434      45.485  -6.528  15.952  1.00  0.70           C  
ATOM   3330  CG2 VAL T 434      47.657  -7.757  15.553  1.00  0.70           C  
ATOM   3331  N   ASP T 435      45.004  -6.768  19.418  1.00  0.73           N  
ATOM   3332  CA  ASP T 435      43.919  -6.815  20.369  1.00  0.73           C  
ATOM   3333  C   ASP T 435      43.554  -5.392  20.795  1.00  0.73           C  
ATOM   3334  O   ASP T 435      44.205  -4.433  20.388  1.00  0.73           O  
ATOM   3335  CB  ASP T 435      44.400  -7.634  21.583  1.00  0.73           C  
ATOM   3336  CG  ASP T 435      43.269  -8.200  22.408  1.00  0.73           C  
ATOM   3337  OD1 ASP T 435      42.091  -8.016  22.012  1.00  0.73           O  
ATOM   3338  OD2 ASP T 435      43.602  -8.857  23.427  1.00  0.73           O  
ATOM   3339  N   SER T 436      42.497  -5.237  21.617  1.00  0.78           N  
ATOM   3340  CA  SER T 436      42.200  -4.013  22.361  1.00  0.78           C  
ATOM   3341  C   SER T 436      42.875  -4.064  23.725  1.00  0.78           C  
ATOM   3342  O   SER T 436      43.474  -5.065  24.105  1.00  0.78           O  
ATOM   3343  CB  SER T 436      40.675  -3.735  22.532  1.00  0.78           C  
ATOM   3344  OG  SER T 436      40.023  -4.737  23.316  1.00  0.78           O  
ATOM   3345  N   CYS T 437      42.840  -2.959  24.499  1.00  0.76           N  
ATOM   3346  CA  CYS T 437      43.423  -2.955  25.824  1.00  0.76           C  
ATOM   3347  C   CYS T 437      42.714  -1.971  26.748  1.00  0.76           C  
ATOM   3348  O   CYS T 437      41.714  -1.340  26.408  1.00  0.76           O  
ATOM   3349  CB  CYS T 437      44.941  -2.638  25.725  1.00  0.76           C  
ATOM   3350  SG  CYS T 437      45.960  -3.237  27.110  1.00  0.76           S  
ATOM   3351  N   GLN T 438      43.180  -1.833  28.010  1.00  0.74           N  
ATOM   3352  CA  GLN T 438      42.688  -0.828  28.940  1.00  0.74           C  
ATOM   3353  C   GLN T 438      42.809   0.590  28.384  1.00  0.74           C  
ATOM   3354  O   GLN T 438      43.841   1.008  27.868  1.00  0.74           O  
ATOM   3355  CB  GLN T 438      43.409  -0.896  30.315  1.00  0.74           C  
ATOM   3356  CG  GLN T 438      42.928  -2.034  31.251  1.00  0.74           C  
ATOM   3357  CD  GLN T 438      43.227  -3.418  30.682  1.00  0.74           C  
ATOM   3358  OE1 GLN T 438      44.299  -3.651  30.120  1.00  0.74           O  
ATOM   3359  NE2 GLN T 438      42.277  -4.367  30.806  1.00  0.74           N  
ATOM   3360  N   GLY T 439      41.700   1.352  28.468  1.00  0.80           N  
ATOM   3361  CA  GLY T 439      41.552   2.646  27.819  1.00  0.80           C  
ATOM   3362  C   GLY T 439      40.829   2.579  26.492  1.00  0.80           C  
ATOM   3363  O   GLY T 439      40.373   3.605  25.997  1.00  0.80           O  
ATOM   3364  N   ASP T 440      40.635   1.386  25.889  1.00  0.82           N  
ATOM   3365  CA  ASP T 440      39.867   1.277  24.657  1.00  0.82           C  
ATOM   3366  C   ASP T 440      38.419   0.940  24.926  1.00  0.82           C  
ATOM   3367  O   ASP T 440      37.597   0.908  24.009  1.00  0.82           O  
ATOM   3368  CB  ASP T 440      40.399   0.145  23.751  1.00  0.82           C  
ATOM   3369  CG  ASP T 440      41.792   0.473  23.283  1.00  0.82           C  
ATOM   3370  OD1 ASP T 440      42.004   1.629  22.839  1.00  0.82           O  
ATOM   3371  OD2 ASP T 440      42.650  -0.439  23.353  1.00  0.82           O  
ATOM   3372  N   SER T 441      38.053   0.687  26.196  1.00  0.83           N  
ATOM   3373  CA  SER T 441      36.719   0.278  26.598  1.00  0.83           C  
ATOM   3374  C   SER T 441      35.646   1.253  26.186  1.00  0.83           C  
ATOM   3375  O   SER T 441      35.828   2.462  26.235  1.00  0.83           O  
ATOM   3376  CB  SER T 441      36.597   0.020  28.107  1.00  0.83           C  
ATOM   3377  OG  SER T 441      37.652  -0.840  28.544  1.00  0.83           O  
ATOM   3378  N   GLY T 442      34.524   0.728  25.667  1.00  0.86           N  
ATOM   3379  CA  GLY T 442      33.467   1.525  25.064  1.00  0.86           C  
ATOM   3380  C   GLY T 442      33.757   2.022  23.677  1.00  0.86           C  
ATOM   3381  O   GLY T 442      32.909   2.652  23.057  1.00  0.86           O  
ATOM   3382  N   GLY T 443      34.956   1.751  23.124  1.00  0.87           N  
ATOM   3383  CA  GLY T 443      35.289   2.146  21.767  1.00  0.87           C  
ATOM   3384  C   GLY T 443      34.806   1.169  20.722  1.00  0.87           C  
ATOM   3385  O   GLY T 443      34.363   0.066  21.047  1.00  0.87           O  
ATOM   3386  N   PRO T 444      34.914   1.541  19.452  1.00  0.84           N  
ATOM   3387  CA  PRO T 444      34.230   0.835  18.384  1.00  0.84           C  
ATOM   3388  C   PRO T 444      34.908  -0.449  17.963  1.00  0.84           C  
ATOM   3389  O   PRO T 444      36.112  -0.466  17.742  1.00  0.84           O  
ATOM   3390  CB  PRO T 444      34.245   1.825  17.195  1.00  0.84           C  
ATOM   3391  CG  PRO T 444      35.349   2.833  17.513  1.00  0.84           C  
ATOM   3392  CD  PRO T 444      35.359   2.869  19.037  1.00  0.84           C  
ATOM   3393  N   LEU T 445      34.102  -1.504  17.738  1.00  0.81           N  
ATOM   3394  CA  LEU T 445      34.409  -2.589  16.833  1.00  0.81           C  
ATOM   3395  C   LEU T 445      33.451  -2.412  15.659  1.00  0.81           C  
ATOM   3396  O   LEU T 445      32.237  -2.570  15.787  1.00  0.81           O  
ATOM   3397  CB  LEU T 445      34.161  -3.952  17.535  1.00  0.81           C  
ATOM   3398  CG  LEU T 445      34.305  -5.240  16.694  1.00  0.81           C  
ATOM   3399  CD1 LEU T 445      35.766  -5.570  16.379  1.00  0.81           C  
ATOM   3400  CD2 LEU T 445      33.674  -6.427  17.440  1.00  0.81           C  
ATOM   3401  N   VAL T 446      33.981  -2.032  14.477  1.00  0.80           N  
ATOM   3402  CA  VAL T 446      33.184  -1.673  13.314  1.00  0.80           C  
ATOM   3403  C   VAL T 446      33.473  -2.575  12.130  1.00  0.80           C  
ATOM   3404  O   VAL T 446      34.607  -2.942  11.836  1.00  0.80           O  
ATOM   3405  CB  VAL T 446      33.313  -0.207  12.883  1.00  0.80           C  
ATOM   3406  CG1 VAL T 446      32.598   0.683  13.916  1.00  0.80           C  
ATOM   3407  CG2 VAL T 446      34.786   0.220  12.697  1.00  0.80           C  
ATOM   3408  N   THR T 447      32.401  -2.961  11.410  1.00  0.75           N  
ATOM   3409  CA  THR T 447      32.474  -3.777  10.202  1.00  0.75           C  
ATOM   3410  C   THR T 447      31.930  -2.963   9.052  1.00  0.75           C  
ATOM   3411  O   THR T 447      31.083  -2.102   9.252  1.00  0.75           O  
ATOM   3412  CB  THR T 447      31.717  -5.101  10.306  1.00  0.75           C  
ATOM   3413  OG1 THR T 447      31.945  -5.934   9.179  1.00  0.75           O  
ATOM   3414  CG2 THR T 447      30.199  -4.921  10.449  1.00  0.75           C  
ATOM   3415  N   SER T 448      32.435  -3.194   7.823  1.00  0.69           N  
ATOM   3416  CA  SER T 448      32.013  -2.482   6.624  1.00  0.69           C  
ATOM   3417  C   SER T 448      31.198  -3.421   5.763  1.00  0.69           C  
ATOM   3418  O   SER T 448      31.631  -4.521   5.421  1.00  0.69           O  
ATOM   3419  CB  SER T 448      33.216  -1.958   5.786  1.00  0.69           C  
ATOM   3420  OG  SER T 448      32.828  -1.238   4.611  1.00  0.69           O  
ATOM   3421  N   LYS T 449      29.967  -3.015   5.400  1.00  0.56           N  
ATOM   3422  CA  LYS T 449      29.155  -3.785   4.486  1.00  0.56           C  
ATOM   3423  C   LYS T 449      28.448  -2.850   3.523  1.00  0.56           C  
ATOM   3424  O   LYS T 449      27.629  -2.027   3.914  1.00  0.56           O  
ATOM   3425  CB  LYS T 449      28.130  -4.644   5.271  1.00  0.56           C  
ATOM   3426  CG  LYS T 449      27.239  -5.573   4.423  1.00  0.56           C  
ATOM   3427  CD  LYS T 449      28.002  -6.756   3.799  1.00  0.56           C  
ATOM   3428  CE  LYS T 449      27.080  -7.729   3.051  1.00  0.56           C  
ATOM   3429  NZ  LYS T 449      27.849  -8.887   2.538  1.00  0.56           N1+
ATOM   3430  N   ASN T 450      28.757  -2.967   2.210  1.00  0.51           N  
ATOM   3431  CA  ASN T 450      28.116  -2.228   1.126  1.00  0.51           C  
ATOM   3432  C   ASN T 450      28.271  -0.709   1.219  1.00  0.51           C  
ATOM   3433  O   ASN T 450      27.323   0.035   0.977  1.00  0.51           O  
ATOM   3434  CB  ASN T 450      26.629  -2.628   0.927  1.00  0.51           C  
ATOM   3435  CG  ASN T 450      26.496  -4.134   0.766  1.00  0.51           C  
ATOM   3436  OD1 ASN T 450      27.384  -4.854   0.294  1.00  0.51           O  
ATOM   3437  ND2 ASN T 450      25.329  -4.673   1.181  1.00  0.51           N  
ATOM   3438  N   ASN T 451      29.504  -0.255   1.551  1.00  0.55           N  
ATOM   3439  CA  ASN T 451      29.964   1.130   1.627  1.00  0.55           C  
ATOM   3440  C   ASN T 451      29.674   1.815   2.957  1.00  0.55           C  
ATOM   3441  O   ASN T 451      29.874   3.020   3.083  1.00  0.55           O  
ATOM   3442  CB  ASN T 451      29.476   2.048   0.470  1.00  0.55           C  
ATOM   3443  CG  ASN T 451      29.929   1.477  -0.862  1.00  0.55           C  
ATOM   3444  OD1 ASN T 451      31.127   1.303  -1.101  1.00  0.55           O  
ATOM   3445  ND2 ASN T 451      28.973   1.183  -1.769  1.00  0.55           N  
ATOM   3446  N   ILE T 452      29.245   1.069   3.995  1.00  0.65           N  
ATOM   3447  CA  ILE T 452      28.809   1.662   5.248  1.00  0.65           C  
ATOM   3448  C   ILE T 452      29.454   0.920   6.412  1.00  0.65           C  
ATOM   3449  O   ILE T 452      29.424  -0.306   6.478  1.00  0.65           O  
ATOM   3450  CB  ILE T 452      27.286   1.612   5.415  1.00  0.65           C  
ATOM   3451  CG1 ILE T 452      26.514   2.083   4.153  1.00  0.65           C  
ATOM   3452  CG2 ILE T 452      26.904   2.491   6.625  1.00  0.65           C  
ATOM   3453  CD1 ILE T 452      24.995   1.868   4.250  1.00  0.65           C  
ATOM   3454  N   TRP T 453      30.063   1.660   7.367  1.00  0.71           N  
ATOM   3455  CA  TRP T 453      30.607   1.107   8.595  1.00  0.71           C  
ATOM   3456  C   TRP T 453      29.564   1.047   9.704  1.00  0.71           C  
ATOM   3457  O   TRP T 453      28.903   2.033  10.030  1.00  0.71           O  
ATOM   3458  CB  TRP T 453      31.803   1.930   9.124  1.00  0.71           C  
ATOM   3459  CG  TRP T 453      33.024   1.903   8.222  1.00  0.71           C  
ATOM   3460  CD1 TRP T 453      33.402   2.783   7.246  1.00  0.71           C  
ATOM   3461  CD2 TRP T 453      34.035   0.886   8.270  1.00  0.71           C  
ATOM   3462  NE1 TRP T 453      34.606   2.396   6.701  1.00  0.71           N  
ATOM   3463  CE2 TRP T 453      35.004   1.225   7.296  1.00  0.71           C  
ATOM   3464  CE3 TRP T 453      34.175  -0.257   9.050  1.00  0.71           C  
ATOM   3465  CZ2 TRP T 453      36.110   0.421   7.090  1.00  0.71           C  
ATOM   3466  CZ3 TRP T 453      35.295  -1.072   8.836  1.00  0.71           C  
ATOM   3467  CH2 TRP T 453      36.245  -0.741   7.859  1.00  0.71           C  
ATOM   3468  N   TRP T 454      29.406  -0.145  10.313  1.00  0.76           N  
ATOM   3469  CA  TRP T 454      28.410  -0.422  11.330  1.00  0.76           C  
ATOM   3470  C   TRP T 454      29.069  -0.843  12.626  1.00  0.76           C  
ATOM   3471  O   TRP T 454      29.980  -1.667  12.647  1.00  0.76           O  
ATOM   3472  CB  TRP T 454      27.458  -1.572  10.904  1.00  0.76           C  
ATOM   3473  CG  TRP T 454      26.716  -1.359   9.595  1.00  0.76           C  
ATOM   3474  CD1 TRP T 454      26.501  -0.208   8.893  1.00  0.76           C  
ATOM   3475  CD2 TRP T 454      26.136  -2.410   8.811  1.00  0.76           C  
ATOM   3476  NE1 TRP T 454      25.768  -0.459   7.762  1.00  0.76           N  
ATOM   3477  CE2 TRP T 454      25.558  -1.805   7.672  1.00  0.76           C  
ATOM   3478  CE3 TRP T 454      26.102  -3.785   8.986  1.00  0.76           C  
ATOM   3479  CZ2 TRP T 454      24.946  -2.566   6.691  1.00  0.76           C  
ATOM   3480  CZ3 TRP T 454      25.497  -4.550   7.984  1.00  0.76           C  
ATOM   3481  CH2 TRP T 454      24.921  -3.956   6.854  1.00  0.76           C  
ATOM   3482  N   LEU T 455      28.596  -0.279  13.754  1.00  0.79           N  
ATOM   3483  CA  LEU T 455      29.048  -0.611  15.088  1.00  0.79           C  
ATOM   3484  C   LEU T 455      28.503  -1.954  15.542  1.00  0.79           C  
ATOM   3485  O   LEU T 455      27.345  -2.073  15.917  1.00  0.79           O  
ATOM   3486  CB  LEU T 455      28.572   0.501  16.051  1.00  0.79           C  
ATOM   3487  CG  LEU T 455      29.132   0.440  17.485  1.00  0.79           C  
ATOM   3488  CD1 LEU T 455      30.663   0.557  17.520  1.00  0.79           C  
ATOM   3489  CD2 LEU T 455      28.486   1.535  18.350  1.00  0.79           C  
ATOM   3490  N   ILE T 456      29.320  -3.024  15.510  1.00  0.78           N  
ATOM   3491  CA  ILE T 456      28.840  -4.359  15.839  1.00  0.78           C  
ATOM   3492  C   ILE T 456      29.262  -4.760  17.227  1.00  0.78           C  
ATOM   3493  O   ILE T 456      28.668  -5.650  17.834  1.00  0.78           O  
ATOM   3494  CB  ILE T 456      29.346  -5.408  14.853  1.00  0.78           C  
ATOM   3495  CG1 ILE T 456      30.881  -5.336  14.649  1.00  0.78           C  
ATOM   3496  CG2 ILE T 456      28.561  -5.221  13.538  1.00  0.78           C  
ATOM   3497  CD1 ILE T 456      31.455  -6.538  13.894  1.00  0.78           C  
ATOM   3498  N   GLY T 457      30.270  -4.076  17.793  1.00  0.82           N  
ATOM   3499  CA  GLY T 457      30.715  -4.374  19.132  1.00  0.82           C  
ATOM   3500  C   GLY T 457      31.244  -3.165  19.825  1.00  0.82           C  
ATOM   3501  O   GLY T 457      31.809  -2.272  19.201  1.00  0.82           O  
ATOM   3502  N   ASP T 458      31.118  -3.171  21.157  1.00  0.82           N  
ATOM   3503  CA  ASP T 458      31.697  -2.179  22.031  1.00  0.82           C  
ATOM   3504  C   ASP T 458      32.804  -2.881  22.800  1.00  0.82           C  
ATOM   3505  O   ASP T 458      32.609  -3.980  23.320  1.00  0.82           O  
ATOM   3506  CB  ASP T 458      30.643  -1.649  23.036  1.00  0.82           C  
ATOM   3507  CG  ASP T 458      29.482  -1.018  22.290  1.00  0.82           C  
ATOM   3508  OD1 ASP T 458      29.721  -0.036  21.542  1.00  0.82           O  
ATOM   3509  OD2 ASP T 458      28.341  -1.515  22.469  1.00  0.82           O  
ATOM   3510  N   THR T 459      34.025  -2.296  22.867  1.00  0.82           N  
ATOM   3511  CA  THR T 459      35.140  -2.875  23.635  1.00  0.82           C  
ATOM   3512  C   THR T 459      34.800  -3.029  25.105  1.00  0.82           C  
ATOM   3513  O   THR T 459      34.449  -2.059  25.767  1.00  0.82           O  
ATOM   3514  CB  THR T 459      36.437  -2.078  23.544  1.00  0.82           C  
ATOM   3515  OG1 THR T 459      36.947  -2.099  22.223  1.00  0.82           O  
ATOM   3516  CG2 THR T 459      37.564  -2.668  24.408  1.00  0.82           C  
ATOM   3517  N   SER T 460      34.910  -4.268  25.637  1.00  0.80           N  
ATOM   3518  CA  SER T 460      34.429  -4.621  26.968  1.00  0.80           C  
ATOM   3519  C   SER T 460      35.573  -5.140  27.836  1.00  0.80           C  
ATOM   3520  O   SER T 460      36.088  -4.426  28.702  1.00  0.80           O  
ATOM   3521  CB  SER T 460      33.256  -5.630  26.802  1.00  0.80           C  
ATOM   3522  OG  SER T 460      32.695  -6.131  28.007  1.00  0.80           O  
ATOM   3523  N   TRP T 461      36.056  -6.385  27.628  1.00  0.74           N  
ATOM   3524  CA  TRP T 461      37.076  -6.957  28.496  1.00  0.74           C  
ATOM   3525  C   TRP T 461      38.000  -7.939  27.793  1.00  0.74           C  
ATOM   3526  O   TRP T 461      37.780  -8.331  26.657  1.00  0.74           O  
ATOM   3527  CB  TRP T 461      36.447  -7.630  29.761  1.00  0.74           C  
ATOM   3528  CG  TRP T 461      35.473  -8.790  29.522  1.00  0.74           C  
ATOM   3529  CD1 TRP T 461      34.141  -8.714  29.241  1.00  0.74           C  
ATOM   3530  CD2 TRP T 461      35.776 -10.194  29.590  1.00  0.74           C  
ATOM   3531  NE1 TRP T 461      33.595  -9.965  29.107  1.00  0.74           N  
ATOM   3532  CE2 TRP T 461      34.575 -10.892  29.310  1.00  0.74           C  
ATOM   3533  CE3 TRP T 461      36.949 -10.881  29.859  1.00  0.74           C  
ATOM   3534  CZ2 TRP T 461      34.539 -12.273  29.281  1.00  0.74           C  
ATOM   3535  CZ3 TRP T 461      36.914 -12.280  29.822  1.00  0.74           C  
ATOM   3536  CH2 TRP T 461      35.727 -12.969  29.531  1.00  0.74           C  
ATOM   3537  N   GLY T 462      39.089  -8.350  28.478  1.00  0.75           N  
ATOM   3538  CA  GLY T 462      39.942  -9.450  28.054  1.00  0.75           C  
ATOM   3539  C   GLY T 462      40.688  -9.955  29.266  1.00  0.75           C  
ATOM   3540  O   GLY T 462      40.480  -9.460  30.372  1.00  0.75           O  
ATOM   3541  N   SER T 463      41.580 -10.953  29.088  1.00  0.69           N  
ATOM   3542  CA  SER T 463      42.524 -11.401  30.113  1.00  0.69           C  
ATOM   3543  C   SER T 463      43.907 -10.967  29.691  1.00  0.69           C  
ATOM   3544  O   SER T 463      44.519 -11.549  28.801  1.00  0.69           O  
ATOM   3545  CB  SER T 463      42.551 -12.947  30.291  1.00  0.69           C  
ATOM   3546  OG  SER T 463      43.531 -13.390  31.242  1.00  0.69           O  
ATOM   3547  N   GLY T 464      44.450  -9.919  30.349  1.00  0.72           N  
ATOM   3548  CA  GLY T 464      45.507  -9.087  29.779  1.00  0.72           C  
ATOM   3549  C   GLY T 464      45.119  -8.471  28.459  1.00  0.72           C  
ATOM   3550  O   GLY T 464      43.939  -8.265  28.194  1.00  0.72           O  
ATOM   3551  N   CYS T 465      46.117  -8.163  27.612  1.00  0.72           N  
ATOM   3552  CA  CYS T 465      45.886  -7.644  26.271  1.00  0.72           C  
ATOM   3553  C   CYS T 465      46.802  -8.368  25.304  1.00  0.72           C  
ATOM   3554  O   CYS T 465      47.991  -8.511  25.569  1.00  0.72           O  
ATOM   3555  CB  CYS T 465      46.208  -6.127  26.168  1.00  0.72           C  
ATOM   3556  SG  CYS T 465      45.314  -5.139  27.403  1.00  0.72           S  
ATOM   3557  N   ALA T 466      46.265  -8.874  24.171  1.00  0.71           N  
ATOM   3558  CA  ALA T 466      47.032  -9.416  23.057  1.00  0.71           C  
ATOM   3559  C   ALA T 466      47.695 -10.763  23.311  1.00  0.71           C  
ATOM   3560  O   ALA T 466      48.538 -11.225  22.540  1.00  0.71           O  
ATOM   3561  CB  ALA T 466      48.023  -8.378  22.470  1.00  0.71           C  
ATOM   3562  N   LYS T 467      47.289 -11.467  24.381  1.00  0.62           N  
ATOM   3563  CA  LYS T 467      47.762 -12.801  24.685  1.00  0.62           C  
ATOM   3564  C   LYS T 467      47.214 -13.853  23.728  1.00  0.62           C  
ATOM   3565  O   LYS T 467      46.074 -13.790  23.272  1.00  0.62           O  
ATOM   3566  CB  LYS T 467      47.427 -13.197  26.141  1.00  0.62           C  
ATOM   3567  CG  LYS T 467      48.121 -12.320  27.192  1.00  0.62           C  
ATOM   3568  CD  LYS T 467      47.725 -12.739  28.617  1.00  0.62           C  
ATOM   3569  CE  LYS T 467      48.340 -11.833  29.690  1.00  0.62           C  
ATOM   3570  NZ  LYS T 467      47.701 -12.078  31.001  1.00  0.62           N1+
ATOM   3571  N   ALA T 468      48.026 -14.885  23.408  1.00  0.64           N  
ATOM   3572  CA  ALA T 468      47.567 -16.026  22.645  1.00  0.64           C  
ATOM   3573  C   ALA T 468      46.437 -16.781  23.336  1.00  0.64           C  
ATOM   3574  O   ALA T 468      46.456 -17.027  24.540  1.00  0.64           O  
ATOM   3575  CB  ALA T 468      48.731 -16.981  22.321  1.00  0.64           C  
ATOM   3576  N   TYR T 469      45.393 -17.109  22.551  1.00  0.56           N  
ATOM   3577  CA  TYR T 469      44.148 -17.713  22.993  1.00  0.56           C  
ATOM   3578  C   TYR T 469      43.401 -16.907  24.057  1.00  0.56           C  
ATOM   3579  O   TYR T 469      42.637 -17.445  24.852  1.00  0.56           O  
ATOM   3580  CB  TYR T 469      44.329 -19.193  23.429  1.00  0.56           C  
ATOM   3581  CG  TYR T 469      44.931 -20.002  22.317  1.00  0.56           C  
ATOM   3582  CD1 TYR T 469      44.118 -20.523  21.298  1.00  0.56           C  
ATOM   3583  CD2 TYR T 469      46.316 -20.233  22.269  1.00  0.56           C  
ATOM   3584  CE1 TYR T 469      44.684 -21.245  20.238  1.00  0.56           C  
ATOM   3585  CE2 TYR T 469      46.883 -20.943  21.203  1.00  0.56           C  
ATOM   3586  CZ  TYR T 469      46.065 -21.436  20.182  1.00  0.56           C  
ATOM   3587  OH  TYR T 469      46.630 -22.114  19.087  1.00  0.56           O  
ATOM   3588  N   ARG T 470      43.552 -15.572  24.086  1.00  0.62           N  
ATOM   3589  CA  ARG T 470      42.795 -14.707  24.975  1.00  0.62           C  
ATOM   3590  C   ARG T 470      42.386 -13.460  24.206  1.00  0.62           C  
ATOM   3591  O   ARG T 470      42.836 -12.372  24.551  1.00  0.62           O  
ATOM   3592  CB  ARG T 470      43.628 -14.269  26.210  1.00  0.62           C  
ATOM   3593  CG  ARG T 470      44.083 -15.406  27.148  1.00  0.62           C  
ATOM   3594  CD  ARG T 470      42.939 -16.126  27.871  1.00  0.62           C  
ATOM   3595  NE  ARG T 470      43.558 -17.189  28.737  1.00  0.62           N  
ATOM   3596  CZ  ARG T 470      43.813 -18.428  28.302  1.00  0.62           C  
ATOM   3597  NH1 ARG T 470      44.175 -19.374  29.164  1.00  0.62           N  
ATOM   3598  NH2 ARG T 470      43.675 -18.760  27.026  1.00  0.62           N  
ATOM   3599  N   PRO T 471      41.578 -13.567  23.150  1.00  0.72           N  
ATOM   3600  CA  PRO T 471      41.148 -12.415  22.358  1.00  0.72           C  
ATOM   3601  C   PRO T 471      40.366 -11.375  23.149  1.00  0.72           C  
ATOM   3602  O   PRO T 471      39.878 -11.669  24.242  1.00  0.72           O  
ATOM   3603  CB  PRO T 471      40.263 -13.065  21.277  1.00  0.72           C  
ATOM   3604  CG  PRO T 471      39.634 -14.268  21.981  1.00  0.72           C  
ATOM   3605  CD  PRO T 471      40.773 -14.761  22.859  1.00  0.72           C  
ATOM   3606  N   GLY T 472      40.209 -10.151  22.621  1.00  0.78           N  
ATOM   3607  CA  GLY T 472      39.255  -9.183  23.133  1.00  0.78           C  
ATOM   3608  C   GLY T 472      37.821  -9.661  23.131  1.00  0.78           C  
ATOM   3609  O   GLY T 472      37.350 -10.326  22.208  1.00  0.78           O  
ATOM   3610  N   VAL T 473      37.066  -9.284  24.174  1.00  0.78           N  
ATOM   3611  CA  VAL T 473      35.668  -9.613  24.333  1.00  0.78           C  
ATOM   3612  C   VAL T 473      34.892  -8.317  24.232  1.00  0.78           C  
ATOM   3613  O   VAL T 473      35.250  -7.286  24.800  1.00  0.78           O  
ATOM   3614  CB  VAL T 473      35.364 -10.306  25.658  1.00  0.78           C  
ATOM   3615  CG1 VAL T 473      33.892 -10.762  25.689  1.00  0.78           C  
ATOM   3616  CG2 VAL T 473      36.294 -11.526  25.832  1.00  0.78           C  
ATOM   3617  N   TYR T 474      33.810  -8.345  23.438  1.00  0.78           N  
ATOM   3618  CA  TYR T 474      33.056  -7.179  23.045  1.00  0.78           C  
ATOM   3619  C   TYR T 474      31.607  -7.409  23.400  1.00  0.78           C  
ATOM   3620  O   TYR T 474      31.102  -8.524  23.305  1.00  0.78           O  
ATOM   3621  CB  TYR T 474      33.151  -6.945  21.511  1.00  0.78           C  
ATOM   3622  CG  TYR T 474      34.575  -6.679  21.107  1.00  0.78           C  
ATOM   3623  CD1 TYR T 474      35.480  -7.737  20.900  1.00  0.78           C  
ATOM   3624  CD2 TYR T 474      35.034  -5.362  20.952  1.00  0.78           C  
ATOM   3625  CE1 TYR T 474      36.826  -7.477  20.623  1.00  0.78           C  
ATOM   3626  CE2 TYR T 474      36.380  -5.103  20.658  1.00  0.78           C  
ATOM   3627  CZ  TYR T 474      37.276  -6.166  20.516  1.00  0.78           C  
ATOM   3628  OH  TYR T 474      38.641  -5.952  20.278  1.00  0.78           O  
ATOM   3629  N   GLY T 475      30.882  -6.345  23.818  1.00  0.81           N  
ATOM   3630  CA  GLY T 475      29.419  -6.376  23.862  1.00  0.81           C  
ATOM   3631  C   GLY T 475      28.864  -6.506  22.465  1.00  0.81           C  
ATOM   3632  O   GLY T 475      29.365  -5.865  21.556  1.00  0.81           O  
ATOM   3633  N   ASN T 476      27.827  -7.334  22.241  1.00  0.74           N  
ATOM   3634  CA  ASN T 476      27.283  -7.563  20.913  1.00  0.74           C  
ATOM   3635  C   ASN T 476      26.131  -6.594  20.652  1.00  0.74           C  
ATOM   3636  O   ASN T 476      25.017  -6.790  21.131  1.00  0.74           O  
ATOM   3637  CB  ASN T 476      26.806  -9.042  20.803  1.00  0.74           C  
ATOM   3638  CG  ASN T 476      26.403  -9.410  19.382  1.00  0.74           C  
ATOM   3639  OD1 ASN T 476      26.676  -8.696  18.417  1.00  0.74           O  
ATOM   3640  ND2 ASN T 476      25.708 -10.560  19.229  1.00  0.74           N  
ATOM   3641  N   VAL T 477      26.379  -5.530  19.855  1.00  0.78           N  
ATOM   3642  CA  VAL T 477      25.501  -4.372  19.698  1.00  0.78           C  
ATOM   3643  C   VAL T 477      24.117  -4.704  19.170  1.00  0.78           C  
ATOM   3644  O   VAL T 477      23.116  -4.153  19.629  1.00  0.78           O  
ATOM   3645  CB  VAL T 477      26.165  -3.290  18.853  1.00  0.78           C  
ATOM   3646  CG1 VAL T 477      25.239  -2.080  18.598  1.00  0.78           C  
ATOM   3647  CG2 VAL T 477      27.400  -2.803  19.629  1.00  0.78           C  
ATOM   3648  N   MET T 478      23.999  -5.670  18.236  1.00  0.71           N  
ATOM   3649  CA  MET T 478      22.730  -6.073  17.640  1.00  0.71           C  
ATOM   3650  C   MET T 478      21.707  -6.615  18.630  1.00  0.71           C  
ATOM   3651  O   MET T 478      20.502  -6.556  18.401  1.00  0.71           O  
ATOM   3652  CB  MET T 478      22.948  -7.122  16.525  1.00  0.71           C  
ATOM   3653  CG  MET T 478      23.442  -8.499  17.021  1.00  0.71           C  
ATOM   3654  SD  MET T 478      23.746  -9.710  15.705  1.00  0.71           S  
ATOM   3655  CE  MET T 478      25.165  -8.818  15.011  1.00  0.71           C  
ATOM   3656  N   VAL T 479      22.168  -7.140  19.786  1.00  0.68           N  
ATOM   3657  CA  VAL T 479      21.310  -7.647  20.841  1.00  0.68           C  
ATOM   3658  C   VAL T 479      20.683  -6.488  21.623  1.00  0.68           C  
ATOM   3659  O   VAL T 479      19.648  -6.624  22.272  1.00  0.68           O  
ATOM   3660  CB  VAL T 479      22.118  -8.588  21.743  1.00  0.68           C  
ATOM   3661  CG1 VAL T 479      21.271  -9.128  22.914  1.00  0.68           C  
ATOM   3662  CG2 VAL T 479      22.627  -9.775  20.893  1.00  0.68           C  
ATOM   3663  N   PHE T 480      21.264  -5.276  21.522  1.00  0.73           N  
ATOM   3664  CA  PHE T 480      20.842  -4.111  22.269  1.00  0.73           C  
ATOM   3665  C   PHE T 480      20.186  -3.066  21.378  1.00  0.73           C  
ATOM   3666  O   PHE T 480      19.950  -1.945  21.821  1.00  0.73           O  
ATOM   3667  CB  PHE T 480      22.047  -3.453  22.989  1.00  0.73           C  
ATOM   3668  CG  PHE T 480      22.609  -4.391  24.017  1.00  0.73           C  
ATOM   3669  CD1 PHE T 480      21.983  -4.538  25.266  1.00  0.73           C  
ATOM   3670  CD2 PHE T 480      23.754  -5.150  23.739  1.00  0.73           C  
ATOM   3671  CE1 PHE T 480      22.481  -5.447  26.209  1.00  0.73           C  
ATOM   3672  CE2 PHE T 480      24.256  -6.058  24.677  1.00  0.73           C  
ATOM   3673  CZ  PHE T 480      23.612  -6.215  25.910  1.00  0.73           C  
ATOM   3674  N   THR T 481      19.822  -3.391  20.116  1.00  0.74           N  
ATOM   3675  CA  THR T 481      19.235  -2.439  19.159  1.00  0.74           C  
ATOM   3676  C   THR T 481      17.989  -1.735  19.670  1.00  0.74           C  
ATOM   3677  O   THR T 481      17.904  -0.502  19.679  1.00  0.74           O  
ATOM   3678  CB  THR T 481      18.877  -3.120  17.839  1.00  0.74           C  
ATOM   3679  OG1 THR T 481      20.066  -3.559  17.207  1.00  0.74           O  
ATOM   3680  CG2 THR T 481      18.184  -2.189  16.827  1.00  0.74           C  
ATOM   3681  N   ASP T 482      17.013  -2.500  20.192  1.00  0.73           N  
ATOM   3682  CA  ASP T 482      15.806  -1.970  20.790  1.00  0.73           C  
ATOM   3683  C   ASP T 482      16.043  -1.229  22.088  1.00  0.73           C  
ATOM   3684  O   ASP T 482      15.367  -0.244  22.384  1.00  0.73           O  
ATOM   3685  CB  ASP T 482      14.766  -3.090  20.986  1.00  0.73           C  
ATOM   3686  CG  ASP T 482      14.253  -3.503  19.619  1.00  0.73           C  
ATOM   3687  OD1 ASP T 482      14.096  -2.598  18.757  1.00  0.73           O  
ATOM   3688  OD2 ASP T 482      14.016  -4.720  19.445  1.00  0.73           O  
ATOM   3689  N   TRP T 483      17.048  -1.650  22.886  1.00  0.74           N  
ATOM   3690  CA  TRP T 483      17.487  -0.911  24.055  1.00  0.74           C  
ATOM   3691  C   TRP T 483      17.993   0.479  23.655  1.00  0.74           C  
ATOM   3692  O   TRP T 483      17.523   1.485  24.176  1.00  0.74           O  
ATOM   3693  CB  TRP T 483      18.575  -1.726  24.823  1.00  0.74           C  
ATOM   3694  CG  TRP T 483      19.001  -1.174  26.183  1.00  0.74           C  
ATOM   3695  CD1 TRP T 483      18.465  -1.427  27.415  1.00  0.74           C  
ATOM   3696  CD2 TRP T 483      20.077  -0.242  26.389  1.00  0.74           C  
ATOM   3697  NE1 TRP T 483      19.120  -0.689  28.378  1.00  0.74           N  
ATOM   3698  CE2 TRP T 483      20.102   0.060  27.773  1.00  0.74           C  
ATOM   3699  CE3 TRP T 483      20.983   0.354  25.517  1.00  0.74           C  
ATOM   3700  CZ2 TRP T 483      21.006   0.983  28.279  1.00  0.74           C  
ATOM   3701  CZ3 TRP T 483      21.897   1.281  26.033  1.00  0.74           C  
ATOM   3702  CH2 TRP T 483      21.903   1.600  27.397  1.00  0.74           C  
ATOM   3703  N   ILE T 484      18.872   0.590  22.636  1.00  0.78           N  
ATOM   3704  CA  ILE T 484      19.412   1.864  22.163  1.00  0.78           C  
ATOM   3705  C   ILE T 484      18.341   2.821  21.643  1.00  0.78           C  
ATOM   3706  O   ILE T 484      18.339   4.015  21.960  1.00  0.78           O  
ATOM   3707  CB  ILE T 484      20.477   1.644  21.082  1.00  0.78           C  
ATOM   3708  CG1 ILE T 484      21.696   0.883  21.662  1.00  0.78           C  
ATOM   3709  CG2 ILE T 484      20.941   2.985  20.456  1.00  0.78           C  
ATOM   3710  CD1 ILE T 484      22.627   0.316  20.581  1.00  0.78           C  
ATOM   3711  N   TYR T 485      17.385   2.314  20.837  1.00  0.75           N  
ATOM   3712  CA  TYR T 485      16.264   3.093  20.342  1.00  0.75           C  
ATOM   3713  C   TYR T 485      15.318   3.555  21.458  1.00  0.75           C  
ATOM   3714  O   TYR T 485      14.948   4.727  21.538  1.00  0.75           O  
ATOM   3715  CB  TYR T 485      15.502   2.253  19.273  1.00  0.75           C  
ATOM   3716  CG  TYR T 485      14.359   3.019  18.655  1.00  0.75           C  
ATOM   3717  CD1 TYR T 485      13.048   2.837  19.130  1.00  0.75           C  
ATOM   3718  CD2 TYR T 485      14.590   3.962  17.640  1.00  0.75           C  
ATOM   3719  CE1 TYR T 485      11.992   3.605  18.620  1.00  0.75           C  
ATOM   3720  CE2 TYR T 485      13.532   4.723  17.123  1.00  0.75           C  
ATOM   3721  CZ  TYR T 485      12.240   4.554  17.626  1.00  0.75           C  
ATOM   3722  OH  TYR T 485      11.191   5.356  17.147  1.00  0.75           O  
ATOM   3723  N   ARG T 486      14.915   2.643  22.369  1.00  0.68           N  
ATOM   3724  CA  ARG T 486      14.006   2.961  23.454  1.00  0.68           C  
ATOM   3725  C   ARG T 486      14.588   3.890  24.508  1.00  0.68           C  
ATOM   3726  O   ARG T 486      13.882   4.788  24.960  1.00  0.68           O  
ATOM   3727  CB  ARG T 486      13.406   1.686  24.101  1.00  0.68           C  
ATOM   3728  CG  ARG T 486      12.439   0.927  23.157  1.00  0.68           C  
ATOM   3729  CD  ARG T 486      11.913  -0.396  23.736  1.00  0.68           C  
ATOM   3730  NE  ARG T 486      10.949  -0.992  22.733  1.00  0.68           N  
ATOM   3731  CZ  ARG T 486      10.340  -2.182  22.876  1.00  0.68           C  
ATOM   3732  NH1 ARG T 486       9.609  -2.694  21.880  1.00  0.68           N  
ATOM   3733  NH2 ARG T 486      10.477  -2.891  23.990  1.00  0.68           N  
ATOM   3734  N   GLN T 487      15.869   3.724  24.904  1.00  0.70           N  
ATOM   3735  CA  GLN T 487      16.533   4.591  25.872  1.00  0.70           C  
ATOM   3736  C   GLN T 487      16.667   6.038  25.419  1.00  0.70           C  
ATOM   3737  O   GLN T 487      16.390   6.966  26.170  1.00  0.70           O  
ATOM   3738  CB  GLN T 487      17.946   4.054  26.215  1.00  0.70           C  
ATOM   3739  CG  GLN T 487      17.978   2.707  26.979  1.00  0.70           C  
ATOM   3740  CD  GLN T 487      17.320   2.750  28.353  1.00  0.70           C  
ATOM   3741  OE1 GLN T 487      16.927   3.777  28.897  1.00  0.70           O  
ATOM   3742  NE2 GLN T 487      17.184   1.554  28.962  1.00  0.70           N  
ATOM   3743  N   MET T 488      17.050   6.280  24.149  1.00  0.68           N  
ATOM   3744  CA  MET T 488      17.089   7.625  23.590  1.00  0.68           C  
ATOM   3745  C   MET T 488      15.721   8.295  23.512  1.00  0.68           C  
ATOM   3746  O   MET T 488      15.585   9.498  23.701  1.00  0.68           O  
ATOM   3747  CB  MET T 488      17.762   7.600  22.194  1.00  0.68           C  
ATOM   3748  CG  MET T 488      17.865   8.992  21.524  1.00  0.68           C  
ATOM   3749  SD  MET T 488      16.491   9.501  20.433  1.00  0.68           S  
ATOM   3750  CE  MET T 488      16.376   8.105  19.280  1.00  0.68           C  
ATOM   3751  N   ARG T 489      14.664   7.524  23.205  1.00  0.58           N  
ATOM   3752  CA  ARG T 489      13.301   8.015  23.239  1.00  0.58           C  
ATOM   3753  C   ARG T 489      12.782   8.352  24.644  1.00  0.58           C  
ATOM   3754  O   ARG T 489      11.987   9.276  24.814  1.00  0.58           O  
ATOM   3755  CB  ARG T 489      12.375   6.972  22.566  1.00  0.58           C  
ATOM   3756  CG  ARG T 489      10.912   7.445  22.416  1.00  0.58           C  
ATOM   3757  CD  ARG T 489       9.959   6.425  21.782  1.00  0.58           C  
ATOM   3758  NE  ARG T 489       9.908   5.217  22.682  1.00  0.58           N  
ATOM   3759  CZ  ARG T 489       9.178   5.124  23.803  1.00  0.58           C  
ATOM   3760  NH1 ARG T 489       9.291   4.045  24.576  1.00  0.58           N  
ATOM   3761  NH2 ARG T 489       8.352   6.091  24.185  1.00  0.58           N  
ATOM   3762  N   ALA T 490      13.152   7.556  25.667  1.00  0.56           N  
ATOM   3763  CA  ALA T 490      12.728   7.733  27.042  1.00  0.56           C  
ATOM   3764  C   ALA T 490      13.385   8.876  27.833  1.00  0.56           C  
ATOM   3765  O   ALA T 490      12.704   9.528  28.626  1.00  0.56           O  
ATOM   3766  CB  ALA T 490      12.903   6.392  27.786  1.00  0.56           C  
ATOM   3767  N   ASP T 491      14.700   9.121  27.664  1.00  0.51           N  
ATOM   3768  CA  ASP T 491      15.486   9.952  28.556  1.00  0.51           C  
ATOM   3769  C   ASP T 491      16.202  11.159  27.854  1.00  0.51           C  
ATOM   3770  O   ASP T 491      16.074  11.367  26.624  1.00  0.51           O  
ATOM   3771  CB  ASP T 491      16.550   9.022  29.206  1.00  0.51           C  
ATOM   3772  CG  ASP T 491      16.172   8.529  30.590  1.00  0.51           C  
ATOM   3773  OD1 ASP T 491      16.262   9.370  31.532  1.00  0.51           O  
ATOM   3774  OD2 ASP T 491      15.885   7.322  30.754  1.00  0.51           O  
ATOM   3775  OXT ASP T 491      16.915  11.918  28.576  1.00  0.51           O  
TER    3776      ASP T 491 
CONECT 1296 1761
CONECT 1403 1832
CONECT 1761 1296
CONECT 1832 1403
CONECT 1851 2800
CONECT 2131 2246
CONECT 2246 2131
CONECT 2800 1851
CONECT 3145 3274
CONECT 3274 3145
CONECT 3350 3556
CONECT 3556 3350
END
