# Supplementary material for: Molecular docking between human TMPRSS2 and SARS-CoV-2 spike protein: conformation and intermolecular interactions
Source: AIMS Microbiol. 2020 Sep 24;6(3):350–60. doi: 10.3934/microbiol.2020021 (PMC7535071; doi:10.3934/microbiol.2020021)
Supplement: Supplementary file 2 [file microbiol-06-03-021-s002.zip › First Interaction Site Docking.pdb]

REMARK FILENAME="complex_61w.pdb0"
REMARK ===============================================================
REMARK HADDOCK run for complex
REMARK initial structure: complex_61.pdb
REMARK final NOE weights: unambig 50 amb: 50
REMARK ===============================================================
REMARK            total,bonds,angles,improper,dihe,vdw,elec,air,cdih,coup,rdcs,vean,dani,xpcs,rg
REMARK energies: -217.925, 0, 0, 0, 0, -71.2484, -300.004, 153.327, 0, 0, 0, 0, 0, 0, 0
REMARK ===============================================================
REMARK            bonds,angles,impropers,dihe,air,cdih,coup,rdcs,vean,dani,xpcs
REMARK rms-dev.: 0,0,0,0,4.39038,0,0, 0, 0, 0, 0
REMARK ===============================================================
REMARK               air,cdih,coup,rdcs,vean,dani,xpcs
REMARK               >0.3,>5,>1,>0,>5,>0.2,>0.2
REMARK violations.: 3, 0, 0, 0, 0, 0, 0
REMARK ===============================================================
REMARK                        CVpartition#,violations,rms
REMARK AIRs cross-validation: 1, 5, 5.24659
REMARK ===============================================================
REMARK NCS energy: 0
REMARK ===============================================================
REMARK Symmetry energy: 0
REMARK ===============================================================
REMARK Desolvation energy: -189.29
REMARK Internal energy free molecules: 121527
REMARK Internal energy complex: -59520.8
REMARK Binding energy: -181608
REMARK ===============================================================
REMARK buried surface area: 2360.98
REMARK ===============================================================
REMARK water - chain1: 0 0 0
REMARK water - chain2: 0 0 0
REMARK water - chain3: 0 0 0
REMARK water - chain4: 0 0 0
REMARK water - chain5: 0 0 0
REMARK water - chain6: 0 0 0
REMARK ===============================================================
REMARK water - water: 0 0 0
REMARK ===============================================================
REMARK DATE:03-Apr-2020  18:29:47       created by user: enmr009
REMARK VERSION:1.3U
ATOM      1  N   MET A   1     -67.025  12.207   4.169  1.00 10.00      A   
ATOM      2  HN  MET A   1     -66.705  11.769   3.350  1.00 10.00      A   
ATOM      3  CA  MET A   1     -68.443  12.125   4.505  1.00 10.00      A   
ATOM      4  CB  MET A   1     -69.275  11.765   3.265  1.00 10.00      A   
ATOM      5  CG  MET A   1     -69.102  10.333   2.772  1.00 10.00      A   
ATOM      6  SD  MET A   1     -67.446   9.986   2.139  1.00 10.00      A   
ATOM      7  CE  MET A   1     -67.539   8.211   1.911  1.00 10.00      A   
ATOM      8  C   MET A   1     -68.676  11.107   5.617  1.00 10.00      A   
ATOM      9  O   MET A   1     -69.692  11.145   6.312  1.00 10.00      A   
ATOM     10  N   ALA A   2     -67.721  10.204   5.778  1.00 10.00      A   
ATOM     11  HN  ALA A   2     -66.937  10.237   5.194  1.00 10.00      A   
ATOM     12  CA  ALA A   2     -67.799   9.175   6.803  1.00 10.00      A   
ATOM     13  CB  ALA A   2     -68.037   7.816   6.169  1.00 10.00      A   
ATOM     14  C   ALA A   2     -66.519   9.159   7.626  1.00 10.00      A   
ATOM     15  O   ALA A   2     -66.559   9.050   8.853  1.00 10.00      A   
ATOM     16  N   LEU A   3     -65.392   9.263   6.927  1.00 10.00      A   
ATOM     17  HN  LEU A   3     -65.451   9.316   5.949  1.00 10.00      A   
ATOM     18  CA  LEU A   3     -64.067   9.283   7.544  1.00 10.00      A   
ATOM     19  CB  LEU A   3     -63.906  10.461   8.516  1.00 10.00      A   
ATOM     20  CG  LEU A   3     -62.492  11.031   8.656  1.00 10.00      A   
ATOM     21  CD1 LEU A   3     -62.539  12.542   8.811  1.00 10.00      A   
ATOM     22  CD2 LEU A   3     -61.768  10.396   9.834  1.00 10.00      A   
ATOM     23  C   LEU A   3     -63.704   7.953   8.202  1.00 10.00      A   
ATOM     24  O   LEU A   3     -63.036   7.116   7.594  1.00 10.00      A   
ATOM     25  N   ASN A   4     -64.158   7.754   9.431  1.00 10.00      A   
ATOM     26  HN  ASN A   4     -64.724   8.438   9.848  1.00 10.00      A   
ATOM     27  CA  ASN A   4     -63.860   6.536  10.169  1.00 10.00      A   
ATOM     28  CB  ASN A   4     -62.550   6.707  10.946  1.00 10.00      A   
ATOM     29  CG  ASN A   4     -62.194   5.501  11.790  1.00 10.00      A   
ATOM     30  OD1 ASN A   4     -62.504   5.443  12.982  1.00 10.00      A   
ATOM     31  ND2 ASN A   4     -61.539   4.529  11.181  1.00 10.00      A   
ATOM     32 HD21 ASN A   4     -61.322   4.637  10.227  1.00 10.00      A   
ATOM     33 HD22 ASN A   4     -61.292   3.742  11.707  1.00 10.00      A   
ATOM     34  C   ASN A   4     -64.997   6.192  11.122  1.00 10.00      A   
ATOM     35  O   ASN A   4     -65.514   7.064  11.824  1.00 10.00      A   
ATOM     36  N   SER A   5     -65.385   4.924  11.135  1.00 10.00      A   
ATOM     37  HN  SER A   5     -64.934   4.279  10.551  1.00 10.00      A   
ATOM     38  CA  SER A   5     -66.461   4.456  11.992  1.00 10.00      A   
ATOM     39  CB  SER A   5     -67.038   3.157  11.422  1.00 10.00      A   
ATOM     40  OG  SER A   5     -66.083   2.503  10.595  1.00 10.00      A   
ATOM     41  HG  SER A   5     -65.400   2.108  11.153  1.00 10.00      A   
ATOM     42  C   SER A   5     -65.975   4.245  13.426  1.00 10.00      A   
ATOM     43  O   SER A   5     -65.171   3.347  13.695  1.00 10.00      A   
ATOM     44  N   GLY A   6     -66.457   5.080  14.336  1.00 10.00      A   
ATOM     45  HN  GLY A   6     -67.090   5.778  14.061  1.00 10.00      A   
ATOM     46  CA  GLY A   6     -66.068   4.969  15.729  1.00 10.00      A   
ATOM     47  C   GLY A   6     -67.254   4.669  16.622  1.00 10.00      A   
ATOM     48  O   GLY A   6     -68.405   4.887  16.227  1.00 10.00      A   
ATOM     49  N   SER A   7     -66.983   4.162  17.816  1.00 10.00      A   
ATOM     50  HN  SER A   7     -66.051   3.993  18.066  1.00 10.00      A   
ATOM     51  CA  SER A   7     -68.037   3.833  18.763  1.00 10.00      A   
ATOM     52  CB  SER A   7     -67.952   2.357  19.149  1.00 10.00      A   
ATOM     53  OG  SER A   7     -66.808   1.749  18.568  1.00 10.00      A   
ATOM     54  HG  SER A   7     -66.175   1.532  19.270  1.00 10.00      A   
ATOM     55  C   SER A   7     -67.968   4.711  20.011  1.00 10.00      A   
ATOM     56  O   SER A   7     -67.175   4.455  20.917  1.00 10.00      A   
ATOM     57  N   PRO A   8     -68.782   5.773  20.062  1.00 10.00      A   
ATOM     58  CA  PRO A   8     -68.836   6.687  21.191  1.00 10.00      A   
ATOM     59  CB  PRO A   8     -69.089   8.030  20.495  1.00 10.00      A   
ATOM     60  CG  PRO A   8     -69.726   7.699  19.171  1.00 10.00      A   
ATOM     61  CD  PRO A   8     -69.711   6.198  19.013  1.00 10.00      A   
ATOM     62  C   PRO A   8     -70.001   6.352  22.130  1.00 10.00      A   
ATOM     63  O   PRO A   8     -71.152   6.683  21.842  1.00 10.00      A   
ATOM     64  N   PRO A   9     -69.721   5.678  23.261  1.00 10.00      A   
ATOM     65  CA  PRO A   9     -70.756   5.300  24.234  1.00 10.00      A   
ATOM     66  CB  PRO A   9     -69.969   4.591  25.344  1.00 10.00      A   
ATOM     67  CG  PRO A   9     -68.699   4.161  24.689  1.00 10.00      A   
ATOM     68  CD  PRO A   9     -68.384   5.219  23.673  1.00 10.00      A   
ATOM     69  C   PRO A   9     -71.493   6.517  24.792  1.00 10.00      A   
ATOM     70  O   PRO A   9     -72.722   6.583  24.754  1.00 10.00      A   
ATOM     71  N   ALA A  10     -70.736   7.471  25.321  1.00 10.00      A   
ATOM     72  HN  ALA A  10     -69.764   7.342  25.357  1.00 10.00      A   
ATOM     73  CA  ALA A  10     -71.318   8.689  25.874  1.00 10.00      A   
ATOM     74  CB  ALA A  10     -71.705   8.484  27.330  1.00 10.00      A   
ATOM     75  C   ALA A  10     -70.363   9.874  25.748  1.00 10.00      A   
ATOM     76  O   ALA A  10     -70.718  11.003  26.094  1.00 10.00      A   
ATOM     77  N   ILE A  11     -69.158   9.613  25.245  1.00 10.00      A   
ATOM     78  HN  ILE A  11     -68.942   8.696  24.984  1.00 10.00      A   
ATOM     79  CA  ILE A  11     -68.140  10.645  25.085  1.00 10.00      A   
ATOM     80  CB  ILE A  11     -66.792  10.057  24.601  1.00 10.00      A   
ATOM     81  CG1 ILE A  11     -65.684  11.114  24.642  1.00 10.00      A   
ATOM     82  CG2 ILE A  11     -66.918   9.447  23.212  1.00 10.00      A   
ATOM     83  CD1 ILE A  11     -64.288  10.540  24.527  1.00 10.00      A   
ATOM     84  C   ILE A  11     -68.600  11.794  24.176  1.00 10.00      A   
ATOM     85  O   ILE A  11     -68.251  12.951  24.408  1.00 10.00      A   
ATOM     86  N   GLY A  12     -69.394  11.476  23.161  1.00 10.00      A   
ATOM     87  HN  GLY A  12     -69.649  10.542  23.021  1.00 10.00      A   
ATOM     88  CA  GLY A  12     -69.883  12.501  22.259  1.00 10.00      A   
ATOM     89  C   GLY A  12     -69.135  12.530  20.940  1.00 10.00      A   
ATOM     90  O   GLY A  12     -68.293  11.664  20.683  1.00 10.00      A   
ATOM     91  N   PRO A  13     -69.423  13.526  20.085  1.00 10.00      A   
ATOM     92  CA  PRO A  13     -68.778  13.662  18.776  1.00 10.00      A   
ATOM     93  CB  PRO A  13     -69.625  14.727  18.075  1.00 10.00      A   
ATOM     94  CG  PRO A  13     -70.198  15.541  19.183  1.00 10.00      A   
ATOM     95  CD  PRO A  13     -70.404  14.599  20.336  1.00 10.00      A   
ATOM     96  C   PRO A  13     -67.329  14.128  18.889  1.00 10.00      A   
ATOM     97  O   PRO A  13     -67.018  15.079  19.613  1.00 10.00      A   
ATOM     98  N   TYR A  14     -66.445  13.456  18.168  1.00 10.00      A   
ATOM     99  HN  TYR A  14     -66.755  12.709  17.611  1.00 10.00      A   
ATOM    100  CA  TYR A  14     -65.031  13.799  18.181  1.00 10.00      A   
ATOM    101  CB  TYR A  14     -64.178  12.552  18.408  1.00 10.00      A   
ATOM    102  CG  TYR A  14     -63.204  12.680  19.558  1.00 10.00      A   
ATOM    103  CD1 TYR A  14     -61.893  13.084  19.339  1.00 10.00      A   
ATOM    104  CD2 TYR A  14     -63.592  12.395  20.860  1.00 10.00      A   
ATOM    105  CE1 TYR A  14     -60.997  13.198  20.385  1.00 10.00      A   
ATOM    106  CE2 TYR A  14     -62.703  12.508  21.913  1.00 10.00      A   
ATOM    107  CZ  TYR A  14     -61.408  12.910  21.670  1.00 10.00      A   
ATOM    108  OH  TYR A  14     -60.516  13.022  22.716  1.00 10.00      A   
ATOM    109  HH  TYR A  14     -60.396  12.156  23.123  1.00 10.00      A   
ATOM    110  C   TYR A  14     -64.627  14.501  16.886  1.00 10.00      A   
ATOM    111  O   TYR A  14     -63.510  15.015  16.761  1.00 10.00      A   
ATOM    112  N   TYR A  15     -65.541  14.527  15.925  1.00 10.00      A   
ATOM    113  HN  TYR A  15     -66.418  14.112  16.083  1.00 10.00      A   
ATOM    114  CA  TYR A  15     -65.284  15.170  14.646  1.00 10.00      A   
ATOM    115  CB  TYR A  15     -65.231  14.158  13.503  1.00 10.00      A   
ATOM    116  CG  TYR A  15     -63.827  13.669  13.220  1.00 10.00      A   
ATOM    117  CD1 TYR A  15     -62.990  14.371  12.362  1.00 10.00      A   
ATOM    118  CD2 TYR A  15     -63.333  12.517  13.821  1.00 10.00      A   
ATOM    119  CE1 TYR A  15     -61.703  13.938  12.109  1.00 10.00      A   
ATOM    120  CE2 TYR A  15     -62.047  12.076  13.571  1.00 10.00      A   
ATOM    121  CZ  TYR A  15     -61.237  12.792  12.715  1.00 10.00      A   
ATOM    122  OH  TYR A  15     -59.953  12.362  12.464  1.00 10.00      A   
ATOM    123  HH  TYR A  15     -59.952  11.398  12.362  1.00 10.00      A   
ATOM    124  C   TYR A  15     -66.286  16.283  14.382  1.00 10.00      A   
ATOM    125  O   TYR A  15     -67.159  16.538  15.208  1.00 10.00      A   
ATOM    126  N   GLU A  16     -66.155  16.940  13.237  1.00 10.00      A   
ATOM    127  HN  GLU A  16     -65.458  16.659  12.604  1.00 10.00      A   
ATOM    128  CA  GLU A  16     -67.022  18.059  12.874  1.00 10.00      A   
ATOM    129  CB  GLU A  16     -66.512  18.752  11.610  1.00 10.00      A   
ATOM    130  CG  GLU A  16     -65.025  19.071  11.612  1.00 10.00      A   
ATOM    131  CD  GLU A  16     -64.160  17.867  11.287  1.00 10.00      A   
ATOM    132  OE1 GLU A  16     -64.678  16.917  10.662  1.00 10.00      A   
ATOM    133  OE2 GLU A  16     -62.970  17.862  11.674  1.00 10.00      A   
ATOM    134  C   GLU A  16     -68.469  17.629  12.671  1.00 10.00      A   
ATOM    135  O   GLU A  16     -69.389  18.218  13.240  1.00 10.00      A   
ATOM    136  N   ASN A  17     -68.669  16.614  11.850  1.00 10.00      A   
ATOM    137  HN  ASN A  17     -67.900  16.182  11.423  1.00 10.00      A   
ATOM    138  CA  ASN A  17     -70.009  16.121  11.572  1.00 10.00      A   
ATOM    139  CB  ASN A  17     -70.529  16.684  10.247  1.00 10.00      A   
ATOM    140  CG  ASN A  17     -71.531  17.804  10.430  1.00 10.00      A   
ATOM    141  OD1 ASN A  17     -72.698  17.566  10.746  1.00 10.00      A   
ATOM    142  ND2 ASN A  17     -71.090  19.034  10.211  1.00 10.00      A   
ATOM    143 HD21 ASN A  17     -70.153  19.149   9.944  1.00 10.00      A   
ATOM    144 HD22 ASN A  17     -71.716  19.776  10.323  1.00 10.00      A   
ATOM    145  C   ASN A  17     -70.015  14.606  11.519  1.00 10.00      A   
ATOM    146  O   ASN A  17     -69.136  14.000  10.900  1.00 10.00      A   
ATOM    147  N   HIS A  18     -70.992  13.999  12.179  1.00 10.00      A   
ATOM    148  HN  HIS A  18     -71.652  14.540  12.668  1.00 10.00      A   
ATOM    149  CA  HIS A  18     -71.120  12.548  12.204  1.00 10.00      A   
ATOM    150  CB  HIS A  18     -70.013  11.922  13.060  1.00 10.00      A   
ATOM    151  CG  HIS A  18     -69.366  10.723  12.434  1.00 10.00      A   
ATOM    152  ND1 HIS A  18     -69.131   9.575  13.153  1.00 10.00      A   
ATOM    153  CD2 HIS A  18     -68.924  10.548  11.162  1.00 10.00      A   
ATOM    154  CE1 HIS A  18     -68.557   8.731  12.316  1.00 10.00      A   
ATOM    155  NE2 HIS A  18     -68.409   9.277  11.102  1.00 10.00      A   
ATOM    156  HE2 HIS A  18     -68.007   8.849  10.312  1.00 10.00      A   
ATOM    157  C   HIS A  18     -72.490  12.149  12.743  1.00 10.00      A   
ATOM    158  O   HIS A  18     -73.313  13.009  13.071  1.00 10.00      A   
ATOM    159  N   GLY A  19     -72.733  10.851  12.830  1.00 10.00      A   
ATOM    160  HN  GLY A  19     -72.041  10.212  12.560  1.00 10.00      A   
ATOM    161  CA  GLY A  19     -73.999  10.369  13.332  1.00 10.00      A   
ATOM    162  C   GLY A  19     -73.838   9.642  14.650  1.00 10.00      A   
ATOM    163  O   GLY A  19     -72.832   9.816  15.342  1.00 10.00      A   
ATOM    164  N   TYR A  20     -74.827   8.833  14.995  1.00 10.00      A   
ATOM    165  HN  TYR A  20     -75.603   8.751  14.398  1.00 10.00      A   
ATOM    166  CA  TYR A  20     -74.810   8.062  16.231  1.00 10.00      A   
ATOM    167  CB  TYR A  20     -74.891   8.990  17.450  1.00 10.00      A   
ATOM    168  CG  TYR A  20     -75.092   8.277  18.768  1.00 10.00      A   
ATOM    169  CD1 TYR A  20     -76.207   8.542  19.551  1.00 10.00      A   
ATOM    170  CD2 TYR A  20     -74.172   7.342  19.230  1.00 10.00      A   
ATOM    171  CE1 TYR A  20     -76.404   7.896  20.754  1.00 10.00      A   
ATOM    172  CE2 TYR A  20     -74.361   6.690  20.434  1.00 10.00      A   
ATOM    173  CZ  TYR A  20     -75.478   6.971  21.191  1.00 10.00      A   
ATOM    174  OH  TYR A  20     -75.674   6.324  22.387  1.00 10.00      A   
ATOM    175  HH  TYR A  20     -76.616   6.160  22.510  1.00 10.00      A   
ATOM    176  C   TYR A  20     -75.973   7.080  16.237  1.00 10.00      A   
ATOM    177  O   TYR A  20     -77.129   7.480  16.102  1.00 10.00      A   
ATOM    178  N   GLN A  21     -75.666   5.801  16.377  1.00 10.00      A   
ATOM    179  HN  GLN A  21     -74.726   5.541  16.481  1.00 10.00      A   
ATOM    180  CA  GLN A  21     -76.692   4.770  16.394  1.00 10.00      A   
ATOM    181  CB  GLN A  21     -76.421   3.732  15.301  1.00 10.00      A   
ATOM    182  CG  GLN A  21     -77.585   2.792  15.018  1.00 10.00      A   
ATOM    183  CD  GLN A  21     -77.352   1.932  13.791  1.00 10.00      A   
ATOM    184  OE1 GLN A  21     -78.283   1.628  13.042  1.00 10.00      A   
ATOM    185  NE2 GLN A  21     -76.113   1.511  13.583  1.00 10.00      A   
ATOM    186 HE21 GLN A  21     -75.417   1.768  14.228  1.00 10.00      A   
ATOM    187 HE22 GLN A  21     -75.937   0.964  12.791  1.00 10.00      A   
ATOM    188  C   GLN A  21     -76.752   4.102  17.764  1.00 10.00      A   
ATOM    189  O   GLN A  21     -75.914   3.262  18.089  1.00 10.00      A   
ATOM    190  N   PRO A  22     -77.734   4.489  18.594  1.00 10.00      A   
ATOM    191  CA  PRO A  22     -77.903   3.922  19.933  1.00 10.00      A   
ATOM    192  CB  PRO A  22     -78.780   4.965  20.624  1.00 10.00      A   
ATOM    193  CG  PRO A  22     -79.619   5.526  19.526  1.00 10.00      A   
ATOM    194  CD  PRO A  22     -78.756   5.514  18.293  1.00 10.00      A   
ATOM    195  C   PRO A  22     -78.618   2.572  19.891  1.00 10.00      A   
ATOM    196  O   PRO A  22     -78.964   2.073  18.815  1.00 10.00      A   
ATOM    197  N   GLU A  23     -78.836   1.989  21.066  1.00 10.00      A   
ATOM    198  HN  GLU A  23     -78.537   2.442  21.893  1.00 10.00      A   
ATOM    199  CA  GLU A  23     -79.511   0.706  21.178  1.00 10.00      A   
ATOM    200  CB  GLU A  23     -79.430   0.166  22.615  1.00 10.00      A   
ATOM    201  CG  GLU A  23     -79.831   1.159  23.704  1.00 10.00      A   
ATOM    202  CD  GLU A  23     -78.671   2.001  24.209  1.00 10.00      A   
ATOM    203  OE1 GLU A  23     -78.192   1.747  25.334  1.00 10.00      A   
ATOM    204  OE2 GLU A  23     -78.241   2.923  23.487  1.00 10.00      A   
ATOM    205  C   GLU A  23     -80.960   0.821  20.713  1.00 10.00      A   
ATOM    206  O   GLU A  23     -81.708   1.682  21.180  1.00 10.00      A   
ATOM    207  N   ASN A  24     -81.343  -0.038  19.780  1.00 10.00      A   
ATOM    208  HN  ASN A  24     -80.699  -0.697  19.447  1.00 10.00      A   
ATOM    209  CA  ASN A  24     -82.692  -0.030  19.230  1.00 10.00      A   
ATOM    210  CB  ASN A  24     -82.776   1.029  18.122  1.00 10.00      A   
ATOM    211  CG  ASN A  24     -84.194   1.341  17.698  1.00 10.00      A   
ATOM    212  OD1 ASN A  24     -84.731   0.720  16.787  1.00 10.00      A   
ATOM    213  ND2 ASN A  24     -84.811   2.305  18.356  1.00 10.00      A   
ATOM    214 HD21 ASN A  24     -84.324   2.765  19.073  1.00 10.00      A   
ATOM    215 HD22 ASN A  24     -85.735   2.516  18.107  1.00 10.00      A   
ATOM    216  C   ASN A  24     -83.045  -1.412  18.671  1.00 10.00      A   
ATOM    217  O   ASN A  24     -82.171  -2.119  18.167  1.00 10.00      A   
ATOM    218  N   PRO A  25     -84.322  -1.830  18.782  1.00 10.00      A   
ATOM    219  CA  PRO A  25     -84.780  -3.135  18.277  1.00 10.00      A   
ATOM    220  CB  PRO A  25     -86.217  -3.240  18.792  1.00 10.00      A   
ATOM    221  CG  PRO A  25     -86.642  -1.833  19.020  1.00 10.00      A   
ATOM    222  CD  PRO A  25     -85.410  -1.091  19.448  1.00 10.00      A   
ATOM    223  C   PRO A  25     -84.761  -3.245  16.750  1.00 10.00      A   
ATOM    224  O   PRO A  25     -84.924  -4.339  16.204  1.00 10.00      A   
ATOM    225  N   TYR A  26     -84.588  -2.118  16.062  1.00 10.00      A   
ATOM    226  HN  TYR A  26     -84.486  -1.271  16.545  1.00 10.00      A   
ATOM    227  CA  TYR A  26     -84.551  -2.116  14.602  1.00 10.00      A   
ATOM    228  CB  TYR A  26     -84.707  -0.701  14.020  1.00 10.00      A   
ATOM    229  CG  TYR A  26     -84.621  -0.627  12.508  1.00 10.00      A   
ATOM    230  CD1 TYR A  26     -85.717  -0.938  11.715  1.00 10.00      A   
ATOM    231  CD2 TYR A  26     -83.446  -0.238  11.875  1.00 10.00      A   
ATOM    232  CE1 TYR A  26     -85.647  -0.868  10.337  1.00 10.00      A   
ATOM    233  CE2 TYR A  26     -83.367  -0.165  10.496  1.00 10.00      A   
ATOM    234  CZ  TYR A  26     -84.471  -0.481   9.732  1.00 10.00      A   
ATOM    235  OH  TYR A  26     -84.399  -0.415   8.356  1.00 10.00      A   
ATOM    236  HH  TYR A  26     -85.061   0.206   8.030  1.00 10.00      A   
ATOM    237  C   TYR A  26     -83.308  -2.834  14.055  1.00 10.00      A   
ATOM    238  O   TYR A  26     -83.441  -3.844  13.364  1.00 10.00      A   
ATOM    239  N   PRO A  27     -82.082  -2.345  14.357  1.00 10.00      A   
ATOM    240  CA  PRO A  27     -80.852  -2.973  13.870  1.00 10.00      A   
ATOM    241  CB  PRO A  27     -79.826  -1.847  13.990  1.00 10.00      A   
ATOM    242  CG  PRO A  27     -80.287  -1.055  15.164  1.00 10.00      A   
ATOM    243  CD  PRO A  27     -81.789  -1.156  15.185  1.00 10.00      A   
ATOM    244  C   PRO A  27     -80.440  -4.166  14.733  1.00 10.00      A   
ATOM    245  O   PRO A  27     -81.261  -4.735  15.460  1.00 10.00      A   
ATOM    246  N   ALA A  28     -79.173  -4.546  14.647  1.00 10.00      A   
ATOM    247  HN  ALA A  28     -78.563  -4.057  14.056  1.00 10.00      A   
ATOM    248  CA  ALA A  28     -78.662  -5.666  15.419  1.00 10.00      A   
ATOM    249  CB  ALA A  28     -77.896  -6.626  14.520  1.00 10.00      A   
ATOM    250  C   ALA A  28     -77.785  -5.181  16.568  1.00 10.00      A   
ATOM    251  O   ALA A  28     -77.436  -4.001  16.639  1.00 10.00      A   
ATOM    252  N   GLN A  29     -77.423  -6.099  17.454  1.00 10.00      A   
ATOM    253  HN  GLN A  29     -77.723  -7.026  17.327  1.00 10.00      A   
ATOM    254  CA  GLN A  29     -76.589  -5.777  18.611  1.00 10.00      A   
ATOM    255  CB  GLN A  29     -76.449  -6.979  19.551  1.00 10.00      A   
ATOM    256  CG  GLN A  29     -75.714  -6.681  20.849  1.00 10.00      A   
ATOM    257  CD  GLN A  29     -76.311  -7.420  22.028  1.00 10.00      A   
ATOM    258  OE1 GLN A  29     -75.953  -8.565  22.303  1.00 10.00      A   
ATOM    259  NE2 GLN A  29     -77.217  -6.766  22.742  1.00 10.00      A   
ATOM    260 HE21 GLN A  29     -77.446  -5.848  22.475  1.00 10.00      A   
ATOM    261 HE22 GLN A  29     -77.631  -7.227  23.503  1.00 10.00      A   
ATOM    262  C   GLN A  29     -75.216  -5.205  18.219  1.00 10.00      A   
ATOM    263  O   GLN A  29     -74.828  -4.150  18.718  1.00 10.00      A   
ATOM    264  N   PRO A  30     -74.456  -5.868  17.317  1.00 10.00      A   
ATOM    265  CA  PRO A  30     -73.134  -5.379  16.897  1.00 10.00      A   
ATOM    266  CB  PRO A  30     -72.548  -6.537  16.075  1.00 10.00      A   
ATOM    267  CG  PRO A  30     -73.426  -7.708  16.357  1.00 10.00      A   
ATOM    268  CD  PRO A  30     -74.782  -7.145  16.661  1.00 10.00      A   
ATOM    269  C   PRO A  30     -73.211  -4.112  16.041  1.00 10.00      A   
ATOM    270  O   PRO A  30     -72.186  -3.584  15.608  1.00 10.00      A   
ATOM    271  N   THR A  31     -74.422  -3.635  15.787  1.00 10.00      A   
ATOM    272  HN  THR A  31     -75.208  -4.101  16.147  1.00 10.00      A   
ATOM    273  CA  THR A  31     -74.612  -2.435  14.990  1.00 10.00      A   
ATOM    274  CB  THR A  31     -75.793  -2.593  14.020  1.00 10.00      A   
ATOM    275  OG1 THR A  31     -76.053  -3.991  13.817  1.00 10.00      A   
ATOM    276  HG1 THR A  31     -75.215  -4.466  13.751  1.00 10.00      A   
ATOM    277  CG2 THR A  31     -75.466  -1.952  12.680  1.00 10.00      A   
ATOM    278  C   THR A  31     -74.841  -1.213  15.881  1.00 10.00      A   
ATOM    279  O   THR A  31     -74.553  -0.082  15.486  1.00 10.00      A   
ATOM    280  N   VAL A  32     -75.347  -1.446  17.089  1.00 10.00      A   
ATOM    281  HN  VAL A  32     -75.533  -2.368  17.363  1.00 10.00      A   
ATOM    282  CA  VAL A  32     -75.605  -0.359  18.023  1.00 10.00      A   
ATOM    283  CB  VAL A  32     -76.739  -0.673  19.028  1.00 10.00      A   
ATOM    284  CG1 VAL A  32     -78.015  -1.037  18.286  1.00 10.00      A   
ATOM    285  CG2 VAL A  32     -76.351  -1.781  19.995  1.00 10.00      A   
ATOM    286  C   VAL A  32     -74.322   0.051  18.739  1.00 10.00      A   
ATOM    287  O   VAL A  32     -73.560  -0.792  19.218  1.00 10.00      A   
ATOM    288  N   VAL A  33     -74.075   1.348  18.791  1.00 10.00      A   
ATOM    289  HN  VAL A  33     -74.724   1.974  18.395  1.00 10.00      A   
ATOM    290  CA  VAL A  33     -72.871   1.875  19.416  1.00 10.00      A   
ATOM    291  CB  VAL A  33     -73.195   2.830  20.587  1.00 10.00      A   
ATOM    292  CG1 VAL A  33     -74.295   2.255  21.470  1.00 10.00      A   
ATOM    293  CG2 VAL A  33     -71.947   3.115  21.409  1.00 10.00      A   
ATOM    294  C   VAL A  33     -72.046   2.622  18.372  1.00 10.00      A   
ATOM    295  O   VAL A  33     -72.127   3.847  18.264  1.00 10.00      A   
ATOM    296  N   PRO A  34     -71.251   1.888  17.579  1.00 10.00      A   
ATOM    297  CA  PRO A  34     -70.425   2.480  16.526  1.00 10.00      A   
ATOM    298  CB  PRO A  34     -69.654   1.288  15.948  1.00 10.00      A   
ATOM    299  CG  PRO A  34     -69.781   0.206  16.964  1.00 10.00      A   
ATOM    300  CD  PRO A  34     -71.093   0.432  17.648  1.00 10.00      A   
ATOM    301  C   PRO A  34     -71.297   3.098  15.444  1.00 10.00      A   
ATOM    302  O   PRO A  34     -72.408   2.630  15.184  1.00 10.00      A   
ATOM    303  N   THR A  35     -70.804   4.148  14.816  1.00 10.00      A   
ATOM    304  HN  THR A  35     -69.917   4.492  15.066  1.00 10.00      A   
ATOM    305  CA  THR A  35     -71.560   4.807  13.772  1.00 10.00      A   
ATOM    306  CB  THR A  35     -72.242   6.099  14.280  1.00 10.00      A   
ATOM    307  OG1 THR A  35     -73.048   6.674  13.239  1.00 10.00      A   
ATOM    308  HG1 THR A  35     -73.746   6.053  12.993  1.00 10.00      A   
ATOM    309  CG2 THR A  35     -71.208   7.116  14.746  1.00 10.00      A   
ATOM    310  C   THR A  35     -70.703   5.102  12.547  1.00 10.00      A   
ATOM    311  O   THR A  35     -69.501   5.361  12.655  1.00 10.00      A   
ATOM    312  N   VAL A  36     -71.337   5.030  11.386  1.00 10.00      A   
ATOM    313  HN  VAL A  36     -72.289   4.784  11.384  1.00 10.00      A   
ATOM    314  CA  VAL A  36     -70.691   5.300  10.114  1.00 10.00      A   
ATOM    315  CB  VAL A  36     -70.343   3.978   9.380  1.00 10.00      A   
ATOM    316  CG1 VAL A  36     -71.591   3.243   8.905  1.00 10.00      A   
ATOM    317  CG2 VAL A  36     -69.353   4.207   8.244  1.00 10.00      A   
ATOM    318  C   VAL A  36     -71.643   6.155   9.275  1.00 10.00      A   
ATOM    319  O   VAL A  36     -71.545   6.233   8.050  1.00 10.00      A   
ATOM    320  N   TYR A  37     -72.570   6.802   9.979  1.00 10.00      A   
ATOM    321  HN  TYR A  37     -72.571   6.705  10.954  1.00 10.00      A   
ATOM    322  CA  TYR A  37     -73.576   7.654   9.359  1.00 10.00      A   
ATOM    323  CB  TYR A  37     -74.520   8.219  10.426  1.00 10.00      A   
ATOM    324  CG  TYR A  37     -75.672   9.036   9.883  1.00 10.00      A   
ATOM    325  CD1 TYR A  37     -76.825   8.422   9.411  1.00 10.00      A   
ATOM    326  CD2 TYR A  37     -75.612  10.424   9.858  1.00 10.00      A   
ATOM    327  CE1 TYR A  37     -77.885   9.167   8.929  1.00 10.00      A   
ATOM    328  CE2 TYR A  37     -76.666  11.175   9.375  1.00 10.00      A   
ATOM    329  CZ  TYR A  37     -77.799  10.542   8.913  1.00 10.00      A   
ATOM    330  OH  TYR A  37     -78.853  11.286   8.441  1.00 10.00      A   
ATOM    331  HH  TYR A  37     -79.680  10.819   8.626  1.00 10.00      A   
ATOM    332  C   TYR A  37     -72.938   8.781   8.558  1.00 10.00      A   
ATOM    333  O   TYR A  37     -72.296   9.674   9.117  1.00 10.00      A   
ATOM    334  N   GLU A  38     -73.117   8.719   7.247  1.00 10.00      A   
ATOM    335  HN  GLU A  38     -73.626   7.973   6.870  1.00 10.00      A   
ATOM    336  CA  GLU A  38     -72.578   9.722   6.352  1.00 10.00      A   
ATOM    337  CB  GLU A  38     -72.518   9.180   4.923  1.00 10.00      A   
ATOM    338  CG  GLU A  38     -71.574   7.999   4.762  1.00 10.00      A   
ATOM    339  CD  GLU A  38     -71.632   7.379   3.383  1.00 10.00      A   
ATOM    340  OE1 GLU A  38     -71.927   6.167   3.281  1.00 10.00      A   
ATOM    341  OE2 GLU A  38     -71.373   8.088   2.393  1.00 10.00      A   
ATOM    342  C   GLU A  38     -73.415  10.991   6.423  1.00 10.00      A   
ATOM    343  O   GLU A  38     -74.574  11.016   5.998  1.00 10.00      A   
ATOM    344  N   VAL A  39     -72.824  12.034   6.982  1.00 10.00      A   
ATOM    345  HN  VAL A  39     -71.898  11.944   7.292  1.00 10.00      A   
ATOM    346  CA  VAL A  39     -73.502  13.313   7.133  1.00 10.00      A   
ATOM    347  CB  VAL A  39     -72.785  14.243   8.128  1.00 10.00      A   
ATOM    348  CG1 VAL A  39     -73.311  14.016   9.538  1.00 10.00      A   
ATOM    349  CG2 VAL A  39     -71.283  14.019   8.070  1.00 10.00      A   
ATOM    350  C   VAL A  39     -73.674  14.020   5.797  1.00 10.00      A   
ATOM    351  O   VAL A  39     -72.922  13.779   4.851  1.00 10.00      A   
ATOM    352  N   HIS A  40     -74.665  14.896   5.739  1.00 10.00      A   
ATOM    353  HN  HIS A  40     -75.207  15.051   6.541  1.00 10.00      A   
ATOM    354  CA  HIS A  40     -74.981  15.640   4.530  1.00 10.00      A   
ATOM    355  CB  HIS A  40     -74.435  17.079   4.583  1.00 10.00      A   
ATOM    356  CG  HIS A  40     -74.607  17.786   5.897  1.00 10.00      A   
ATOM    357  ND1 HIS A  40     -73.754  17.554   6.953  1.00 10.00      A   
ATOM    358  CD2 HIS A  40     -75.527  18.714   6.268  1.00 10.00      A   
ATOM    359  CE1 HIS A  40     -74.168  18.337   7.933  1.00 10.00      A   
ATOM    360  NE2 HIS A  40     -75.235  19.055   7.565  1.00 10.00      A   
ATOM    361  HE2 HIS A  40     -75.723  19.708   8.122  1.00 10.00      A   
ATOM    362  C   HIS A  40     -76.489  15.621   4.311  1.00 10.00      A   
ATOM    363  O   HIS A  40     -77.225  16.428   4.888  1.00 10.00      A   
ATOM    364  N   PRO A  41     -76.973  14.672   3.499  1.00 10.00      A   
ATOM    365  CA  PRO A  41     -78.403  14.521   3.230  1.00 10.00      A   
ATOM    366  CB  PRO A  41     -78.464  13.377   2.207  1.00 10.00      A   
ATOM    367  CG  PRO A  41     -77.082  13.265   1.663  1.00 10.00      A   
ATOM    368  CD  PRO A  41     -76.168  13.678   2.778  1.00 10.00      A   
ATOM    369  C   PRO A  41     -79.139  14.116   4.504  1.00 10.00      A   
ATOM    370  O   PRO A  41     -78.630  13.317   5.296  1.00 10.00      A   
ATOM    371  N   ALA A  42     -80.323  14.677   4.706  1.00 10.00      A   
ATOM    372  HN  ALA A  42     -80.674  15.304   4.039  1.00 10.00      A   
ATOM    373  CA  ALA A  42     -81.122  14.380   5.887  1.00 10.00      A   
ATOM    374  CB  ALA A  42     -82.201  15.435   6.087  1.00 10.00      A   
ATOM    375  C   ALA A  42     -81.730  12.984   5.807  1.00 10.00      A   
ATOM    376  O   ALA A  42     -82.877  12.814   5.393  1.00 10.00      A   
ATOM    377  N   GLN A  43     -80.941  11.988   6.178  1.00 10.00      A   
ATOM    378  HN  GLN A  43     -80.028  12.191   6.471  1.00 10.00      A   
ATOM    379  CA  GLN A  43     -81.389  10.606   6.166  1.00 10.00      A   
ATOM    380  CB  GLN A  43     -80.200   9.654   5.993  1.00 10.00      A   
ATOM    381  CG  GLN A  43     -79.413   9.850   4.708  1.00 10.00      A   
ATOM    382  CD  GLN A  43     -77.917   9.714   4.920  1.00 10.00      A   
ATOM    383  OE1 GLN A  43     -77.358   8.617   4.836  1.00 10.00      A   
ATOM    384  NE2 GLN A  43     -77.257  10.832   5.191  1.00 10.00      A   
ATOM    385 HE21 GLN A  43     -77.766  11.675   5.235  1.00 10.00      A   
ATOM    386 HE22 GLN A  43     -76.285  10.776   5.349  1.00 10.00      A   
ATOM    387  C   GLN A  43     -82.116  10.297   7.465  1.00 10.00      A   
ATOM    388  O   GLN A  43     -81.494  10.200   8.529  1.00 10.00      A   
ATOM    389  N   TYR A  44     -83.432  10.170   7.380  1.00 10.00      A   
ATOM    390  HN  TYR A  44     -83.866  10.266   6.504  1.00 10.00      A   
ATOM    391  CA  TYR A  44     -84.248   9.884   8.546  1.00 10.00      A   
ATOM    392  CB  TYR A  44     -85.691  10.340   8.323  1.00 10.00      A   
ATOM    393  CG  TYR A  44     -85.843  11.839   8.211  1.00 10.00      A   
ATOM    394  CD1 TYR A  44     -85.876  12.462   6.970  1.00 10.00      A   
ATOM    395  CD2 TYR A  44     -85.951  12.632   9.345  1.00 10.00      A   
ATOM    396  CE1 TYR A  44     -86.010  13.833   6.862  1.00 10.00      A   
ATOM    397  CE2 TYR A  44     -86.087  14.001   9.247  1.00 10.00      A   
ATOM    398  CZ  TYR A  44     -86.116  14.597   8.004  1.00 10.00      A   
ATOM    399  OH  TYR A  44     -86.249  15.963   7.906  1.00 10.00      A   
ATOM    400  HH  TYR A  44     -86.952  16.175   7.280  1.00 10.00      A   
ATOM    401  C   TYR A  44     -84.207   8.403   8.892  1.00 10.00      A   
ATOM    402  O   TYR A  44     -84.495   7.547   8.051  1.00 10.00      A   
ATOM    403  N   TYR A  45     -83.840   8.112  10.129  1.00 10.00      A   
ATOM    404  HN  TYR A  45     -83.622   8.846  10.745  1.00 10.00      A   
ATOM    405  CA  TYR A  45     -83.757   6.744  10.611  1.00 10.00      A   
ATOM    406  CB  TYR A  45     -82.298   6.299  10.716  1.00 10.00      A   
ATOM    407  CG  TYR A  45     -81.652   5.965   9.390  1.00 10.00      A   
ATOM    408  CD1 TYR A  45     -82.075   4.871   8.643  1.00 10.00      A   
ATOM    409  CD2 TYR A  45     -80.618   6.740   8.887  1.00 10.00      A   
ATOM    410  CE1 TYR A  45     -81.483   4.562   7.433  1.00 10.00      A   
ATOM    411  CE2 TYR A  45     -80.021   6.437   7.678  1.00 10.00      A   
ATOM    412  CZ  TYR A  45     -80.457   5.349   6.956  1.00 10.00      A   
ATOM    413  OH  TYR A  45     -79.868   5.048   5.748  1.00 10.00      A   
ATOM    414  HH  TYR A  45     -78.909   5.101   5.836  1.00 10.00      A   
ATOM    415  C   TYR A  45     -84.451   6.622  11.964  1.00 10.00      A   
ATOM    416  O   TYR A  45     -84.494   7.584  12.733  1.00 10.00      A   
ATOM    417  N   PRO A  46     -84.997   5.437  12.274  1.00 10.00      A   
ATOM    418  CA  PRO A  46     -85.709   5.196  13.536  1.00 10.00      A   
ATOM    419  CB  PRO A  46     -86.371   3.832  13.313  1.00 10.00      A   
ATOM    420  CG  PRO A  46     -85.500   3.153  12.315  1.00 10.00      A   
ATOM    421  CD  PRO A  46     -84.979   4.237  11.415  1.00 10.00      A   
ATOM    422  C   PRO A  46     -84.789   5.150  14.758  1.00 10.00      A   
ATOM    423  O   PRO A  46     -85.264   5.104  15.897  1.00 10.00      A   
ATOM    424  N   SER A  47     -83.482   5.166  14.530  1.00 10.00      A   
ATOM    425  HN  SER A  47     -83.157   5.209  13.610  1.00 10.00      A   
ATOM    426  CA  SER A  47     -82.522   5.120  15.629  1.00 10.00      A   
ATOM    427  CB  SER A  47     -82.008   3.692  15.856  1.00 10.00      A   
ATOM    428  OG  SER A  47     -82.776   2.750  15.116  1.00 10.00      A   
ATOM    429  HG  SER A  47     -83.605   2.577  15.576  1.00 10.00      A   
ATOM    430  C   SER A  47     -81.365   6.123  15.470  1.00 10.00      A   
ATOM    431  O   SER A  47     -81.197   6.998  16.321  1.00 10.00      A   
ATOM    432  N   PRO A  48     -80.549   6.012  14.392  1.00 10.00      A   
ATOM    433  CA  PRO A  48     -79.408   6.914  14.163  1.00 10.00      A   
ATOM    434  CB  PRO A  48     -78.857   6.474  12.803  1.00 10.00      A   
ATOM    435  CG  PRO A  48     -79.308   5.067  12.652  1.00 10.00      A   
ATOM    436  CD  PRO A  48     -80.648   4.994  13.325  1.00 10.00      A   
ATOM    437  C   PRO A  48     -79.783   8.399  14.132  1.00 10.00      A   
ATOM    438  O   PRO A  48     -80.604   8.835  13.318  1.00 10.00      A   
ATOM    439  N   VAL A  49     -79.164   9.164  15.026  1.00 10.00      A   
ATOM    440  HN  VAL A  49     -78.531   8.744  15.651  1.00 10.00      A   
ATOM    441  CA  VAL A  49     -79.390  10.602  15.117  1.00 10.00      A   
ATOM    442  CB  VAL A  49     -80.132  10.996  16.415  1.00 10.00      A   
ATOM    443  CG1 VAL A  49     -81.629  10.771  16.264  1.00 10.00      A   
ATOM    444  CG2 VAL A  49     -79.594  10.225  17.614  1.00 10.00      A   
ATOM    445  C   VAL A  49     -78.059  11.353  15.043  1.00 10.00      A   
ATOM    446  O   VAL A  49     -77.145  11.088  15.823  1.00 10.00      A   
ATOM    447  N   PRO A  50     -77.923  12.280  14.083  1.00 10.00      A   
ATOM    448  CA  PRO A  50     -76.697  13.062  13.897  1.00 10.00      A   
ATOM    449  CB  PRO A  50     -76.751  13.365  12.401  1.00 10.00      A   
ATOM    450  CG  PRO A  50     -78.210  13.501  12.098  1.00 10.00      A   
ATOM    451  CD  PRO A  50     -78.954  12.641  13.093  1.00 10.00      A   
ATOM    452  C   PRO A  50     -76.706  14.369  14.694  1.00 10.00      A   
ATOM    453  O   PRO A  50     -77.726  14.743  15.278  1.00 10.00      A   
ATOM    454  N   GLN A  51     -75.562  15.055  14.713  1.00 10.00      A   
ATOM    455  HN  GLN A  51     -74.784  14.699  14.229  1.00 10.00      A   
ATOM    456  CA  GLN A  51     -75.426  16.325  15.421  1.00 10.00      A   
ATOM    457  CB  GLN A  51     -75.374  16.125  16.943  1.00 10.00      A   
ATOM    458  CG  GLN A  51     -74.175  15.336  17.446  1.00 10.00      A   
ATOM    459  CD  GLN A  51     -74.108  15.293  18.961  1.00 10.00      A   
ATOM    460  OE1 GLN A  51     -73.470  16.136  19.595  1.00 10.00      A   
ATOM    461  NE2 GLN A  51     -74.769  14.313  19.554  1.00 10.00      A   
ATOM    462 HE21 GLN A  51     -75.263  13.677  18.991  1.00 10.00      A   
ATOM    463 HE22 GLN A  51     -74.743  14.265  20.532  1.00 10.00      A   
ATOM    464  C   GLN A  51     -74.196  17.092  14.933  1.00 10.00      A   
ATOM    465  O   GLN A  51     -73.376  16.551  14.185  1.00 10.00      A   
ATOM    466  N   TYR A  52     -74.074  18.345  15.363  1.00 10.00      A   
ATOM    467  HN  TYR A  52     -74.750  18.706  15.978  1.00 10.00      A   
ATOM    468  CA  TYR A  52     -72.953  19.195  14.970  1.00 10.00      A   
ATOM    469  CB  TYR A  52     -73.449  20.584  14.554  1.00 10.00      A   
ATOM    470  CG  TYR A  52     -74.231  20.602  13.261  1.00 10.00      A   
ATOM    471  CD1 TYR A  52     -75.616  20.707  13.264  1.00 10.00      A   
ATOM    472  CD2 TYR A  52     -73.583  20.518  12.037  1.00 10.00      A   
ATOM    473  CE1 TYR A  52     -76.332  20.723  12.081  1.00 10.00      A   
ATOM    474  CE2 TYR A  52     -74.290  20.533  10.851  1.00 10.00      A   
ATOM    475  CZ  TYR A  52     -75.661  20.637  10.878  1.00 10.00      A   
ATOM    476  OH  TYR A  52     -76.370  20.652   9.695  1.00 10.00      A   
ATOM    477  HH  TYR A  52     -76.739  21.534   9.552  1.00 10.00      A   
ATOM    478  C   TYR A  52     -71.942  19.332  16.101  1.00 10.00      A   
ATOM    479  O   TYR A  52     -72.314  19.374  17.277  1.00 10.00      A   
ATOM    480  N   ALA A  53     -70.667  19.402  15.739  1.00 10.00      A   
ATOM    481  HN  ALA A  53     -70.440  19.354  14.787  1.00 10.00      A   
ATOM    482  CA  ALA A  53     -69.591  19.539  16.716  1.00 10.00      A   
ATOM    483  CB  ALA A  53     -68.261  19.186  16.080  1.00 10.00      A   
ATOM    484  C   ALA A  53     -69.525  20.954  17.277  1.00 10.00      A   
ATOM    485  O   ALA A  53     -69.820  21.924  16.576  1.00 10.00      A   
ATOM    486  N   PRO A  54     -69.108  21.095  18.548  1.00 10.00      A   
ATOM    487  CA  PRO A  54     -68.993  22.396  19.220  1.00 10.00      A   
ATOM    488  CB  PRO A  54     -68.803  22.031  20.703  1.00 10.00      A   
ATOM    489  CG  PRO A  54     -69.071  20.566  20.796  1.00 10.00      A   
ATOM    490  CD  PRO A  54     -68.740  19.997  19.449  1.00 10.00      A   
ATOM    491  C   PRO A  54     -67.791  23.205  18.725  1.00 10.00      A   
ATOM    492  O   PRO A  54     -67.454  24.244  19.291  1.00 10.00      A   
ATOM    493  N   ARG A  55     -67.148  22.729  17.663  1.00 10.00      A   
ATOM    494  HN  ARG A  55     -67.463  21.897  17.252  1.00 10.00      A   
ATOM    495  CA  ARG A  55     -65.989  23.416  17.099  1.00 10.00      A   
ATOM    496  CB  ARG A  55     -65.188  22.491  16.184  1.00 10.00      A   
ATOM    497  CG  ARG A  55     -64.541  21.319  16.902  1.00 10.00      A   
ATOM    498  CD  ARG A  55     -63.295  20.851  16.172  1.00 10.00      A   
ATOM    499  NE  ARG A  55     -63.228  19.395  16.077  1.00 10.00      A   
ATOM    500  HE  ARG A  55     -63.387  18.878  16.902  1.00 10.00      A   
ATOM    501  CZ  ARG A  55     -62.952  18.741  14.953  1.00 10.00      A   
ATOM    502  NH1 ARG A  55     -62.749  19.416  13.831  1.00 10.00      A   
ATOM    503 HH11 ARG A  55     -62.786  20.419  13.828  1.00 10.00      A   
ATOM    504 HH12 ARG A  55     -62.549  18.921  12.973  1.00 10.00      A   
ATOM    505  NH2 ARG A  55     -62.909  17.414  14.940  1.00 10.00      A   
ATOM    506 HH21 ARG A  55     -62.706  16.928  14.086  1.00 10.00      A   
ATOM    507 HH22 ARG A  55     -63.072  16.893  15.783  1.00 10.00      A   
ATOM    508  C   ARG A  55     -66.413  24.674  16.349  1.00 10.00      A   
ATOM    509  O   ARG A  55     -65.611  25.579  16.120  1.00 10.00      A   
ATOM    510  N   VAL A  56     -67.681  24.721  15.968  1.00 10.00      A   
ATOM    511  HN  VAL A  56     -68.267  23.962  16.174  1.00 10.00      A   
ATOM    512  CA  VAL A  56     -68.233  25.871  15.263  1.00 10.00      A   
ATOM    513  CB  VAL A  56     -69.091  25.447  14.049  1.00 10.00      A   
ATOM    514  CG1 VAL A  56     -68.205  24.888  12.946  1.00 10.00      A   
ATOM    515  CG2 VAL A  56     -70.151  24.428  14.453  1.00 10.00      A   
ATOM    516  C   VAL A  56     -69.077  26.694  16.230  1.00 10.00      A   
ATOM    517  O   VAL A  56     -70.100  27.278  15.863  1.00 10.00      A   
ATOM    518  N   LEU A  57     -68.627  26.723  17.475  1.00 10.00      A   
ATOM    519  HN  LEU A  57     -67.797  26.245  17.688  1.00 10.00      A   
ATOM    520  CA  LEU A  57     -69.308  27.441  18.540  1.00 10.00      A   
ATOM    521  CB  LEU A  57     -69.944  26.419  19.490  1.00 10.00      A   
ATOM    522  CG  LEU A  57     -70.805  26.955  20.632  1.00 10.00      A   
ATOM    523  CD1 LEU A  57     -72.112  27.526  20.102  1.00 10.00      A   
ATOM    524  CD2 LEU A  57     -71.075  25.852  21.641  1.00 10.00      A   
ATOM    525  C   LEU A  57     -68.298  28.301  19.294  1.00 10.00      A   
ATOM    526  O   LEU A  57     -67.120  27.949  19.379  1.00 10.00      A   
ATOM    527  N   THR A  58     -68.745  29.428  19.828  1.00 10.00      A   
ATOM    528  HN  THR A  58     -69.690  29.676  19.718  1.00 10.00      A   
ATOM    529  CA  THR A  58     -67.857  30.315  20.566  1.00 10.00      A   
ATOM    530  CB  THR A  58     -68.384  31.763  20.567  1.00 10.00      A   
ATOM    531  OG1 THR A  58     -69.054  32.027  19.325  1.00 10.00      A   
ATOM    532  HG1 THR A  58     -68.687  31.460  18.634  1.00 10.00      A   
ATOM    533  CG2 THR A  58     -67.233  32.745  20.728  1.00 10.00      A   
ATOM    534  C   THR A  58     -67.654  29.831  22.004  1.00 10.00      A   
ATOM    535  O   THR A  58     -66.639  30.132  22.636  1.00 10.00      A   
ATOM    536  N   GLN A  59     -68.626  29.081  22.513  1.00 10.00      A   
ATOM    537  HN  GLN A  59     -69.412  28.884  21.962  1.00 10.00      A   
ATOM    538  CA  GLN A  59     -68.556  28.547  23.869  1.00 10.00      A   
ATOM    539  CB  GLN A  59     -69.879  27.881  24.245  1.00 10.00      A   
ATOM    540  CG  GLN A  59     -71.066  28.825  24.287  1.00 10.00      A   
ATOM    541  CD  GLN A  59     -72.348  28.121  24.676  1.00 10.00      A   
ATOM    542  OE1 GLN A  59     -73.101  27.650  23.821  1.00 10.00      A   
ATOM    543  NE2 GLN A  59     -72.604  28.042  25.972  1.00 10.00      A   
ATOM    544 HE21 GLN A  59     -71.959  28.437  26.597  1.00 10.00      A   
ATOM    545 HE22 GLN A  59     -73.424  27.586  26.256  1.00 10.00      A   
ATOM    546  C   GLN A  59     -67.423  27.535  23.991  1.00 10.00      A   
ATOM    547  O   GLN A  59     -67.206  26.727  23.087  1.00 10.00      A   
ATOM    548  N   ALA A  60     -66.711  27.575  25.109  1.00 10.00      A   
ATOM    549  HN  ALA A  60     -66.945  28.227  25.804  1.00 10.00      A   
ATOM    550  CA  ALA A  60     -65.599  26.662  25.338  1.00 10.00      A   
ATOM    551  CB  ALA A  60     -64.789  27.101  26.547  1.00 10.00      A   
ATOM    552  C   ALA A  60     -66.094  25.230  25.517  1.00 10.00      A   
ATOM    553  O   ALA A  60     -66.905  24.950  26.401  1.00 10.00      A   
ATOM    554  N   SER A  61     -65.614  24.334  24.667  1.00 10.00      A   
ATOM    555  HN  SER A  61     -64.976  24.619  23.978  1.00 10.00      A   
ATOM    556  CA  SER A  61     -66.003  22.935  24.733  1.00 10.00      A   
ATOM    557  CB  SER A  61     -65.478  22.185  23.505  1.00 10.00      A   
ATOM    558  OG  SER A  61     -65.774  20.801  23.571  1.00 10.00      A   
ATOM    559  HG  SER A  61     -65.006  20.333  23.924  1.00 10.00      A   
ATOM    560  C   SER A  61     -65.471  22.302  26.013  1.00 10.00      A   
ATOM    561  O   SER A  61     -64.325  22.539  26.400  1.00 10.00      A   
ATOM    562  N   ASN A  62     -66.307  21.513  26.672  1.00 10.00      A   
ATOM    563  HN  ASN A  62     -67.206  21.358  26.313  1.00 10.00      A   
ATOM    564  CA  ASN A  62     -65.915  20.856  27.908  1.00 10.00      A   
ATOM    565  CB  ASN A  62     -66.993  21.025  28.981  1.00 10.00      A   
ATOM    566  CG  ASN A  62     -66.421  21.476  30.308  1.00 10.00      A   
ATOM    567  OD1 ASN A  62     -65.815  20.694  31.037  1.00 10.00      A   
ATOM    568  ND2 ASN A  62     -66.631  22.737  30.643  1.00 10.00      A   
ATOM    569 HD21 ASN A  62     -67.143  23.304  30.024  1.00 10.00      A   
ATOM    570 HD22 ASN A  62     -66.261  23.058  31.493  1.00 10.00      A   
ATOM    571  C   ASN A  62     -65.651  19.379  27.664  1.00 10.00      A   
ATOM    572  O   ASN A  62     -66.580  18.609  27.425  1.00 10.00      A   
ATOM    573  N   PRO A  63     -64.377  18.964  27.725  1.00 10.00      A   
ATOM    574  CA  PRO A  63     -63.983  17.569  27.507  1.00 10.00      A   
ATOM    575  CB  PRO A  63     -62.489  17.694  27.213  1.00 10.00      A   
ATOM    576  CG  PRO A  63     -62.055  18.871  28.015  1.00 10.00      A   
ATOM    577  CD  PRO A  63     -63.215  19.827  28.017  1.00 10.00      A   
ATOM    578  C   PRO A  63     -64.201  16.720  28.757  1.00 10.00      A   
ATOM    579  O   PRO A  63     -63.394  15.848  29.081  1.00 10.00      A   
ATOM    580  N   VAL A  64     -65.304  16.972  29.442  1.00 10.00      A   
ATOM    581  HN  VAL A  64     -65.927  17.653  29.105  1.00 10.00      A   
ATOM    582  CA  VAL A  64     -65.634  16.256  30.662  1.00 10.00      A   
ATOM    583  CB  VAL A  64     -65.884  17.234  31.831  1.00 10.00      A   
ATOM    584  CG1 VAL A  64     -66.419  16.501  33.053  1.00 10.00      A   
ATOM    585  CG2 VAL A  64     -64.605  17.977  32.176  1.00 10.00      A   
ATOM    586  C   VAL A  64     -66.863  15.383  30.453  1.00 10.00      A   
ATOM    587  O   VAL A  64     -67.953  15.882  30.190  1.00 10.00      A   
ATOM    588  N   VAL A  65     -66.676  14.080  30.558  1.00 10.00      A   
ATOM    589  HN  VAL A  65     -65.778  13.741  30.755  1.00 10.00      A   
ATOM    590  CA  VAL A  65     -67.768  13.138  30.385  1.00 10.00      A   
ATOM    591  CB  VAL A  65     -67.582  12.290  29.102  1.00 10.00      A   
ATOM    592  CG1 VAL A  65     -66.411  11.324  29.220  1.00 10.00      A   
ATOM    593  CG2 VAL A  65     -68.866  11.571  28.711  1.00 10.00      A   
ATOM    594  C   VAL A  65     -67.893  12.258  31.631  1.00 10.00      A   
ATOM    595  O   VAL A  65     -68.337  11.111  31.580  1.00 10.00      A   
ATOM    596  N   CYS A  66     -67.497  12.825  32.763  1.00 10.00      A   
ATOM    597  HN  CYS A  66     -67.178  13.749  32.744  1.00 10.00      A   
ATOM    598  CA  CYS A  66     -67.541  12.123  34.033  1.00 10.00      A   
ATOM    599  CB  CYS A  66     -66.732  12.880  35.090  1.00 10.00      A   
ATOM    600  SG  CYS A  66     -65.160  13.546  34.493  1.00 10.00      A   
ATOM    601  HG  CYS A  66     -64.901  14.650  35.182  1.00 10.00      A   
ATOM    602  C   CYS A  66     -68.978  11.929  34.506  1.00 10.00      A   
ATOM    603  O   CYS A  66     -69.612  12.854  35.019  1.00 10.00      A   
ATOM    604  N   THR A  67     -69.491  10.728  34.304  1.00 10.00      A   
ATOM    605  HN  THR A  67     -68.944  10.045  33.866  1.00 10.00      A   
ATOM    606  CA  THR A  67     -70.841  10.391  34.712  1.00 10.00      A   
ATOM    607  CB  THR A  67     -71.384   9.226  33.861  1.00 10.00      A   
ATOM    608  OG1 THR A  67     -70.880   9.353  32.520  1.00 10.00      A   
ATOM    609  HG1 THR A  67     -70.961  10.276  32.235  1.00 10.00      A   
ATOM    610  CG2 THR A  67     -72.906   9.246  33.820  1.00 10.00      A   
ATOM    611  C   THR A  67     -70.850  10.003  36.191  1.00 10.00      A   
ATOM    612  O   THR A  67     -69.832   9.553  36.725  1.00 10.00      A   
ATOM    613  N   GLN A  68     -71.988  10.201  36.845  1.00 10.00      A   
ATOM    614  HN  GLN A  68     -72.755  10.576  36.361  1.00 10.00      A   
ATOM    615  CA  GLN A  68     -72.136   9.882  38.256  1.00 10.00      A   
ATOM    616  CB  GLN A  68     -73.530  10.287  38.736  1.00 10.00      A   
ATOM    617  CG  GLN A  68     -73.749  10.140  40.231  1.00 10.00      A   
ATOM    618  CD  GLN A  68     -75.215  10.226  40.607  1.00 10.00      A   
ATOM    619  OE1 GLN A  68     -75.903   9.211  40.730  1.00 10.00      A   
ATOM    620  NE2 GLN A  68     -75.704  11.438  40.788  1.00 10.00      A   
ATOM    621 HE21 GLN A  68     -75.102  12.203  40.672  1.00 10.00      A   
ATOM    622 HE22 GLN A  68     -76.651  11.525  41.027  1.00 10.00      A   
ATOM    623  C   GLN A  68     -71.915   8.394  38.507  1.00 10.00      A   
ATOM    624  O   GLN A  68     -72.630   7.552  37.956  1.00 10.00      A   
ATOM    625  N   PRO A  69     -70.913   8.052  39.332  1.00 10.00      A   
ATOM    626  CA  PRO A  69     -70.599   6.662  39.665  1.00 10.00      A   
ATOM    627  CB  PRO A  69     -69.221   6.745  40.344  1.00 10.00      A   
ATOM    628  CG  PRO A  69     -68.759   8.153  40.153  1.00 10.00      A   
ATOM    629  CD  PRO A  69     -69.999   8.983  40.002  1.00 10.00      A   
ATOM    630  C   PRO A  69     -71.629   6.089  40.635  1.00 10.00      A   
ATOM    631  O   PRO A  69     -71.460   6.152  41.853  1.00 10.00      A   
ATOM    632  N   LYS A  70     -72.705   5.544  40.084  1.00 10.00      A   
ATOM    633  HN  LYS A  70     -72.783   5.532  39.106  1.00 10.00      A   
ATOM    634  CA  LYS A  70     -73.781   4.977  40.888  1.00 10.00      A   
ATOM    635  CB  LYS A  70     -75.084   4.952  40.090  1.00 10.00      A   
ATOM    636  CG  LYS A  70     -75.462   6.298  39.491  1.00 10.00      A   
ATOM    637  CD  LYS A  70     -76.847   6.268  38.861  1.00 10.00      A   
ATOM    638  CE  LYS A  70     -77.939   6.149  39.914  1.00 10.00      A   
ATOM    639  NZ  LYS A  70     -78.182   7.433  40.628  1.00 10.00      A   
ATOM    640  HZ1 LYS A  70     -78.534   7.244  41.591  1.00 10.00      A   
ATOM    641  HZ2 LYS A  70     -78.896   7.998  40.122  1.00 10.00      A   
ATOM    642  HZ3 LYS A  70     -77.303   7.987  40.693  1.00 10.00      A   
ATOM    643  C   LYS A  70     -73.445   3.576  41.386  1.00 10.00      A   
ATOM    644  O   LYS A  70     -74.246   2.963  42.091  1.00 10.00      A   
ATOM    645  N   SER A  71     -72.253   3.090  41.022  1.00 10.00      A   
ATOM    646  HN  SER A  71     -71.665   3.646  40.472  1.00 10.00      A   
ATOM    647  CA  SER A  71     -71.785   1.764  41.416  1.00 10.00      A   
ATOM    648  CB  SER A  71     -71.832   1.581  42.936  1.00 10.00      A   
ATOM    649  OG  SER A  71     -71.207   2.675  43.591  1.00 10.00      A   
ATOM    650  HG  SER A  71     -71.678   3.488  43.370  1.00 10.00      A   
ATOM    651  C   SER A  71     -72.544   0.645  40.692  1.00 10.00      A   
ATOM    652  O   SER A  71     -73.772   0.682  40.577  1.00 10.00      A   
ATOM    653  N   PRO A  72     -71.811  -0.359  40.177  1.00 10.00      A   
ATOM    654  CA  PRO A  72     -72.408  -1.498  39.466  1.00 10.00      A   
ATOM    655  CB  PRO A  72     -71.207  -2.406  39.170  1.00 10.00      A   
ATOM    656  CG  PRO A  72     -70.027  -1.498  39.207  1.00 10.00      A   
ATOM    657  CD  PRO A  72     -70.341  -0.459  40.243  1.00 10.00      A   
ATOM    658  C   PRO A  72     -73.415  -2.237  40.342  1.00 10.00      A   
ATOM    659  O   PRO A  72     -73.191  -2.422  41.540  1.00 10.00      A   
ATOM    660  N   SER A  73     -74.518  -2.651  39.739  1.00 10.00      A   
ATOM    661  HN  SER A  73     -74.629  -2.482  38.777  1.00 10.00      A   
ATOM    662  CA  SER A  73     -75.571  -3.359  40.452  1.00 10.00      A   
ATOM    663  CB  SER A  73     -76.782  -3.516  39.537  1.00 10.00      A   
ATOM    664  OG  SER A  73     -76.750  -2.539  38.506  1.00 10.00      A   
ATOM    665  HG  SER A  73     -77.527  -2.642  37.945  1.00 10.00      A   
ATOM    666  C   SER A  73     -75.085  -4.725  40.931  1.00 10.00      A   
ATOM    667  O   SER A  73     -74.934  -5.660  40.139  1.00 10.00      A   
ATOM    668  N   GLY A  74     -74.841  -4.835  42.232  1.00 10.00      A   
ATOM    669  HN  GLY A  74     -74.980  -4.056  42.812  1.00 10.00      A   
ATOM    670  CA  GLY A  74     -74.369  -6.083  42.803  1.00 10.00      A   
ATOM    671  C   GLY A  74     -75.489  -7.077  43.031  1.00 10.00      A   
ATOM    672  O   GLY A  74     -75.700  -7.538  44.151  1.00 10.00      A   
ATOM    673  N   THR A  75     -76.206  -7.407  41.969  1.00 10.00      A   
ATOM    674  HN  THR A  75     -75.993  -6.993  41.104  1.00 10.00      A   
ATOM    675  CA  THR A  75     -77.310  -8.353  42.053  1.00 10.00      A   
ATOM    676  CB  THR A  75     -78.670  -7.621  42.182  1.00 10.00      A   
ATOM    677  OG1 THR A  75     -79.716  -8.550  42.514  1.00 10.00      A   
ATOM    678  HG1 THR A  75     -80.203  -8.782  41.713  1.00 10.00      A   
ATOM    679  CG2 THR A  75     -79.022  -6.869  40.906  1.00 10.00      A   
ATOM    680  C   THR A  75     -77.301  -9.293  40.842  1.00 10.00      A   
ATOM    681  O   THR A  75     -78.318  -9.887  40.479  1.00 10.00      A   
ATOM    682  N   VAL A  76     -76.126  -9.448  40.241  1.00 10.00      A   
ATOM    683  HN  VAL A  76     -75.338  -8.993  40.611  1.00 10.00      A   
ATOM    684  CA  VAL A  76     -75.970 -10.303  39.069  1.00 10.00      A   
ATOM    685  CB  VAL A  76     -74.767  -9.866  38.201  1.00 10.00      A   
ATOM    686  CG1 VAL A  76     -74.864 -10.460  36.803  1.00 10.00      A   
ATOM    687  CG2 VAL A  76     -74.674  -8.348  38.130  1.00 10.00      A   
ATOM    688  C   VAL A  76     -75.790 -11.760  39.493  1.00 10.00      A   
ATOM    689  O   VAL A  76     -75.937 -12.681  38.682  1.00 10.00      A   
ATOM    690  N   CYS A  77     -75.474 -11.948  40.775  1.00 10.00      A   
ATOM    691  HN  CYS A  77     -75.375 -11.162  41.355  1.00 10.00      A   
ATOM    692  CA  CYS A  77     -75.278 -13.273  41.359  1.00 10.00      A   
ATOM    693  CB  CYS A  77     -76.547 -14.119  41.227  1.00 10.00      A   
ATOM    694  SG  CYS A  77     -78.057 -13.238  41.696  1.00 10.00      A   
ATOM    695  HG  CYS A  77     -77.695 -12.114  42.300  1.00 10.00      A   
ATOM    696  C   CYS A  77     -74.061 -13.987  40.773  1.00 10.00      A   
ATOM    697  O   CYS A  77     -74.139 -15.145  40.360  1.00 10.00      A   
ATOM    698  N   THR A  78     -72.937 -13.288  40.740  1.00 10.00      A   
ATOM    699  HN  THR A  78     -72.935 -12.369  41.083  1.00 10.00      A   
ATOM    700  CA  THR A  78     -71.701 -13.853  40.224  1.00 10.00      A   
ATOM    701  CB  THR A  78     -71.158 -13.024  39.044  1.00 10.00      A   
ATOM    702  OG1 THR A  78     -72.219 -12.230  38.484  1.00 10.00      A   
ATOM    703  HG1 THR A  78     -72.953 -12.810  38.242  1.00 10.00      A   
ATOM    704  CG2 THR A  78     -70.606 -13.947  37.969  1.00 10.00      A   
ATOM    705  C   THR A  78     -70.655 -13.914  41.334  1.00 10.00      A   
ATOM    706  O   THR A  78     -70.469 -12.948  42.076  1.00 10.00      A   
ATOM    707  N   SER A  79     -69.989 -15.053  41.457  1.00 10.00      A   
ATOM    708  HN  SER A  79     -70.190 -15.797  40.848  1.00 10.00      A   
ATOM    709  CA  SER A  79     -68.977 -15.239  42.487  1.00 10.00      A   
ATOM    710  CB  SER A  79     -68.933 -16.708  42.912  1.00 10.00      A   
ATOM    711  OG  SER A  79     -69.550 -17.532  41.933  1.00 10.00      A   
ATOM    712  HG  SER A  79     -68.877 -18.075  41.502  1.00 10.00      A   
ATOM    713  C   SER A  79     -67.589 -14.774  42.043  1.00 10.00      A   
ATOM    714  O   SER A  79     -66.921 -14.020  42.751  1.00 10.00      A   
ATOM    715  N   LYS A  80     -67.162 -15.215  40.871  1.00 10.00      A   
ATOM    716  HN  LYS A  80     -67.745 -15.794  40.333  1.00 10.00      A   
ATOM    717  CA  LYS A  80     -65.843 -14.863  40.363  1.00 10.00      A   
ATOM    718  CB  LYS A  80     -65.251 -16.036  39.574  1.00 10.00      A   
ATOM    719  CG  LYS A  80     -63.754 -15.933  39.325  1.00 10.00      A   
ATOM    720  CD  LYS A  80     -63.237 -17.151  38.577  1.00 10.00      A   
ATOM    721  CE  LYS A  80     -61.719 -17.161  38.514  1.00 10.00      A   
ATOM    722  NZ  LYS A  80     -61.195 -18.392  37.865  1.00 10.00      A   
ATOM    723  HZ1 LYS A  80     -61.661 -19.234  38.263  1.00 10.00      A   
ATOM    724  HZ2 LYS A  80     -60.171 -18.475  38.022  1.00 10.00      A   
ATOM    725  HZ3 LYS A  80     -61.375 -18.366  36.842  1.00 10.00      A   
ATOM    726  C   LYS A  80     -65.869 -13.598  39.508  1.00 10.00      A   
ATOM    727  O   LYS A  80     -65.158 -12.630  39.792  1.00 10.00      A   
ATOM    728  N   THR A  81     -66.692 -13.601  38.470  1.00 10.00      A   
ATOM    729  HN  THR A  81     -67.254 -14.388  38.306  1.00 10.00      A   
ATOM    730  CA  THR A  81     -66.792 -12.464  37.564  1.00 10.00      A   
ATOM    731  CB  THR A  81     -67.312 -12.919  36.187  1.00 10.00      A   
ATOM    732  OG1 THR A  81     -67.493 -14.347  36.199  1.00 10.00      A   
ATOM    733  HG1 THR A  81     -66.634 -14.783  36.277  1.00 10.00      A   
ATOM    734  CG2 THR A  81     -66.323 -12.546  35.092  1.00 10.00      A   
ATOM    735  C   THR A  81     -67.707 -11.370  38.119  1.00 10.00      A   
ATOM    736  O   THR A  81     -68.864 -11.243  37.710  1.00 10.00      A   
ATOM    737  N   LYS A  82     -67.196 -10.581  39.057  1.00 10.00      A   
ATOM    738  HN  LYS A  82     -66.272 -10.720  39.355  1.00 10.00      A   
ATOM    739  CA  LYS A  82     -67.981  -9.509  39.644  1.00 10.00      A   
ATOM    740  CB  LYS A  82     -68.735  -9.993  40.886  1.00 10.00      A   
ATOM    741  CG  LYS A  82     -70.020  -9.228  41.166  1.00 10.00      A   
ATOM    742  CD  LYS A  82     -71.111  -9.586  40.165  1.00 10.00      A   
ATOM    743  CE  LYS A  82     -71.044  -8.719  38.917  1.00 10.00      A   
ATOM    744  NZ  LYS A  82     -71.044  -9.534  37.671  1.00 10.00      A   
ATOM    745  HZ1 LYS A  82     -70.162 -10.089  37.605  1.00 10.00      A   
ATOM    746  HZ2 LYS A  82     -71.109  -8.913  36.838  1.00 10.00      A   
ATOM    747  HZ3 LYS A  82     -71.853 -10.188  37.665  1.00 10.00      A   
ATOM    748  C   LYS A  82     -67.123  -8.292  39.967  1.00 10.00      A   
ATOM    749  O   LYS A  82     -67.198  -7.271  39.282  1.00 10.00      A   
ATOM    750  N   LYS A  83     -66.306  -8.403  41.003  1.00 10.00      A   
ATOM    751  HN  LYS A  83     -66.274  -9.247  41.500  1.00 10.00      A   
ATOM    752  CA  LYS A  83     -65.440  -7.308  41.410  1.00 10.00      A   
ATOM    753  CB  LYS A  83     -65.205  -7.332  42.924  1.00 10.00      A   
ATOM    754  CG  LYS A  83     -65.423  -5.992  43.614  1.00 10.00      A   
ATOM    755  CD  LYS A  83     -64.431  -4.947  43.129  1.00 10.00      A   
ATOM    756  CE  LYS A  83     -64.543  -3.664  43.935  1.00 10.00      A   
ATOM    757  NZ  LYS A  83     -64.079  -3.848  45.334  1.00 10.00      A   
ATOM    758  HZ1 LYS A  83     -63.131  -4.275  45.342  1.00 10.00      A   
ATOM    759  HZ2 LYS A  83     -64.731  -4.470  45.851  1.00 10.00      A   
ATOM    760  HZ3 LYS A  83     -64.036  -2.930  45.820  1.00 10.00      A   
ATOM    761  C   LYS A  83     -64.114  -7.376  40.662  1.00 10.00      A   
ATOM    762  O   LYS A  83     -63.089  -7.769  41.221  1.00 10.00      A   
ATOM    763  N   ALA A  84     -64.149  -7.009  39.391  1.00 10.00      A   
ATOM    764  HN  ALA A  84     -65.002  -6.719  39.003  1.00 10.00      A   
ATOM    765  CA  ALA A  84     -62.961  -7.019  38.551  1.00 10.00      A   
ATOM    766  CB  ALA A  84     -62.821  -8.364  37.859  1.00 10.00      A   
ATOM    767  C   ALA A  84     -63.032  -5.900  37.522  1.00 10.00      A   
ATOM    768  O   ALA A  84     -64.103  -5.617  36.978  1.00 10.00      A   
ATOM    769  N   LEU A  85     -61.905  -5.248  37.277  1.00 10.00      A   
ATOM    770  HN  LEU A  85     -61.089  -5.503  37.757  1.00 10.00      A   
ATOM    771  CA  LEU A  85     -61.843  -4.161  36.312  1.00 10.00      A   
ATOM    772  CB  LEU A  85     -62.452  -2.880  36.892  1.00 10.00      A   
ATOM    773  CG  LEU A  85     -63.760  -2.402  36.256  1.00 10.00      A   
ATOM    774  CD1 LEU A  85     -64.280  -1.164  36.970  1.00 10.00      A   
ATOM    775  CD2 LEU A  85     -63.569  -2.120  34.772  1.00 10.00      A   
ATOM    776  C   LEU A  85     -60.405  -3.907  35.886  1.00 10.00      A   
ATOM    777  O   LEU A  85     -59.543  -3.636  36.718  1.00 10.00      A   
ATOM    778  N   CYS A  86     -60.150  -4.007  34.590  1.00 10.00      A   
ATOM    779  HN  CYS A  86     -60.875  -4.264  33.976  1.00 10.00      A   
ATOM    780  CA  CYS A  86     -58.816  -3.778  34.051  1.00 10.00      A   
ATOM    781  CB  CYS A  86     -58.530  -4.793  32.944  1.00 10.00      A   
ATOM    782  SG  CYS A  86     -59.832  -4.906  31.693  1.00 10.00      A   
ATOM    783  HG  CYS A  86     -60.047  -6.193  31.443  1.00 10.00      A   
ATOM    784  C   CYS A  86     -58.695  -2.363  33.493  1.00 10.00      A   
ATOM    785  O   CYS A  86     -57.707  -2.024  32.842  1.00 10.00      A   
ATOM    786  N   ILE A  87     -59.719  -1.548  33.751  1.00 10.00      A   
ATOM    787  HN  ILE A  87     -60.462  -1.891  34.284  1.00 10.00      A   
ATOM    788  CA  ILE A  87     -59.779  -0.160  33.273  1.00 10.00      A   
ATOM    789  CB  ILE A  87     -58.500   0.668  33.587  1.00 10.00      A   
ATOM    790  CG1 ILE A  87     -58.785   1.697  34.687  1.00 10.00      A   
ATOM    791  CG2 ILE A  87     -57.936   1.355  32.349  1.00 10.00      A   
ATOM    792  CD1 ILE A  87     -59.242   1.089  35.997  1.00 10.00      A   
ATOM    793  C   ILE A  87     -60.176  -0.098  31.792  1.00 10.00      A   
ATOM    794  O   ILE A  87     -60.961   0.762  31.388  1.00 10.00      A   
ATOM    795  N   THR A  88     -59.646  -1.038  31.007  1.00 10.00      A   
ATOM    796  HN  THR A  88     -59.021  -1.684  31.404  1.00 10.00      A   
ATOM    797  CA  THR A  88     -59.932  -1.138  29.579  1.00 10.00      A   
ATOM    798  CB  THR A  88     -61.445  -1.252  29.291  1.00 10.00      A   
ATOM    799  OG1 THR A  88     -62.034  -2.172  30.225  1.00 10.00      A   
ATOM    800  HG1 THR A  88     -61.745  -1.944  31.115  1.00 10.00      A   
ATOM    801  CG2 THR A  88     -61.686  -1.754  27.873  1.00 10.00      A   
ATOM    802  C   THR A  88     -59.312   0.003  28.775  1.00 10.00      A   
ATOM    803  O   THR A  88     -59.856   1.108  28.708  1.00 10.00      A   
ATOM    804  N   LEU A  89     -58.159  -0.270  28.182  1.00 10.00      A   
ATOM    805  HN  LEU A  89     -57.760  -1.159  28.299  1.00 10.00      A   
ATOM    806  CA  LEU A  89     -57.463   0.714  27.363  1.00 10.00      A   
ATOM    807  CB  LEU A  89     -56.199   1.234  28.061  1.00 10.00      A   
ATOM    808  CG  LEU A  89     -55.115   0.201  28.376  1.00 10.00      A   
ATOM    809  CD1 LEU A  89     -53.739   0.766  28.067  1.00 10.00      A   
ATOM    810  CD2 LEU A  89     -55.198  -0.231  29.830  1.00 10.00      A   
ATOM    811  C   LEU A  89     -57.117   0.125  25.998  1.00 10.00      A   
ATOM    812  O   LEU A  89     -56.883  -1.079  25.871  1.00 10.00      A   
ATOM    813  N   THR A  90     -57.100   0.973  24.981  1.00 10.00      A   
ATOM    814  HN  THR A  90     -57.294   1.921  25.144  1.00 10.00      A   
ATOM    815  CA  THR A  90     -56.786   0.540  23.627  1.00 10.00      A   
ATOM    816  CB  THR A  90     -58.070   0.228  22.829  1.00 10.00      A   
ATOM    817  OG1 THR A  90     -59.213   0.728  23.536  1.00 10.00      A   
ATOM    818  HG1 THR A  90     -58.926   1.142  24.358  1.00 10.00      A   
ATOM    819  CG2 THR A  90     -58.223  -1.271  22.618  1.00 10.00      A   
ATOM    820  C   THR A  90     -55.978   1.614  22.902  1.00 10.00      A   
ATOM    821  O   THR A  90     -55.449   2.531  23.534  1.00 10.00      A   
ATOM    822  N   LEU A  91     -55.870   1.489  21.584  1.00 10.00      A   
ATOM    823  HN  LEU A  91     -56.285   0.718  21.142  1.00 10.00      A   
ATOM    824  CA  LEU A  91     -55.134   2.452  20.776  1.00 10.00      A   
ATOM    825  CB  LEU A  91     -54.947   1.908  19.351  1.00 10.00      A   
ATOM    826  CG  LEU A  91     -53.788   2.482  18.524  1.00 10.00      A   
ATOM    827  CD1 LEU A  91     -54.153   3.821  17.901  1.00 10.00      A   
ATOM    828  CD2 LEU A  91     -52.520   2.594  19.356  1.00 10.00      A   
ATOM    829  C   LEU A  91     -55.871   3.786  20.743  1.00 10.00      A   
ATOM    830  O   LEU A  91     -55.263   4.845  20.905  1.00 10.00      A   
ATOM    831  N   GLY A  92     -57.181   3.720  20.540  1.00 10.00      A   
ATOM    832  HN  GLY A  92     -57.606   2.849  20.430  1.00 10.00      A   
ATOM    833  CA  GLY A  92     -57.987   4.920  20.489  1.00 10.00      A   
ATOM    834  C   GLY A  92     -58.545   5.289  21.846  1.00 10.00      A   
ATOM    835  O   GLY A  92     -58.300   4.598  22.836  1.00 10.00      A   
ATOM    836  N   THR A  93     -59.307   6.367  21.887  1.00 10.00      A   
ATOM    837  HN  THR A  93     -59.474   6.863  21.058  1.00 10.00      A   
ATOM    838  CA  THR A  93     -59.905   6.842  23.125  1.00 10.00      A   
ATOM    839  CB  THR A  93     -59.829   8.387  23.223  1.00 10.00      A   
ATOM    840  OG1 THR A  93     -60.196   8.826  24.538  1.00 10.00      A   
ATOM    841  HG1 THR A  93     -60.894   8.258  24.881  1.00 10.00      A   
ATOM    842  CG2 THR A  93     -60.726   9.056  22.190  1.00 10.00      A   
ATOM    843  C   THR A  93     -61.353   6.366  23.245  1.00 10.00      A   
ATOM    844  O   THR A  93     -62.103   6.809  24.119  1.00 10.00      A   
ATOM    845  N   PHE A  94     -61.736   5.448  22.370  1.00 10.00      A   
ATOM    846  HN  PHE A  94     -61.089   5.110  21.716  1.00 10.00      A   
ATOM    847  CA  PHE A  94     -63.086   4.912  22.367  1.00 10.00      A   
ATOM    848  CB  PHE A  94     -63.843   5.359  21.111  1.00 10.00      A   
ATOM    849  CG  PHE A  94     -63.278   4.832  19.817  1.00 10.00      A   
ATOM    850  CD1 PHE A  94     -63.812   3.700  19.223  1.00 10.00      A   
ATOM    851  CD2 PHE A  94     -62.217   5.470  19.194  1.00 10.00      A   
ATOM    852  CE1 PHE A  94     -63.302   3.214  18.036  1.00 10.00      A   
ATOM    853  CE2 PHE A  94     -61.701   4.989  18.006  1.00 10.00      A   
ATOM    854  CZ  PHE A  94     -62.243   3.859  17.426  1.00 10.00      A   
ATOM    855  C   PHE A  94     -63.063   3.391  22.467  1.00 10.00      A   
ATOM    856  O   PHE A  94     -62.037   2.761  22.214  1.00 10.00      A   
ATOM    857  N   LEU A  95     -64.196   2.810  22.834  1.00 10.00      A   
ATOM    858  HN  LEU A  95     -64.981   3.366  23.017  1.00 10.00      A   
ATOM    859  CA  LEU A  95     -64.303   1.362  22.962  1.00 10.00      A   
ATOM    860  CB  LEU A  95     -65.445   0.987  23.913  1.00 10.00      A   
ATOM    861  CG  LEU A  95     -65.286   1.422  25.373  1.00 10.00      A   
ATOM    862  CD1 LEU A  95     -66.499   1.004  26.188  1.00 10.00      A   
ATOM    863  CD2 LEU A  95     -64.013   0.846  25.973  1.00 10.00      A   
ATOM    864  C   LEU A  95     -64.533   0.719  21.600  1.00 10.00      A   
ATOM    865  O   LEU A  95     -65.336   1.207  20.805  1.00 10.00      A   
ATOM    866  N   VAL A  96     -63.822  -0.369  21.333  1.00 10.00      A   
ATOM    867  HN  VAL A  96     -63.185  -0.700  22.000  1.00 10.00      A   
ATOM    868  CA  VAL A  96     -63.957  -1.078  20.065  1.00 10.00      A   
ATOM    869  CB  VAL A  96     -62.743  -2.003  19.792  1.00 10.00      A   
ATOM    870  CG1 VAL A  96     -62.567  -3.039  20.893  1.00 10.00      A   
ATOM    871  CG2 VAL A  96     -62.839  -2.664  18.424  1.00 10.00      A   
ATOM    872  C   VAL A  96     -65.271  -1.865  20.019  1.00 10.00      A   
ATOM    873  O   VAL A  96     -65.919  -1.959  18.976  1.00 10.00      A   
ATOM    874  N   GLY A  97     -65.673  -2.399  21.163  1.00 10.00      A   
ATOM    875  HN  GLY A  97     -65.130  -2.273  21.970  1.00 10.00      A   
ATOM    876  CA  GLY A  97     -66.903  -3.157  21.238  1.00 10.00      A   
ATOM    877  C   GLY A  97     -67.749  -2.724  22.414  1.00 10.00      A   
ATOM    878  O   GLY A  97     -67.219  -2.422  23.484  1.00 10.00      A   
ATOM    879  N   ALA A  98     -69.057  -2.685  22.217  1.00 10.00      A   
ATOM    880  HN  ALA A  98     -69.419  -2.938  21.341  1.00 10.00      A   
ATOM    881  CA  ALA A  98     -69.975  -2.281  23.272  1.00 10.00      A   
ATOM    882  CB  ALA A  98     -70.396  -0.829  23.087  1.00 10.00      A   
ATOM    883  C   ALA A  98     -71.196  -3.196  23.306  1.00 10.00      A   
ATOM    884  O   ALA A  98     -72.051  -3.146  22.420  1.00 10.00      A   
ATOM    885  N   ALA A  99     -71.262  -4.046  24.319  1.00 10.00      A   
ATOM    886  HN  ALA A  99     -70.541  -4.055  24.983  1.00 10.00      A   
ATOM    887  CA  ALA A  99     -72.377  -4.970  24.469  1.00 10.00      A   
ATOM    888  CB  ALA A  99     -71.878  -6.406  24.534  1.00 10.00      A   
ATOM    889  C   ALA A  99     -73.197  -4.629  25.706  1.00 10.00      A   
ATOM    890  O   ALA A  99     -72.640  -4.387  26.780  1.00 10.00      A   
ATOM    891  N   LEU A 100     -74.514  -4.600  25.547  1.00 10.00      A   
ATOM    892  HN  LEU A 100     -74.894  -4.794  24.660  1.00 10.00      A   
ATOM    893  CA  LEU A 100     -75.413  -4.285  26.647  1.00 10.00      A   
ATOM    894  CB  LEU A 100     -76.798  -3.898  26.117  1.00 10.00      A   
ATOM    895  CG  LEU A 100     -77.147  -2.408  26.151  1.00 10.00      A   
ATOM    896  CD1 LEU A 100     -76.157  -1.599  25.329  1.00 10.00      A   
ATOM    897  CD2 LEU A 100     -78.564  -2.185  25.652  1.00 10.00      A   
ATOM    898  C   LEU A 100     -75.530  -5.455  27.614  1.00 10.00      A   
ATOM    899  O   LEU A 100     -75.901  -6.563  27.223  1.00 10.00      A   
ATOM    900  N   ALA A 101     -75.202  -5.201  28.871  1.00 10.00      A   
ATOM    901  HN  ALA A 101     -74.916  -4.292  29.116  1.00 10.00      A   
ATOM    902  CA  ALA A 101     -75.270  -6.221  29.907  1.00 10.00      A   
ATOM    903  CB  ALA A 101     -73.895  -6.821  30.157  1.00 10.00      A   
ATOM    904  C   ALA A 101     -75.835  -5.620  31.185  1.00 10.00      A   
ATOM    905  O   ALA A 101     -75.748  -4.409  31.398  1.00 10.00      A   
ATOM    906  N   ALA A 102     -76.410  -6.463  32.028  1.00 10.00      A   
ATOM    907  HN  ALA A 102     -76.428  -7.418  31.806  1.00 10.00      A   
ATOM    908  CA  ALA A 102     -77.004  -6.013  33.281  1.00 10.00      A   
ATOM    909  CB  ALA A 102     -78.250  -6.824  33.600  1.00 10.00      A   
ATOM    910  C   ALA A 102     -76.014  -6.088  34.437  1.00 10.00      A   
ATOM    911  O   ALA A 102     -75.099  -6.915  34.441  1.00 10.00      A   
ATOM    912  N   GLY A 103     -76.192  -5.205  35.408  1.00 10.00      A   
ATOM    913  HN  GLY A 103     -76.917  -4.548  35.332  1.00 10.00      A   
ATOM    914  CA  GLY A 103     -75.326  -5.182  36.568  1.00 10.00      A   
ATOM    915  C   GLY A 103     -74.082  -4.344  36.359  1.00 10.00      A   
ATOM    916  O   GLY A 103     -73.859  -3.366  37.073  1.00 10.00      A   
ATOM    917  N   LEU A 104     -73.278  -4.719  35.372  1.00 10.00      A   
ATOM    918  HN  LEU A 104     -73.532  -5.488  34.816  1.00 10.00      A   
ATOM    919  CA  LEU A 104     -72.043  -4.008  35.082  1.00 10.00      A   
ATOM    920  CB  LEU A 104     -71.094  -4.864  34.233  1.00 10.00      A   
ATOM    921  CG  LEU A 104     -71.651  -5.429  32.920  1.00 10.00      A   
ATOM    922  CD1 LEU A 104     -71.352  -4.496  31.754  1.00 10.00      A   
ATOM    923  CD2 LEU A 104     -71.090  -6.818  32.657  1.00 10.00      A   
ATOM    924  C   LEU A 104     -72.303  -2.661  34.421  1.00 10.00      A   
ATOM    925  O   LEU A 104     -73.360  -2.436  33.829  1.00 10.00      A   
ATOM    926  N   LEU A 105     -71.328  -1.773  34.529  1.00 10.00      A   
ATOM    927  HN  LEU A 105     -70.508  -2.020  35.004  1.00 10.00      A   
ATOM    928  CA  LEU A 105     -71.427  -0.443  33.954  1.00 10.00      A   
ATOM    929  CB  LEU A 105     -72.028   0.529  34.980  1.00 10.00      A   
ATOM    930  CG  LEU A 105     -72.333   1.947  34.489  1.00 10.00      A   
ATOM    931  CD1 LEU A 105     -73.430   1.930  33.438  1.00 10.00      A   
ATOM    932  CD2 LEU A 105     -72.717   2.848  35.655  1.00 10.00      A   
ATOM    933  C   LEU A 105     -70.040   0.028  33.530  1.00 10.00      A   
ATOM    934  O   LEU A 105     -69.033  -0.447  34.060  1.00 10.00      A   
ATOM    935  N   TRP A 106     -69.989   0.933  32.564  1.00 10.00      A   
ATOM    936  HN  TRP A 106     -70.824   1.258  32.167  1.00 10.00      A   
ATOM    937  CA  TRP A 106     -68.721   1.461  32.081  1.00 10.00      A   
ATOM    938  CB  TRP A 106     -68.618   1.334  30.560  1.00 10.00      A   
ATOM    939  CG  TRP A 106     -68.631  -0.083  30.075  1.00 10.00      A   
ATOM    940  CD1 TRP A 106     -67.959  -1.143  30.614  1.00 10.00      A   
ATOM    941  CD2 TRP A 106     -69.350  -0.595  28.948  1.00 10.00      A   
ATOM    942  NE1 TRP A 106     -68.220  -2.283  29.896  1.00 10.00      A   
ATOM    943  HE1 TRP A 106     -67.855  -3.177  30.090  1.00 10.00      A   
ATOM    944  CE2 TRP A 106     -69.071  -1.973  28.866  1.00 10.00      A   
ATOM    945  CE3 TRP A 106     -70.203  -0.021  28.001  1.00 10.00      A   
ATOM    946  CZ2 TRP A 106     -69.617  -2.785  27.875  1.00 10.00      A   
ATOM    947  CZ3 TRP A 106     -70.743  -0.827  27.020  1.00 10.00      A   
ATOM    948  CH2 TRP A 106     -70.447  -2.193  26.963  1.00 10.00      A   
ATOM    949  C   TRP A 106     -68.551   2.914  32.496  1.00 10.00      A   
ATOM    950  O   TRP A 106     -69.524   3.586  32.850  1.00 10.00      A   
ATOM    951  N   LYS A 107     -67.316   3.392  32.460  1.00 10.00      A   
ATOM    952  HN  LYS A 107     -66.584   2.808  32.168  1.00 10.00      A   
ATOM    953  CA  LYS A 107     -67.014   4.765  32.839  1.00 10.00      A   
ATOM    954  CB  LYS A 107     -66.836   4.866  34.358  1.00 10.00      A   
ATOM    955  CG  LYS A 107     -65.633   4.097  34.890  1.00 10.00      A   
ATOM    956  CD  LYS A 107     -65.388   4.383  36.364  1.00 10.00      A   
ATOM    957  CE  LYS A 107     -63.986   3.964  36.791  1.00 10.00      A   
ATOM    958  NZ  LYS A 107     -62.927   4.788  36.144  1.00 10.00      A   
ATOM    959  HZ1 LYS A 107     -63.168   5.798  36.213  1.00 10.00      A   
ATOM    960  HZ2 LYS A 107     -62.833   4.528  35.143  1.00 10.00      A   
ATOM    961  HZ3 LYS A 107     -62.011   4.632  36.616  1.00 10.00      A   
ATOM    962  C   LYS A 107     -65.742   5.236  32.145  1.00 10.00      A   
ATOM    963  O   LYS A 107     -64.876   4.429  31.805  1.00 10.00      A   
ATOM    964  N   PHE A 108     -65.628   6.539  31.936  1.00 10.00      A   
ATOM    965  HN  PHE A 108     -66.349   7.142  32.225  1.00 10.00      A   
ATOM    966  CA  PHE A 108     -64.452   7.100  31.295  1.00 10.00      A   
ATOM    967  CB  PHE A 108     -64.857   8.091  30.200  1.00 10.00      A   
ATOM    968  CG  PHE A 108     -63.744   8.448  29.254  1.00 10.00      A   
ATOM    969  CD1 PHE A 108     -63.219   7.500  28.390  1.00 10.00      A   
ATOM    970  CD2 PHE A 108     -63.227   9.731  29.228  1.00 10.00      A   
ATOM    971  CE1 PHE A 108     -62.198   7.827  27.519  1.00 10.00      A   
ATOM    972  CE2 PHE A 108     -62.207  10.066  28.360  1.00 10.00      A   
ATOM    973  CZ  PHE A 108     -61.691   9.113  27.505  1.00 10.00      A   
ATOM    974  C   PHE A 108     -63.572   7.779  32.338  1.00 10.00      A   
ATOM    975  O   PHE A 108     -64.064   8.241  33.368  1.00 10.00      A   
ATOM    976  N   MET A 109     -62.272   7.814  32.077  1.00 10.00      A   
ATOM    977  HN  MET A 109     -61.944   7.420  31.244  1.00 10.00      A   
ATOM    978  CA  MET A 109     -61.320   8.429  32.993  1.00 10.00      A   
ATOM    979  CB  MET A 109     -59.885   8.054  32.610  1.00 10.00      A   
ATOM    980  CG  MET A 109     -59.663   6.564  32.393  1.00 10.00      A   
ATOM    981  SD  MET A 109     -60.057   5.563  33.845  1.00 10.00      A   
ATOM    982  CE  MET A 109     -58.667   5.949  34.906  1.00 10.00      A   
ATOM    983  C   MET A 109     -61.489   9.943  33.015  1.00 10.00      A   
ATOM    984  O   MET A 109     -61.579  10.587  31.969  1.00 10.00      A   
ATOM    985  N   GLY A 110     -61.516  10.508  34.212  1.00 10.00      A   
ATOM    986  HN  GLY A 110     -61.405   9.947  35.010  1.00 10.00      A   
ATOM    987  CA  GLY A 110     -61.691  11.941  34.354  1.00 10.00      A   
ATOM    988  C   GLY A 110     -60.383  12.702  34.282  1.00 10.00      A   
ATOM    989  O   GLY A 110     -60.203  13.706  34.976  1.00 10.00      A   
ATOM    990  N   SER A 111     -59.479  12.239  33.428  1.00 10.00      A   
ATOM    991  HN  SER A 111     -59.694  11.447  32.891  1.00 10.00      A   
ATOM    992  CA  SER A 111     -58.175  12.862  33.260  1.00 10.00      A   
ATOM    993  CB  SER A 111     -57.338  12.020  32.297  1.00 10.00      A   
ATOM    994  OG  SER A 111     -57.803  10.680  32.286  1.00 10.00      A   
ATOM    995  HG  SER A 111     -57.428  10.208  33.039  1.00 10.00      A   
ATOM    996  C   SER A 111     -58.301  14.292  32.736  1.00 10.00      A   
ATOM    997  O   SER A 111     -57.558  15.182  33.145  1.00 10.00      A   
ATOM    998  N   LYS A 112     -59.263  14.509  31.849  1.00 10.00      A   
ATOM    999  HN  LYS A 112     -59.841  13.766  31.581  1.00 10.00      A   
ATOM   1000  CA  LYS A 112     -59.484  15.827  31.267  1.00 10.00      A   
ATOM   1001  CB  LYS A 112     -60.088  15.708  29.863  1.00 10.00      A   
ATOM   1002  CG  LYS A 112     -59.176  15.052  28.837  1.00 10.00      A   
ATOM   1003  CD  LYS A 112     -59.741  15.196  27.431  1.00 10.00      A   
ATOM   1004  CE  LYS A 112     -58.765  14.684  26.384  1.00 10.00      A   
ATOM   1005  NZ  LYS A 112     -59.137  15.112  25.009  1.00 10.00      A   
ATOM   1006  HZ1 LYS A 112     -59.208  16.149  24.962  1.00 10.00      A   
ATOM   1007  HZ2 LYS A 112     -60.056  14.705  24.740  1.00 10.00      A   
ATOM   1008  HZ3 LYS A 112     -58.415  14.794  24.328  1.00 10.00      A   
ATOM   1009  C   LYS A 112     -60.377  16.683  32.163  1.00 10.00      A   
ATOM   1010  O   LYS A 112     -60.762  17.792  31.798  1.00 10.00      A   
ATOM   1011  N   CYS A 113     -60.698  16.165  33.341  1.00 10.00      A   
ATOM   1012  HN  CYS A 113     -60.356  15.276  33.582  1.00 10.00      A   
ATOM   1013  CA  CYS A 113     -61.540  16.881  34.289  1.00 10.00      A   
ATOM   1014  CB  CYS A 113     -62.720  15.996  34.712  1.00 10.00      A   
ATOM   1015  SG  CYS A 113     -64.028  16.847  35.629  1.00 10.00      A   
ATOM   1016  HG  CYS A 113     -63.947  18.140  35.342  1.00 10.00      A   
ATOM   1017  C   CYS A 113     -60.720  17.289  35.510  1.00 10.00      A   
ATOM   1018  O   CYS A 113     -61.271  17.621  36.560  1.00 10.00      A   
ATOM   1019  N   SER A 114     -59.397  17.250  35.361  1.00 10.00      A   
ATOM   1020  HN  SER A 114     -59.025  16.987  34.494  1.00 10.00      A   
ATOM   1021  CA  SER A 114     -58.480  17.602  36.445  1.00 10.00      A   
ATOM   1022  CB  SER A 114     -58.647  19.074  36.849  1.00 10.00      A   
ATOM   1023  OG  SER A 114     -58.504  19.930  35.723  1.00 10.00      A   
ATOM   1024  HG  SER A 114     -57.696  19.695  35.250  1.00 10.00      A   
ATOM   1025  C   SER A 114     -58.664  16.671  37.648  1.00 10.00      A   
ATOM   1026  O   SER A 114     -58.359  17.030  38.785  1.00 10.00      A   
ATOM   1027  N   ASN A 115     -59.158  15.468  37.377  1.00 10.00      A   
ATOM   1028  HN  ASN A 115     -59.370  15.241  36.445  1.00 10.00      A   
ATOM   1029  CA  ASN A 115     -59.389  14.471  38.416  1.00 10.00      A   
ATOM   1030  CB  ASN A 115     -60.890  14.272  38.652  1.00 10.00      A   
ATOM   1031  CG  ASN A 115     -61.358  14.848  39.974  1.00 10.00      A   
ATOM   1032  OD1 ASN A 115     -61.720  16.024  40.060  1.00 10.00      A   
ATOM   1033  ND2 ASN A 115     -61.368  14.021  41.008  1.00 10.00      A   
ATOM   1034 HD21 ASN A 115     -61.077  13.094  40.865  1.00 10.00      A   
ATOM   1035 HD22 ASN A 115     -61.663  14.369  41.877  1.00 10.00      A   
ATOM   1036  C   ASN A 115     -58.736  13.152  38.027  1.00 10.00      A   
ATOM   1037  O   ASN A 115     -59.414  12.170  37.709  1.00 10.00      A   
ATOM   1038  N   SER A 116     -57.414  13.138  38.041  1.00 10.00      A   
ATOM   1039  HN  SER A 116     -56.930  13.946  38.307  1.00 10.00      A   
ATOM   1040  CA  SER A 116     -56.661  11.953  37.670  1.00 10.00      A   
ATOM   1041  CB  SER A 116     -55.699  12.301  36.534  1.00 10.00      A   
ATOM   1042  OG  SER A 116     -56.269  13.277  35.675  1.00 10.00      A   
ATOM   1043  HG  SER A 116     -55.761  14.093  35.739  1.00 10.00      A   
ATOM   1044  C   SER A 116     -55.889  11.387  38.859  1.00 10.00      A   
ATOM   1045  O   SER A 116     -55.761  10.169  39.009  1.00 10.00      A   
ATOM   1046  N   GLY A 117     -55.383  12.276  39.706  1.00 10.00      A   
ATOM   1047  HN  GLY A 117     -55.533  13.233  39.547  1.00 10.00      A   
ATOM   1048  CA  GLY A 117     -54.623  11.850  40.863  1.00 10.00      A   
ATOM   1049  C   GLY A 117     -53.245  11.357  40.477  1.00 10.00      A   
ATOM   1050  O   GLY A 117     -52.700  10.449  41.104  1.00 10.00      A   
ATOM   1051  N   ILE A 118     -52.684  11.959  39.439  1.00 10.00      A   
ATOM   1052  HN  ILE A 118     -53.166  12.685  38.990  1.00 10.00      A   
ATOM   1053  CA  ILE A 118     -51.365  11.585  38.954  1.00 10.00      A   
ATOM   1054  CB  ILE A 118     -51.456  10.679  37.700  1.00 10.00      A   
ATOM   1055  CG1 ILE A 118     -50.088  10.084  37.344  1.00 10.00      A   
ATOM   1056  CG2 ILE A 118     -52.050  11.433  36.513  1.00 10.00      A   
ATOM   1057  CD1 ILE A 118     -50.141   9.033  36.256  1.00 10.00      A   
ATOM   1058  C   ILE A 118     -50.546  12.834  38.637  1.00 10.00      A   
ATOM   1059  O   ILE A 118     -51.098  13.866  38.235  1.00 10.00      A   
ATOM   1060  N   GLU A 119     -49.242  12.742  38.846  1.00 10.00      A   
ATOM   1061  HN  GLU A 119     -48.872  11.900  39.187  1.00 10.00      A   
ATOM   1062  CA  GLU A 119     -48.342  13.850  38.580  1.00 10.00      A   
ATOM   1063  CB  GLU A 119     -47.061  13.716  39.412  1.00 10.00      A   
ATOM   1064  CG  GLU A 119     -46.202  14.969  39.439  1.00 10.00      A   
ATOM   1065  CD  GLU A 119     -47.023  16.214  39.684  1.00 10.00      A   
ATOM   1066  OE1 GLU A 119     -47.346  16.920  38.705  1.00 10.00      A   
ATOM   1067  OE2 GLU A 119     -47.361  16.487  40.852  1.00 10.00      A   
ATOM   1068  C   GLU A 119     -48.002  13.912  37.096  1.00 10.00      A   
ATOM   1069  O   GLU A 119     -47.972  12.884  36.412  1.00 10.00      A   
ATOM   1070  N   CYS A 120     -47.756  15.115  36.604  1.00 10.00      A   
ATOM   1071  HN  CYS A 120     -47.786  15.894  37.207  1.00 10.00      A   
ATOM   1072  CA  CYS A 120     -47.423  15.318  35.206  1.00 10.00      A   
ATOM   1073  CB  CYS A 120     -48.501  16.162  34.522  1.00 10.00      A   
ATOM   1074  SG  CYS A 120     -50.197  15.667  34.908  1.00 10.00      A   
ATOM   1075  HG  CYS A 120     -50.137  14.615  35.713  1.00 10.00      A   
ATOM   1076  C   CYS A 120     -46.067  16.006  35.078  1.00 10.00      A   
ATOM   1077  O   CYS A 120     -45.974  17.235  35.136  1.00 10.00      A   
ATOM   1078  N   ASP A 121     -45.015  15.211  34.932  1.00 10.00      A   
ATOM   1079  HN  ASP A 121     -45.148  14.239  34.912  1.00 10.00      A   
ATOM   1080  CA  ASP A 121     -43.665  15.752  34.798  1.00 10.00      A   
ATOM   1081  CB  ASP A 121     -42.609  14.642  34.896  1.00 10.00      A   
ATOM   1082  CG  ASP A 121     -41.187  15.173  35.015  1.00 10.00      A   
ATOM   1083  OD1 ASP A 121     -40.992  16.408  34.953  1.00 10.00      A   
ATOM   1084  OD2 ASP A 121     -40.256  14.350  35.179  1.00 10.00      A   
ATOM   1085  C   ASP A 121     -43.525  16.509  33.484  1.00 10.00      A   
ATOM   1086  O   ASP A 121     -43.552  15.919  32.406  1.00 10.00      A   
ATOM   1087  N   SER A 122     -43.392  17.821  33.584  1.00 10.00      A   
ATOM   1088  HN  SER A 122     -43.383  18.237  34.474  1.00 10.00      A   
ATOM   1089  CA  SER A 122     -43.255  18.663  32.410  1.00 10.00      A   
ATOM   1090  CB  SER A 122     -44.241  19.829  32.498  1.00 10.00      A   
ATOM   1091  OG  SER A 122     -45.492  19.393  33.005  1.00 10.00      A   
ATOM   1092  HG  SER A 122     -45.372  18.562  33.477  1.00 10.00      A   
ATOM   1093  C   SER A 122     -41.832  19.194  32.282  1.00 10.00      A   
ATOM   1094  O   SER A 122     -41.535  19.982  31.386  1.00 10.00      A   
ATOM   1095  N   SER A 123     -40.950  18.744  33.163  1.00 10.00      A   
ATOM   1096  HN  SER A 123     -41.232  18.086  33.838  1.00 10.00      A   
ATOM   1097  CA  SER A 123     -39.571  19.205  33.149  1.00 10.00      A   
ATOM   1098  CB  SER A 123     -39.225  19.840  34.495  1.00 10.00      A   
ATOM   1099  OG  SER A 123     -40.116  20.905  34.792  1.00 10.00      A   
ATOM   1100  HG  SER A 123     -40.334  20.890  35.731  1.00 10.00      A   
ATOM   1101  C   SER A 123     -38.582  18.090  32.812  1.00 10.00      A   
ATOM   1102  O   SER A 123     -37.483  18.355  32.316  1.00 10.00      A   
ATOM   1103  N   GLY A 124     -38.961  16.852  33.093  1.00 10.00      A   
ATOM   1104  HN  GLY A 124     -39.840  16.698  33.510  1.00 10.00      A   
ATOM   1105  CA  GLY A 124     -38.088  15.725  32.815  1.00 10.00      A   
ATOM   1106  C   GLY A 124     -37.901  15.475  31.331  1.00 10.00      A   
ATOM   1107  O   GLY A 124     -38.828  15.658  30.541  1.00 10.00      A   
ATOM   1108  N   THR A 125     -36.704  15.055  30.954  1.00 10.00      A   
ATOM   1109  HN  THR A 125     -36.012  14.915  31.634  1.00 10.00      A   
ATOM   1110  CA  THR A 125     -36.386  14.775  29.568  1.00 10.00      A   
ATOM   1111  CB  THR A 125     -35.104  15.510  29.130  1.00 10.00      A   
ATOM   1112  OG1 THR A 125     -34.145  15.494  30.203  1.00 10.00      A   
ATOM   1113  HG1 THR A 125     -33.361  15.001  29.921  1.00 10.00      A   
ATOM   1114  CG2 THR A 125     -35.419  16.951  28.750  1.00 10.00      A   
ATOM   1115  C   THR A 125     -36.230  13.273  29.346  1.00 10.00      A   
ATOM   1116  O   THR A 125     -35.114  12.750  29.267  1.00 10.00      A   
ATOM   1117  N   CYS A 126     -37.357  12.583  29.261  1.00 10.00      A   
ATOM   1118  HN  CYS A 126     -38.211  13.057  29.329  1.00 10.00      A   
ATOM   1119  CA  CYS A 126     -37.363  11.143  29.060  1.00 10.00      A   
ATOM   1120  CB  CYS A 126     -38.744  10.580  29.398  1.00 10.00      A   
ATOM   1121  SG  CYS A 126     -39.623  11.503  30.681  1.00 10.00      A   
ATOM   1122  HG  CYS A 126     -39.013  11.274  31.836  1.00 10.00      A   
ATOM   1123  C   CYS A 126     -36.996  10.794  27.622  1.00 10.00      A   
ATOM   1124  O   CYS A 126     -36.864  11.675  26.771  1.00 10.00      A   
ATOM   1125  N   ILE A 127     -36.837   9.506  27.357  1.00 10.00      A   
ATOM   1126  HN  ILE A 127     -36.964   8.853  28.077  1.00 10.00      A   
ATOM   1127  CA  ILE A 127     -36.489   9.037  26.024  1.00 10.00      A   
ATOM   1128  CB  ILE A 127     -35.893   7.612  26.063  1.00 10.00      A   
ATOM   1129  CG1 ILE A 127     -36.887   6.631  26.690  1.00 10.00      A   
ATOM   1130  CG2 ILE A 127     -34.576   7.603  26.824  1.00 10.00      A   
ATOM   1131  CD1 ILE A 127     -36.579   5.180  26.398  1.00 10.00      A   
ATOM   1132  C   ILE A 127     -37.719   9.032  25.121  1.00 10.00      A   
ATOM   1133  O   ILE A 127     -38.805   9.446  25.539  1.00 10.00      A   
ATOM   1134  N   ASN A 128     -37.533   8.564  23.888  1.00 10.00      A   
ATOM   1135  HN  ASN A 128     -36.630   8.282  23.625  1.00 10.00      A   
ATOM   1136  CA  ASN A 128     -38.608   8.479  22.894  1.00 10.00      A   
ATOM   1137  CB  ASN A 128     -39.856   7.764  23.441  1.00 10.00      A   
ATOM   1138  CG  ASN A 128     -39.699   6.256  23.498  1.00 10.00      A   
ATOM   1139  OD1 ASN A 128     -38.972   5.663  22.706  1.00 10.00      A   
ATOM   1140  ND2 ASN A 128     -40.397   5.622  24.421  1.00 10.00      A   
ATOM   1141 HD21 ASN A 128     -40.979   6.152  25.012  1.00 10.00      A   
ATOM   1142 HD22 ASN A 128     -40.304   4.650  24.486  1.00 10.00      A   
ATOM   1143  C   ASN A 128     -38.968   9.848  22.320  1.00 10.00      A   
ATOM   1144  O   ASN A 128     -38.934  10.857  23.025  1.00 10.00      A   
ATOM   1145  N   PRO A 129     -39.293   9.902  21.017  1.00 10.00      A   
ATOM   1146  CA  PRO A 129     -39.671  11.145  20.339  1.00 10.00      A   
ATOM   1147  CB  PRO A 129     -39.644  10.771  18.845  1.00 10.00      A   
ATOM   1148  CG  PRO A 129     -39.010   9.423  18.778  1.00 10.00      A   
ATOM   1149  CD  PRO A 129     -39.296   8.763  20.092  1.00 10.00      A   
ATOM   1150  C   PRO A 129     -41.071  11.613  20.749  1.00 10.00      A   
ATOM   1151  O   PRO A 129     -41.525  11.336  21.865  1.00 10.00      A   
ATOM   1152  N   SER A 130     -41.749  12.305  19.834  1.00 10.00      A   
ATOM   1153  HN  SER A 130     -41.331  12.471  18.965  1.00 10.00      A   
ATOM   1154  CA  SER A 130     -43.093  12.828  20.077  1.00 10.00      A   
ATOM   1155  CB  SER A 130     -44.080  11.700  20.408  1.00 10.00      A   
ATOM   1156  OG  SER A 130     -43.954  10.623  19.489  1.00 10.00      A   
ATOM   1157  HG  SER A 130     -44.296   9.816  19.897  1.00 10.00      A   
ATOM   1158  C   SER A 130     -43.068  13.889  21.177  1.00 10.00      A   
ATOM   1159  O   SER A 130     -43.312  13.598  22.350  1.00 10.00      A   
ATOM   1160  N   ASN A 131     -42.757  15.119  20.788  1.00 10.00      A   
ATOM   1161  HN  ASN A 131     -42.579  15.288  19.838  1.00 10.00      A   
ATOM   1162  CA  ASN A 131     -42.675  16.226  21.732  1.00 10.00      A   
ATOM   1163  CB  ASN A 131     -41.753  17.326  21.200  1.00 10.00      A   
ATOM   1164  CG  ASN A 131     -40.494  17.484  22.033  1.00 10.00      A   
ATOM   1165  OD1 ASN A 131     -40.419  18.337  22.920  1.00 10.00      A   
ATOM   1166  ND2 ASN A 131     -39.493  16.664  21.753  1.00 10.00      A   
ATOM   1167 HD21 ASN A 131     -39.615  16.008  21.032  1.00 10.00      A   
ATOM   1168 HD22 ASN A 131     -38.668  16.741  22.279  1.00 10.00      A   
ATOM   1169  C   ASN A 131     -44.047  16.796  22.069  1.00 10.00      A   
ATOM   1170  O   ASN A 131     -44.891  16.979  21.184  1.00 10.00      A   
ATOM   1171  N   TRP A 132     -44.246  17.060  23.358  1.00 10.00      A   
ATOM   1172  HN  TRP A 132     -43.518  16.875  23.988  1.00 10.00      A   
ATOM   1173  CA  TRP A 132     -45.490  17.619  23.885  1.00 10.00      A   
ATOM   1174  CB  TRP A 132     -45.600  19.118  23.603  1.00 10.00      A   
ATOM   1175  CG  TRP A 132     -44.509  19.912  24.249  1.00 10.00      A   
ATOM   1176  CD1 TRP A 132     -44.324  20.113  25.586  1.00 10.00      A   
ATOM   1177  CD2 TRP A 132     -43.445  20.604  23.589  1.00 10.00      A   
ATOM   1178  NE1 TRP A 132     -43.213  20.889  25.800  1.00 10.00      A   
ATOM   1179  HE1 TRP A 132     -42.875  21.173  26.678  1.00 10.00      A   
ATOM   1180  CE2 TRP A 132     -42.656  21.205  24.589  1.00 10.00      A   
ATOM   1181  CE3 TRP A 132     -43.084  20.776  22.250  1.00 10.00      A   
ATOM   1182  CZ2 TRP A 132     -41.527  21.962  24.293  1.00 10.00      A   
ATOM   1183  CZ3 TRP A 132     -41.964  21.529  21.958  1.00 10.00      A   
ATOM   1184  CH2 TRP A 132     -41.198  22.113  22.974  1.00 10.00      A   
ATOM   1185  C   TRP A 132     -46.729  16.868  23.416  1.00 10.00      A   
ATOM   1186  O   TRP A 132     -47.500  17.360  22.591  1.00 10.00      A   
ATOM   1187  N   CYS A 133     -46.914  15.671  23.952  1.00 10.00      A   
ATOM   1188  HN  CYS A 133     -46.271  15.338  24.614  1.00 10.00      A   
ATOM   1189  CA  CYS A 133     -48.058  14.848  23.604  1.00 10.00      A   
ATOM   1190  CB  CYS A 133     -47.722  13.369  23.791  1.00 10.00      A   
ATOM   1191  SG  CYS A 133     -46.236  12.834  22.918  1.00 10.00      A   
ATOM   1192  HG  CYS A 133     -45.529  13.916  22.622  1.00 10.00      A   
ATOM   1193  C   CYS A 133     -49.262  15.228  24.457  1.00 10.00      A   
ATOM   1194  O   CYS A 133     -49.241  15.085  25.681  1.00 10.00      A   
ATOM   1195  N   ASP A 134     -50.303  15.726  23.812  1.00 10.00      A   
ATOM   1196  HN  ASP A 134     -50.263  15.816  22.835  1.00 10.00      A   
ATOM   1197  CA  ASP A 134     -51.511  16.133  24.517  1.00 10.00      A   
ATOM   1198  CB  ASP A 134     -52.026  17.469  23.973  1.00 10.00      A   
ATOM   1199  CG  ASP A 134     -52.830  18.240  24.999  1.00 10.00      A   
ATOM   1200  OD1 ASP A 134     -54.060  18.047  25.059  1.00 10.00      A   
ATOM   1201  OD2 ASP A 134     -52.232  19.035  25.758  1.00 10.00      A   
ATOM   1202  C   ASP A 134     -52.580  15.052  24.400  1.00 10.00      A   
ATOM   1203  O   ASP A 134     -52.342  14.010  23.789  1.00 10.00      A   
ATOM   1204  N   GLY A 135     -53.757  15.298  24.963  1.00 10.00      A   
ATOM   1205  HN  GLY A 135     -53.910  16.166  25.406  1.00 10.00      A   
ATOM   1206  CA  GLY A 135     -54.825  14.319  24.904  1.00 10.00      A   
ATOM   1207  C   GLY A 135     -55.590  14.394  23.600  1.00 10.00      A   
ATOM   1208  O   GLY A 135     -56.763  14.772  23.581  1.00 10.00      A   
ATOM   1209  N   VAL A 136     -54.919  14.045  22.507  1.00 10.00      A   
ATOM   1210  HN  VAL A 136     -53.982  13.760  22.594  1.00 10.00      A   
ATOM   1211  CA  VAL A 136     -55.529  14.080  21.185  1.00 10.00      A   
ATOM   1212  CB  VAL A 136     -54.462  14.119  20.068  1.00 10.00      A   
ATOM   1213  CG1 VAL A 136     -55.069  14.607  18.761  1.00 10.00      A   
ATOM   1214  CG2 VAL A 136     -53.285  14.992  20.477  1.00 10.00      A   
ATOM   1215  C   VAL A 136     -56.447  12.877  20.974  1.00 10.00      A   
ATOM   1216  O   VAL A 136     -57.644  12.941  21.253  1.00 10.00      A   
ATOM   1217  N   SER A 137     -55.884  11.786  20.473  1.00 10.00      A   
ATOM   1218  HN  SER A 137     -54.930  11.801  20.239  1.00 10.00      A   
ATOM   1219  CA  SER A 137     -56.652  10.572  20.230  1.00 10.00      A   
ATOM   1220  CB  SER A 137     -57.297  10.642  18.843  1.00 10.00      A   
ATOM   1221  OG  SER A 137     -56.604  11.562  18.012  1.00 10.00      A   
ATOM   1222  HG  SER A 137     -55.645  11.387  18.071  1.00 10.00      A   
ATOM   1223  C   SER A 137     -55.758   9.341  20.331  1.00 10.00      A   
ATOM   1224  O   SER A 137     -56.083   8.272  19.806  1.00 10.00      A   
ATOM   1225  N   HIS A 138     -54.632   9.495  21.015  1.00 10.00      A   
ATOM   1226  HN  HIS A 138     -54.433  10.361  21.427  1.00 10.00      A   
ATOM   1227  CA  HIS A 138     -53.685   8.406  21.170  1.00 10.00      A   
ATOM   1228  CB  HIS A 138     -52.318   8.801  20.592  1.00 10.00      A   
ATOM   1229  CG  HIS A 138     -51.574   9.837  21.390  1.00 10.00      A   
ATOM   1230  ND1 HIS A 138     -51.800  11.181  21.210  1.00 10.00      A   
ATOM   1231  CD2 HIS A 138     -50.630   9.669  22.349  1.00 10.00      A   
ATOM   1232  CE1 HIS A 138     -50.998  11.798  22.055  1.00 10.00      A   
ATOM   1233  NE2 HIS A 138     -50.273  10.924  22.764  1.00 10.00      A   
ATOM   1234  HE2 HIS A 138     -49.617  11.141  23.460  1.00 10.00      A   
ATOM   1235  C   HIS A 138     -53.532   8.012  22.631  1.00 10.00      A   
ATOM   1236  O   HIS A 138     -54.081   8.655  23.528  1.00 10.00      A   
ATOM   1237  N   CYS A 139     -52.784   6.949  22.851  1.00 10.00      A   
ATOM   1238  HN  CYS A 139     -52.397   6.479  22.086  1.00 10.00      A   
ATOM   1239  CA  CYS A 139     -52.515   6.449  24.187  1.00 10.00      A   
ATOM   1240  CB  CYS A 139     -53.370   5.222  24.504  1.00 10.00      A   
ATOM   1241  SG  CYS A 139     -55.138   5.439  24.193  1.00 10.00      A   
ATOM   1242  HG  CYS A 139     -55.587   4.319  23.634  1.00 10.00      A   
ATOM   1243  C   CYS A 139     -51.019   6.152  24.380  1.00 10.00      A   
ATOM   1244  O   CYS A 139     -50.443   6.553  25.392  1.00 10.00      A   
ATOM   1245  N   PRO A 140     -50.364   5.431  23.425  1.00 10.00      A   
ATOM   1246  CA  PRO A 140     -48.928   5.115  23.513  1.00 10.00      A   
ATOM   1247  CB  PRO A 140     -48.710   4.063  22.411  1.00 10.00      A   
ATOM   1248  CG  PRO A 140     -50.076   3.633  22.000  1.00 10.00      A   
ATOM   1249  CD  PRO A 140     -50.956   4.822  22.222  1.00 10.00      A   
ATOM   1250  C   PRO A 140     -48.038   6.342  23.268  1.00 10.00      A   
ATOM   1251  O   PRO A 140     -48.411   7.471  23.588  1.00 10.00      A   
ATOM   1252  N   GLY A 141     -46.873   6.118  22.677  1.00 10.00      A   
ATOM   1253  HN  GLY A 141     -46.645   5.206  22.398  1.00 10.00      A   
ATOM   1254  CA  GLY A 141     -45.932   7.198  22.428  1.00 10.00      A   
ATOM   1255  C   GLY A 141     -46.270   8.070  21.229  1.00 10.00      A   
ATOM   1256  O   GLY A 141     -45.524   8.104  20.248  1.00 10.00      A   
ATOM   1257  N   GLY A 142     -47.384   8.783  21.315  1.00 10.00      A   
ATOM   1258  HN  GLY A 142     -47.944   8.697  22.115  1.00 10.00      A   
ATOM   1259  CA  GLY A 142     -47.791   9.671  20.243  1.00 10.00      A   
ATOM   1260  C   GLY A 142     -48.495   8.955  19.108  1.00 10.00      A   
ATOM   1261  O   GLY A 142     -48.597   7.726  19.101  1.00 10.00      A   
ATOM   1262  N   GLU A 143     -48.980   9.731  18.148  1.00 10.00      A   
ATOM   1263  HN  GLU A 143     -48.863  10.700  18.218  1.00 10.00      A   
ATOM   1264  CA  GLU A 143     -49.676   9.188  16.992  1.00 10.00      A   
ATOM   1265  CB  GLU A 143     -51.197   9.284  17.176  1.00 10.00      A   
ATOM   1266  CG  GLU A 143     -51.728  10.693  17.406  1.00 10.00      A   
ATOM   1267  CD  GLU A 143     -53.239  10.766  17.282  1.00 10.00      A   
ATOM   1268  OE1 GLU A 143     -53.756  10.542  16.166  1.00 10.00      A   
ATOM   1269  OE2 GLU A 143     -53.920  11.033  18.294  1.00 10.00      A   
ATOM   1270  C   GLU A 143     -49.248   9.914  15.720  1.00 10.00      A   
ATOM   1271  O   GLU A 143     -48.503  10.896  15.778  1.00 10.00      A   
ATOM   1272  N   ASP A 144     -49.712   9.422  14.578  1.00 10.00      A   
ATOM   1273  HN  ASP A 144     -50.298   8.640  14.603  1.00 10.00      A   
ATOM   1274  CA  ASP A 144     -49.385  10.022  13.289  1.00 10.00      A   
ATOM   1275  CB  ASP A 144     -49.440   8.968  12.176  1.00 10.00      A   
ATOM   1276  CG  ASP A 144     -49.134   9.535  10.799  1.00 10.00      A   
ATOM   1277  OD1 ASP A 144     -48.031  10.085  10.609  1.00 10.00      A   
ATOM   1278  OD2 ASP A 144     -49.994   9.407   9.898  1.00 10.00      A   
ATOM   1279  C   ASP A 144     -50.349  11.162  12.984  1.00 10.00      A   
ATOM   1280  O   ASP A 144     -51.532  10.933  12.718  1.00 10.00      A   
ATOM   1281  N   GLU A 145     -49.840  12.384  13.052  1.00 10.00      A   
ATOM   1282  HN  GLU A 145     -48.890  12.489  13.273  1.00 10.00      A   
ATOM   1283  CA  GLU A 145     -50.641  13.575  12.801  1.00 10.00      A   
ATOM   1284  CB  GLU A 145     -49.848  14.825  13.192  1.00 10.00      A   
ATOM   1285  CG  GLU A 145     -50.662  16.107  13.229  1.00 10.00      A   
ATOM   1286  CD  GLU A 145     -51.750  16.093  14.286  1.00 10.00      A   
ATOM   1287  OE1 GLU A 145     -52.898  15.731  13.954  1.00 10.00      A   
ATOM   1288  OE2 GLU A 145     -51.465  16.459  15.447  1.00 10.00      A   
ATOM   1289  C   GLU A 145     -51.080  13.644  11.336  1.00 10.00      A   
ATOM   1290  O   GLU A 145     -52.239  13.359  11.017  1.00 10.00      A   
ATOM   1291  N   ASN A 146     -50.146  14.016  10.462  1.00 10.00      A   
ATOM   1292  HN  ASN A 146     -49.252  14.235  10.797  1.00 10.00      A   
ATOM   1293  CA  ASN A 146     -50.399  14.121   9.021  1.00 10.00      A   
ATOM   1294  CB  ASN A 146     -50.930  12.806   8.441  1.00 10.00      A   
ATOM   1295  CG  ASN A 146     -51.058  12.841   6.931  1.00 10.00      A   
ATOM   1296  OD1 ASN A 146     -50.289  13.513   6.246  1.00 10.00      A   
ATOM   1297  ND2 ASN A 146     -52.029  12.113   6.403  1.00 10.00      A   
ATOM   1298 HD21 ASN A 146     -52.603  11.599   7.010  1.00 10.00      A   
ATOM   1299 HD22 ASN A 146     -52.139  12.121   5.428  1.00 10.00      A   
ATOM   1300  C   ASN A 146     -51.319  15.290   8.659  1.00 10.00      A   
ATOM   1301  O   ASN A 146     -52.487  15.338   9.053  1.00 10.00      A   
ATOM   1302  N   ARG A 147     -50.781  16.234   7.903  1.00 10.00      A   
ATOM   1303  HN  ARG A 147     -49.845  16.146   7.620  1.00 10.00      A   
ATOM   1304  CA  ARG A 147     -51.543  17.395   7.466  1.00 10.00      A   
ATOM   1305  CB  ARG A 147     -51.207  18.630   8.300  1.00 10.00      A   
ATOM   1306  CG  ARG A 147     -49.726  18.834   8.555  1.00 10.00      A   
ATOM   1307  CD  ARG A 147     -49.464  20.204   9.147  1.00 10.00      A   
ATOM   1308  NE  ARG A 147     -49.139  21.178   8.117  1.00 10.00      A   
ATOM   1309  HE  ARG A 147     -48.272  21.057   7.643  1.00 10.00      A   
ATOM   1310  CZ  ARG A 147     -49.901  22.214   7.782  1.00 10.00      A   
ATOM   1311  NH1 ARG A 147     -51.065  22.428   8.392  1.00 10.00      A   
ATOM   1312 HH11 ARG A 147     -51.633  23.210   8.131  1.00 10.00      A   
ATOM   1313 HH12 ARG A 147     -51.375  21.812   9.116  1.00 10.00      A   
ATOM   1314  NH2 ARG A 147     -49.496  23.027   6.820  1.00 10.00      A   
ATOM   1315 HH21 ARG A 147     -48.609  22.852   6.359  1.00 10.00      A   
ATOM   1316 HH22 ARG A 147     -50.053  23.809   6.545  1.00 10.00      A   
ATOM   1317  C   ARG A 147     -51.311  17.658   5.986  1.00 10.00      A   
ATOM   1318  O   ARG A 147     -50.404  17.083   5.386  1.00 10.00      A   
ATOM   1319  N   CYS A 148     -52.122  18.528   5.401  1.00 10.00      A   
ATOM   1320  HN  CYS A 148     -52.812  18.976   5.936  1.00 10.00      A   
ATOM   1321  CA  CYS A 148     -52.005  18.838   3.984  1.00 10.00      A   
ATOM   1322  CB  CYS A 148     -53.228  18.305   3.231  1.00 10.00      A   
ATOM   1323  SG  CYS A 148     -53.842  16.720   3.853  1.00 10.00      A   
ATOM   1324  HG  CYS A 148     -55.169  16.760   3.857  1.00 10.00      A   
ATOM   1325  C   CYS A 148     -51.854  20.337   3.737  1.00 10.00      A   
ATOM   1326  O   CYS A 148     -52.667  21.144   4.196  1.00 10.00      A   
ATOM   1327  N   VAL A 149     -50.805  20.704   3.015  1.00 10.00      A   
ATOM   1328  HN  VAL A 149     -50.176  20.018   2.702  1.00 10.00      A   
ATOM   1329  CA  VAL A 149     -50.552  22.097   2.677  1.00 10.00      A   
ATOM   1330  CB  VAL A 149     -49.425  22.708   3.545  1.00 10.00      A   
ATOM   1331  CG1 VAL A 149     -48.076  22.074   3.236  1.00 10.00      A   
ATOM   1332  CG2 VAL A 149     -49.369  24.222   3.394  1.00 10.00      A   
ATOM   1333  C   VAL A 149     -50.199  22.206   1.194  1.00 10.00      A   
ATOM   1334  O   VAL A 149     -49.543  21.322   0.642  1.00 10.00      A   
ATOM   1335  N   ARG A 150     -50.656  23.264   0.543  1.00 10.00      A   
ATOM   1336  HN  ARG A 150     -51.191  23.937   1.027  1.00 10.00      A   
ATOM   1337  CA  ARG A 150     -50.384  23.460  -0.871  1.00 10.00      A   
ATOM   1338  CB  ARG A 150     -51.644  23.191  -1.696  1.00 10.00      A   
ATOM   1339  CG  ARG A 150     -51.973  21.720  -1.873  1.00 10.00      A   
ATOM   1340  CD  ARG A 150     -51.318  21.147  -3.117  1.00 10.00      A   
ATOM   1341  NE  ARG A 150     -51.612  19.725  -3.276  1.00 10.00      A   
ATOM   1342  HE  ARG A 150     -51.189  19.104  -2.639  1.00 10.00      A   
ATOM   1343  CZ  ARG A 150     -52.416  19.229  -4.215  1.00 10.00      A   
ATOM   1344  NH1 ARG A 150     -53.006  20.039  -5.087  1.00 10.00      A   
ATOM   1345 HH11 ARG A 150     -52.849  21.030  -5.040  1.00 10.00      A   
ATOM   1346 HH12 ARG A 150     -53.612  19.667  -5.794  1.00 10.00      A   
ATOM   1347  NH2 ARG A 150     -52.639  17.922  -4.276  1.00 10.00      A   
ATOM   1348 HH21 ARG A 150     -53.245  17.547  -4.982  1.00 10.00      A   
ATOM   1349 HH22 ARG A 150     -52.203  17.303  -3.615  1.00 10.00      A   
ATOM   1350  C   ARG A 150     -49.885  24.869  -1.146  1.00 10.00      A   
ATOM   1351  O   ARG A 150     -50.142  25.796  -0.375  1.00 10.00      A   
ATOM   1352  N   LEU A 151     -49.162  25.016  -2.242  1.00 10.00      A   
ATOM   1353  HN  LEU A 151     -48.973  24.231  -2.799  1.00 10.00      A   
ATOM   1354  CA  LEU A 151     -48.637  26.305  -2.654  1.00 10.00      A   
ATOM   1355  CB  LEU A 151     -47.128  26.370  -2.410  1.00 10.00      A   
ATOM   1356  CG  LEU A 151     -46.434  27.678  -2.793  1.00 10.00      A   
ATOM   1357  CD1 LEU A 151     -46.717  28.758  -1.761  1.00 10.00      A   
ATOM   1358  CD2 LEU A 151     -44.937  27.464  -2.961  1.00 10.00      A   
ATOM   1359  C   LEU A 151     -48.929  26.493  -4.131  1.00 10.00      A   
ATOM   1360  O   LEU A 151     -48.540  25.663  -4.953  1.00 10.00      A   
ATOM   1361  N   TYR A 152     -49.645  27.553  -4.463  1.00 10.00      A   
ATOM   1362  HN  TYR A 152     -49.959  28.162  -3.759  1.00 10.00      A   
ATOM   1363  CA  TYR A 152     -49.976  27.832  -5.853  1.00 10.00      A   
ATOM   1364  CB  TYR A 152     -51.023  28.939  -5.961  1.00 10.00      A   
ATOM   1365  CG  TYR A 152     -52.420  28.533  -5.543  1.00 10.00      A   
ATOM   1366  CD1 TYR A 152     -52.918  27.269  -5.832  1.00 10.00      A   
ATOM   1367  CD2 TYR A 152     -53.245  29.420  -4.864  1.00 10.00      A   
ATOM   1368  CE1 TYR A 152     -54.198  26.903  -5.458  1.00 10.00      A   
ATOM   1369  CE2 TYR A 152     -54.523  29.064  -4.485  1.00 10.00      A   
ATOM   1370  CZ  TYR A 152     -54.996  27.805  -4.784  1.00 10.00      A   
ATOM   1371  OH  TYR A 152     -56.271  27.448  -4.403  1.00 10.00      A   
ATOM   1372  HH  TYR A 152     -56.286  26.506  -4.185  1.00 10.00      A   
ATOM   1373  C   TYR A 152     -48.726  28.212  -6.635  1.00 10.00      A   
ATOM   1374  O   TYR A 152     -47.728  28.638  -6.062  1.00 10.00      A   
ATOM   1375  N   GLY A 153     -48.789  28.054  -7.944  1.00 10.00      A   
ATOM   1376  HN  GLY A 153     -49.617  27.714  -8.346  1.00 10.00      A   
ATOM   1377  CA  GLY A 153     -47.654  28.375  -8.786  1.00 10.00      A   
ATOM   1378  C   GLY A 153     -47.683  29.794  -9.332  1.00 10.00      A   
ATOM   1379  O   GLY A 153     -46.789  30.585  -9.038  1.00 10.00      A   
ATOM   1380  N   PRO A 154     -48.707  30.145 -10.134  1.00 10.00      A   
ATOM   1381  CA  PRO A 154     -48.835  31.480 -10.744  1.00 10.00      A   
ATOM   1382  CB  PRO A 154     -50.211  31.439 -11.413  1.00 10.00      A   
ATOM   1383  CG  PRO A 154     -50.461  29.997 -11.674  1.00 10.00      A   
ATOM   1384  CD  PRO A 154     -49.816  29.257 -10.539  1.00 10.00      A   
ATOM   1385  C   PRO A 154     -48.775  32.643  -9.752  1.00 10.00      A   
ATOM   1386  O   PRO A 154     -48.225  33.699 -10.063  1.00 10.00      A   
ATOM   1387  N   ASN A 155     -49.342  32.462  -8.568  1.00 10.00      A   
ATOM   1388  HN  ASN A 155     -49.759  31.601  -8.360  1.00 10.00      A   
ATOM   1389  CA  ASN A 155     -49.355  33.530  -7.568  1.00 10.00      A   
ATOM   1390  CB  ASN A 155     -50.781  34.028  -7.298  1.00 10.00      A   
ATOM   1391  CG  ASN A 155     -51.769  32.905  -7.051  1.00 10.00      A   
ATOM   1392  OD1 ASN A 155     -51.432  31.883  -6.458  1.00 10.00      A   
ATOM   1393  ND2 ASN A 155     -52.996  33.078  -7.521  1.00 10.00      A   
ATOM   1394 HD21 ASN A 155     -53.196  33.911  -8.000  1.00 10.00      A   
ATOM   1395 HD22 ASN A 155     -53.656  32.370  -7.368  1.00 10.00      A   
ATOM   1396  C   ASN A 155     -48.638  33.157  -6.272  1.00 10.00      A   
ATOM   1397  O   ASN A 155     -48.452  34.007  -5.401  1.00 10.00      A   
ATOM   1398  N   PHE A 156     -48.235  31.894  -6.154  1.00 10.00      A   
ATOM   1399  HN  PHE A 156     -48.407  31.272  -6.889  1.00 10.00      A   
ATOM   1400  CA  PHE A 156     -47.521  31.403  -4.968  1.00 10.00      A   
ATOM   1401  CB  PHE A 156     -46.127  32.034  -4.864  1.00 10.00      A   
ATOM   1402  CG  PHE A 156     -45.198  31.665  -5.985  1.00 10.00      A   
ATOM   1403  CD1 PHE A 156     -44.634  30.402  -6.046  1.00 10.00      A   
ATOM   1404  CD2 PHE A 156     -44.884  32.583  -6.976  1.00 10.00      A   
ATOM   1405  CE1 PHE A 156     -43.778  30.059  -7.075  1.00 10.00      A   
ATOM   1406  CE2 PHE A 156     -44.030  32.246  -8.008  1.00 10.00      A   
ATOM   1407  CZ  PHE A 156     -43.475  30.982  -8.056  1.00 10.00      A   
ATOM   1408  C   PHE A 156     -48.301  31.600  -3.662  1.00 10.00      A   
ATOM   1409  O   PHE A 156     -47.712  31.855  -2.608  1.00 10.00      A   
ATOM   1410  N   ILE A 157     -49.618  31.476  -3.729  1.00 10.00      A   
ATOM   1411  HN  ILE A 157     -50.037  31.277  -4.590  1.00 10.00      A   
ATOM   1412  CA  ILE A 157     -50.456  31.633  -2.542  1.00 10.00      A   
ATOM   1413  CB  ILE A 157     -51.883  32.114  -2.900  1.00 10.00      A   
ATOM   1414  CG1 ILE A 157     -51.824  33.522  -3.498  1.00 10.00      A   
ATOM   1415  CG2 ILE A 157     -52.798  32.092  -1.681  1.00 10.00      A   
ATOM   1416  CD1 ILE A 157     -53.165  34.061  -3.948  1.00 10.00      A   
ATOM   1417  C   ILE A 157     -50.520  30.327  -1.745  1.00 10.00      A   
ATOM   1418  O   ILE A 157     -50.643  29.243  -2.322  1.00 10.00      A   
ATOM   1419  N   LEU A 158     -50.404  30.441  -0.426  1.00 10.00      A   
ATOM   1420  HN  LEU A 158     -50.276  31.331  -0.034  1.00 10.00      A   
ATOM   1421  CA  LEU A 158     -50.453  29.280   0.458  1.00 10.00      A   
ATOM   1422  CB  LEU A 158     -49.788  29.605   1.793  1.00 10.00      A   
ATOM   1423  CG  LEU A 158     -48.263  29.605   1.802  1.00 10.00      A   
ATOM   1424  CD1 LEU A 158     -47.748  30.388   2.996  1.00 10.00      A   
ATOM   1425  CD2 LEU A 158     -47.733  28.179   1.827  1.00 10.00      A   
ATOM   1426  C   LEU A 158     -51.885  28.826   0.710  1.00 10.00      A   
ATOM   1427  O   LEU A 158     -52.774  29.645   0.952  1.00 10.00      A   
ATOM   1428  N   GLN A 159     -52.094  27.518   0.663  1.00 10.00      A   
ATOM   1429  HN  GLN A 159     -51.336  26.921   0.464  1.00 10.00      A   
ATOM   1430  CA  GLN A 159     -53.408  26.933   0.890  1.00 10.00      A   
ATOM   1431  CB  GLN A 159     -53.996  26.427  -0.429  1.00 10.00      A   
ATOM   1432  CG  GLN A 159     -54.612  27.511  -1.296  1.00 10.00      A   
ATOM   1433  CD  GLN A 159     -55.959  27.977  -0.782  1.00 10.00      A   
ATOM   1434  OE1 GLN A 159     -56.216  27.971   0.417  1.00 10.00      A   
ATOM   1435  NE2 GLN A 159     -56.836  28.370  -1.694  1.00 10.00      A   
ATOM   1436 HE21 GLN A 159     -56.571  28.335  -2.640  1.00 10.00      A   
ATOM   1437 HE22 GLN A 159     -57.713  28.678  -1.386  1.00 10.00      A   
ATOM   1438  C   GLN A 159     -53.310  25.778   1.878  1.00 10.00      A   
ATOM   1439  O   GLN A 159     -52.542  24.840   1.670  1.00 10.00      A   
ATOM   1440  N   VAL A 160     -54.068  25.852   2.958  1.00 10.00      A   
ATOM   1441  HN  VAL A 160     -54.654  26.634   3.084  1.00 10.00      A   
ATOM   1442  CA  VAL A 160     -54.063  24.800   3.964  1.00 10.00      A   
ATOM   1443  CB  VAL A 160     -53.793  25.362   5.379  1.00 10.00      A   
ATOM   1444  CG1 VAL A 160     -53.728  24.237   6.405  1.00 10.00      A   
ATOM   1445  CG2 VAL A 160     -52.501  26.168   5.396  1.00 10.00      A   
ATOM   1446  C   VAL A 160     -55.400  24.071   3.947  1.00 10.00      A   
ATOM   1447  O   VAL A 160     -56.460  24.699   3.972  1.00 10.00      A   
ATOM   1448  N   TYR A 161     -55.353  22.750   3.887  1.00 10.00      A   
ATOM   1449  HN  TYR A 161     -54.481  22.297   3.870  1.00 10.00      A   
ATOM   1450  CA  TYR A 161     -56.572  21.959   3.857  1.00 10.00      A   
ATOM   1451  CB  TYR A 161     -56.333  20.608   3.182  1.00 10.00      A   
ATOM   1452  CG  TYR A 161     -57.602  19.838   2.883  1.00 10.00      A   
ATOM   1453  CD1 TYR A 161     -57.956  18.724   3.633  1.00 10.00      A   
ATOM   1454  CD2 TYR A 161     -58.445  20.223   1.849  1.00 10.00      A   
ATOM   1455  CE1 TYR A 161     -59.109  18.015   3.359  1.00 10.00      A   
ATOM   1456  CE2 TYR A 161     -59.602  19.522   1.568  1.00 10.00      A   
ATOM   1457  CZ  TYR A 161     -59.928  18.417   2.326  1.00 10.00      A   
ATOM   1458  OH  TYR A 161     -61.077  17.708   2.044  1.00 10.00      A   
ATOM   1459  HH  TYR A 161     -61.188  17.003   2.697  1.00 10.00      A   
ATOM   1460  C   TYR A 161     -57.132  21.754   5.257  1.00 10.00      A   
ATOM   1461  O   TYR A 161     -56.461  21.203   6.133  1.00 10.00      A   
ATOM   1462  N   SER A 162     -58.356  22.205   5.462  1.00 10.00      A   
ATOM   1463  HN  SER A 162     -58.838  22.639   4.724  1.00 10.00      A   
ATOM   1464  CA  SER A 162     -59.010  22.061   6.745  1.00 10.00      A   
ATOM   1465  CB  SER A 162     -59.668  23.378   7.165  1.00 10.00      A   
ATOM   1466  OG  SER A 162     -60.349  23.249   8.406  1.00 10.00      A   
ATOM   1467  HG  SER A 162     -59.724  23.377   9.135  1.00 10.00      A   
ATOM   1468  C   SER A 162     -60.034  20.932   6.671  1.00 10.00      A   
ATOM   1469  O   SER A 162     -60.953  20.962   5.848  1.00 10.00      A   
ATOM   1470  N   SER A 163     -59.860  19.934   7.526  1.00 10.00      A   
ATOM   1471  HN  SER A 163     -59.102  19.965   8.150  1.00 10.00      A   
ATOM   1472  CA  SER A 163     -60.744  18.777   7.561  1.00 10.00      A   
ATOM   1473  CB  SER A 163     -60.123  17.700   8.451  1.00 10.00      A   
ATOM   1474  OG  SER A 163     -58.727  17.924   8.601  1.00 10.00      A   
ATOM   1475  HG  SER A 163     -58.324  17.157   9.024  1.00 10.00      A   
ATOM   1476  C   SER A 163     -62.148  19.129   8.060  1.00 10.00      A   
ATOM   1477  O   SER A 163     -63.073  18.323   7.943  1.00 10.00      A   
ATOM   1478  N   GLN A 164     -62.305  20.339   8.590  1.00 10.00      A   
ATOM   1479  HN  GLN A 164     -61.537  20.944   8.629  1.00 10.00      A   
ATOM   1480  CA  GLN A 164     -63.591  20.787   9.117  1.00 10.00      A   
ATOM   1481  CB  GLN A 164     -63.450  22.119   9.855  1.00 10.00      A   
ATOM   1482  CG  GLN A 164     -62.477  22.082  11.021  1.00 10.00      A   
ATOM   1483  CD  GLN A 164     -63.014  22.787  12.251  1.00 10.00      A   
ATOM   1484  OE1 GLN A 164     -63.619  22.163  13.123  1.00 10.00      A   
ATOM   1485  NE2 GLN A 164     -62.796  24.091  12.328  1.00 10.00      A   
ATOM   1486 HE21 GLN A 164     -62.306  24.521  11.596  1.00 10.00      A   
ATOM   1487 HE22 GLN A 164     -63.140  24.576  13.110  1.00 10.00      A   
ATOM   1488  C   GLN A 164     -64.667  20.882   8.038  1.00 10.00      A   
ATOM   1489  O   GLN A 164     -65.640  20.130   8.051  1.00 10.00      A   
ATOM   1490  N   ARG A 165     -64.489  21.800   7.101  1.00 10.00      A   
ATOM   1491  HN  ARG A 165     -63.694  22.373   7.135  1.00 10.00      A   
ATOM   1492  CA  ARG A 165     -65.460  21.989   6.031  1.00 10.00      A   
ATOM   1493  CB  ARG A 165     -65.742  23.478   5.827  1.00 10.00      A   
ATOM   1494  CG  ARG A 165     -66.498  24.121   6.983  1.00 10.00      A   
ATOM   1495  CD  ARG A 165     -65.796  25.374   7.488  1.00 10.00      A   
ATOM   1496  NE  ARG A 165     -65.751  26.429   6.475  1.00 10.00      A   
ATOM   1497  HE  ARG A 165     -65.789  26.150   5.531  1.00 10.00      A   
ATOM   1498  CZ  ARG A 165     -65.666  27.732   6.752  1.00 10.00      A   
ATOM   1499  NH1 ARG A 165     -65.616  28.152   8.013  1.00 10.00      A   
ATOM   1500 HH11 ARG A 165     -65.645  27.490   8.770  1.00 10.00      A   
ATOM   1501 HH12 ARG A 165     -65.554  29.131   8.219  1.00 10.00      A   
ATOM   1502  NH2 ARG A 165     -65.627  28.615   5.759  1.00 10.00      A   
ATOM   1503 HH21 ARG A 165     -65.565  29.598   5.955  1.00 10.00      A   
ATOM   1504 HH22 ARG A 165     -65.660  28.303   4.801  1.00 10.00      A   
ATOM   1505  C   ARG A 165     -65.007  21.337   4.729  1.00 10.00      A   
ATOM   1506  O   ARG A 165     -65.684  21.448   3.704  1.00 10.00      A   
ATOM   1507  N   LYS A 166     -63.859  20.658   4.784  1.00 10.00      A   
ATOM   1508  HN  LYS A 166     -63.376  20.621   5.636  1.00 10.00      A   
ATOM   1509  CA  LYS A 166     -63.292  19.965   3.621  1.00 10.00      A   
ATOM   1510  CB  LYS A 166     -64.235  18.867   3.113  1.00 10.00      A   
ATOM   1511  CG  LYS A 166     -64.617  17.828   4.154  1.00 10.00      A   
ATOM   1512  CD  LYS A 166     -63.413  17.018   4.606  1.00 10.00      A   
ATOM   1513  CE  LYS A 166     -63.827  15.883   5.530  1.00 10.00      A   
ATOM   1514  NZ  LYS A 166     -64.517  16.379   6.750  1.00 10.00      A   
ATOM   1515  HZ1 LYS A 166     -63.895  17.028   7.280  1.00 10.00      A   
ATOM   1516  HZ2 LYS A 166     -64.771  15.583   7.365  1.00 10.00      A   
ATOM   1517  HZ3 LYS A 166     -65.386  16.888   6.490  1.00 10.00      A   
ATOM   1518  C   LYS A 166     -62.958  20.934   2.492  1.00 10.00      A   
ATOM   1519  O   LYS A 166     -63.161  20.630   1.313  1.00 10.00      A   
ATOM   1520  N   SER A 167     -62.438  22.094   2.855  1.00 10.00      A   
ATOM   1521  HN  SER A 167     -62.290  22.276   3.805  1.00 10.00      A   
ATOM   1522  CA  SER A 167     -62.079  23.105   1.873  1.00 10.00      A   
ATOM   1523  CB  SER A 167     -63.085  24.259   1.917  1.00 10.00      A   
ATOM   1524  OG  SER A 167     -63.460  24.555   3.254  1.00 10.00      A   
ATOM   1525  HG  SER A 167     -62.726  24.998   3.704  1.00 10.00      A   
ATOM   1526  C   SER A 167     -60.663  23.622   2.106  1.00 10.00      A   
ATOM   1527  O   SER A 167     -60.054  23.344   3.144  1.00 10.00      A   
ATOM   1528  N   TRP A 168     -60.143  24.360   1.137  1.00 10.00      A   
ATOM   1529  HN  TRP A 168     -60.673  24.533   0.329  1.00 10.00      A   
ATOM   1530  CA  TRP A 168     -58.809  24.928   1.241  1.00 10.00      A   
ATOM   1531  CB  TRP A 168     -58.125  24.950  -0.129  1.00 10.00      A   
ATOM   1532  CG  TRP A 168     -57.850  23.582  -0.677  1.00 10.00      A   
ATOM   1533  CD1 TRP A 168     -58.639  22.863  -1.528  1.00 10.00      A   
ATOM   1534  CD2 TRP A 168     -56.707  22.765  -0.400  1.00 10.00      A   
ATOM   1535  NE1 TRP A 168     -58.056  21.650  -1.802  1.00 10.00      A   
ATOM   1536  HE1 TRP A 168     -58.430  20.954  -2.392  1.00 10.00      A   
ATOM   1537  CE2 TRP A 168     -56.873  21.563  -1.115  1.00 10.00      A   
ATOM   1538  CE3 TRP A 168     -55.565  22.929   0.389  1.00 10.00      A   
ATOM   1539  CZ2 TRP A 168     -55.934  20.536  -1.074  1.00 10.00      A   
ATOM   1540  CZ3 TRP A 168     -54.634  21.909   0.430  1.00 10.00      A   
ATOM   1541  CH2 TRP A 168     -54.827  20.725  -0.293  1.00 10.00      A   
ATOM   1542  C   TRP A 168     -58.897  26.332   1.817  1.00 10.00      A   
ATOM   1543  O   TRP A 168     -59.634  27.176   1.306  1.00 10.00      A   
ATOM   1544  N   HIS A 169     -58.165  26.570   2.891  1.00 10.00      A   
ATOM   1545  HN  HIS A 169     -57.587  25.858   3.251  1.00 10.00      A   
ATOM   1546  CA  HIS A 169     -58.180  27.867   3.546  1.00 10.00      A   
ATOM   1547  CB  HIS A 169     -58.686  27.741   4.987  1.00 10.00      A   
ATOM   1548  CG  HIS A 169     -60.100  27.262   5.116  1.00 10.00      A   
ATOM   1549  ND1 HIS A 169     -61.164  28.077   5.427  1.00 10.00      A   
ATOM   1550  HD1 HIS A 169     -61.123  29.044   5.592  1.00 10.00      A   
ATOM   1551  CD2 HIS A 169     -60.616  26.017   4.978  1.00 10.00      A   
ATOM   1552  CE1 HIS A 169     -62.267  27.321   5.469  1.00 10.00      A   
ATOM   1553  NE2 HIS A 169     -61.990  26.059   5.204  1.00 10.00      A   
ATOM   1554  C   HIS A 169     -56.800  28.506   3.545  1.00 10.00      A   
ATOM   1555  O   HIS A 169     -55.833  27.916   4.034  1.00 10.00      A   
ATOM   1556  N   PRO A 170     -56.685  29.711   2.971  1.00 10.00      A   
ATOM   1557  CA  PRO A 170     -55.426  30.451   2.935  1.00 10.00      A   
ATOM   1558  CB  PRO A 170     -55.698  31.598   1.948  1.00 10.00      A   
ATOM   1559  CG  PRO A 170     -57.004  31.272   1.301  1.00 10.00      A   
ATOM   1560  CD  PRO A 170     -57.761  30.435   2.289  1.00 10.00      A   
ATOM   1561  C   PRO A 170     -55.109  31.017   4.315  1.00 10.00      A   
ATOM   1562  O   PRO A 170     -55.977  31.071   5.190  1.00 10.00      A   
ATOM   1563  N   VAL A 171     -53.878  31.444   4.515  1.00 10.00      A   
ATOM   1564  HN  VAL A 171     -53.226  31.397   3.785  1.00 10.00      A   
ATOM   1565  CA  VAL A 171     -53.473  31.989   5.802  1.00 10.00      A   
ATOM   1566  CB  VAL A 171     -52.219  31.276   6.348  1.00 10.00      A   
ATOM   1567  CG1 VAL A 171     -51.858  31.800   7.730  1.00 10.00      A   
ATOM   1568  CG2 VAL A 171     -52.453  29.775   6.394  1.00 10.00      A   
ATOM   1569  C   VAL A 171     -53.223  33.490   5.712  1.00 10.00      A   
ATOM   1570  O   VAL A 171     -52.555  33.965   4.789  1.00 10.00      A   
ATOM   1571  N   CYS A 172     -53.781  34.226   6.665  1.00 10.00      A   
ATOM   1572  HN  CYS A 172     -54.309  33.780   7.365  1.00 10.00      A   
ATOM   1573  CA  CYS A 172     -53.620  35.671   6.719  1.00 10.00      A   
ATOM   1574  C   CYS A 172     -52.276  36.007   7.343  1.00 10.00      A   
ATOM   1575  O   CYS A 172     -51.869  35.387   8.330  1.00 10.00      A   
ATOM   1576  CB  CYS A 172     -54.746  36.300   7.545  1.00 10.00      A   
ATOM   1577  SG  CYS A 172     -54.706  38.121   7.625  1.00 10.00      A   
ATOM   1578  N   GLN A 173     -51.584  36.974   6.766  1.00 10.00      A   
ATOM   1579  HN  GLN A 173     -51.963  37.441   5.989  1.00 10.00      A   
ATOM   1580  CA  GLN A 173     -50.283  37.372   7.272  1.00 10.00      A   
ATOM   1581  CB  GLN A 173     -49.397  37.921   6.148  1.00 10.00      A   
ATOM   1582  CG  GLN A 173     -49.812  39.280   5.602  1.00 10.00      A   
ATOM   1583  CD  GLN A 173     -48.985  40.417   6.177  1.00 10.00      A   
ATOM   1584  OE1 GLN A 173     -47.894  40.709   5.694  1.00 10.00      A   
ATOM   1585  NE2 GLN A 173     -49.498  41.068   7.207  1.00 10.00      A   
ATOM   1586 HE21 GLN A 173     -50.375  40.784   7.545  1.00 10.00      A   
ATOM   1587 HE22 GLN A 173     -48.984  41.813   7.588  1.00 10.00      A   
ATOM   1588  C   GLN A 173     -50.423  38.386   8.397  1.00 10.00      A   
ATOM   1589  O   GLN A 173     -51.362  39.187   8.417  1.00 10.00      A   
ATOM   1590  N   ASP A 174     -49.488  38.351   9.326  1.00 10.00      A   
ATOM   1591  HN  ASP A 174     -48.767  37.686   9.252  1.00 10.00      A   
ATOM   1592  CA  ASP A 174     -49.495  39.270  10.452  1.00 10.00      A   
ATOM   1593  CB  ASP A 174     -49.963  38.583  11.749  1.00 10.00      A   
ATOM   1594  CG  ASP A 174     -49.257  37.272  12.049  1.00 10.00      A   
ATOM   1595  OD1 ASP A 174     -49.740  36.215  11.601  1.00 10.00      A   
ATOM   1596  OD2 ASP A 174     -48.214  37.297  12.742  1.00 10.00      A   
ATOM   1597  C   ASP A 174     -48.131  39.927  10.621  1.00 10.00      A   
ATOM   1598  O   ASP A 174     -47.924  41.068  10.200  1.00 10.00      A   
ATOM   1599  N   ASP A 175     -47.206  39.207  11.224  1.00 10.00      A   
ATOM   1600  HN  ASP A 175     -47.443  38.313  11.560  1.00 10.00      A   
ATOM   1601  CA  ASP A 175     -45.858  39.704  11.436  1.00 10.00      A   
ATOM   1602  CB  ASP A 175     -45.783  40.490  12.742  1.00 10.00      A   
ATOM   1603  CG  ASP A 175     -44.392  40.997  13.044  1.00 10.00      A   
ATOM   1604  OD1 ASP A 175     -43.758  41.596  12.150  1.00 10.00      A   
ATOM   1605  OD2 ASP A 175     -43.932  40.812  14.187  1.00 10.00      A   
ATOM   1606  C   ASP A 175     -44.868  38.544  11.444  1.00 10.00      A   
ATOM   1607  O   ASP A 175     -43.693  38.708  11.111  1.00 10.00      A   
ATOM   1608  N   TRP A 176     -45.360  37.362  11.806  1.00 10.00      A   
ATOM   1609  HN  TRP A 176     -46.306  37.296  12.060  1.00 10.00      A   
ATOM   1610  CA  TRP A 176     -44.537  36.160  11.848  1.00 10.00      A   
ATOM   1611  CB  TRP A 176     -45.097  35.164  12.865  1.00 10.00      A   
ATOM   1612  CG  TRP A 176     -44.891  35.580  14.291  1.00 10.00      A   
ATOM   1613  CD1 TRP A 176     -45.826  36.092  15.142  1.00 10.00      A   
ATOM   1614  CD2 TRP A 176     -43.667  35.524  15.033  1.00 10.00      A   
ATOM   1615  NE1 TRP A 176     -45.262  36.357  16.364  1.00 10.00      A   
ATOM   1616  HE1 TRP A 176     -45.731  36.731  17.141  1.00 10.00      A   
ATOM   1617  CE2 TRP A 176     -43.936  36.013  16.325  1.00 10.00      A   
ATOM   1618  CE3 TRP A 176     -42.370  35.103  14.729  1.00 10.00      A   
ATOM   1619  CZ2 TRP A 176     -42.956  36.096  17.311  1.00 10.00      A   
ATOM   1620  CZ3 TRP A 176     -41.398  35.186  15.709  1.00 10.00      A   
ATOM   1621  CH2 TRP A 176     -41.696  35.676  16.985  1.00 10.00      A   
ATOM   1622  C   TRP A 176     -44.437  35.516  10.464  1.00 10.00      A   
ATOM   1623  O   TRP A 176     -44.273  34.299  10.339  1.00 10.00      A   
ATOM   1624  N   ASN A 177     -44.533  36.355   9.434  1.00 10.00      A   
ATOM   1625  HN  ASN A 177     -44.684  37.305   9.618  1.00 10.00      A   
ATOM   1626  CA  ASN A 177     -44.451  35.919   8.044  1.00 10.00      A   
ATOM   1627  CB  ASN A 177     -44.451  37.136   7.105  1.00 10.00      A   
ATOM   1628  CG  ASN A 177     -45.716  37.977   7.170  1.00 10.00      A   
ATOM   1629  OD1 ASN A 177     -46.420  37.998   8.181  1.00 10.00      A   
ATOM   1630  ND2 ASN A 177     -45.992  38.703   6.095  1.00 10.00      A   
ATOM   1631 HD21 ASN A 177     -45.379  38.650   5.329  1.00 10.00      A   
ATOM   1632 HD22 ASN A 177     -46.801  39.263   6.105  1.00 10.00      A   
ATOM   1633  C   ASN A 177     -43.177  35.124   7.799  1.00 10.00      A   
ATOM   1634  O   ASN A 177     -43.196  34.083   7.142  1.00 10.00      A   
ATOM   1635  N   GLU A 178     -42.076  35.613   8.355  1.00 10.00      A   
ATOM   1636  HN  GLU A 178     -42.142  36.424   8.901  1.00 10.00      A   
ATOM   1637  CA  GLU A 178     -40.776  34.978   8.188  1.00 10.00      A   
ATOM   1638  CB  GLU A 178     -39.674  35.863   8.766  1.00 10.00      A   
ATOM   1639  CG  GLU A 178     -38.721  36.410   7.719  1.00 10.00      A   
ATOM   1640  CD  GLU A 178     -37.712  35.379   7.267  1.00 10.00      A   
ATOM   1641  OE1 GLU A 178     -38.067  34.511   6.447  1.00 10.00      A   
ATOM   1642  OE2 GLU A 178     -36.560  35.422   7.747  1.00 10.00      A   
ATOM   1643  C   GLU A 178     -40.722  33.584   8.802  1.00 10.00      A   
ATOM   1644  O   GLU A 178     -40.254  32.637   8.166  1.00 10.00      A   
ATOM   1645  N   ASN A 179     -41.193  33.454  10.036  1.00 10.00      A   
ATOM   1646  HN  ASN A 179     -41.555  34.240  10.501  1.00 10.00      A   
ATOM   1647  CA  ASN A 179     -41.183  32.162  10.713  1.00 10.00      A   
ATOM   1648  CB  ASN A 179     -41.528  32.305  12.200  1.00 10.00      A   
ATOM   1649  CG  ASN A 179     -41.056  31.123  13.034  1.00 10.00      A   
ATOM   1650  OD1 ASN A 179     -40.913  30.003  12.537  1.00 10.00      A   
ATOM   1651  ND2 ASN A 179     -40.811  31.365  14.314  1.00 10.00      A   
ATOM   1652 HD21 ASN A 179     -40.944  32.277  14.648  1.00 10.00      A   
ATOM   1653 HD22 ASN A 179     -40.508  30.623  14.878  1.00 10.00      A   
ATOM   1654  C   ASN A 179     -42.144  31.195  10.032  1.00 10.00      A   
ATOM   1655  O   ASN A 179     -41.821  30.025   9.825  1.00 10.00      A   
ATOM   1656  N   TYR A 180     -43.321  31.693   9.669  1.00 10.00      A   
ATOM   1657  HN  TYR A 180     -43.522  32.639   9.853  1.00 10.00      A   
ATOM   1658  CA  TYR A 180     -44.319  30.865   9.007  1.00 10.00      A   
ATOM   1659  CB  TYR A 180     -45.659  31.594   8.884  1.00 10.00      A   
ATOM   1660  CG  TYR A 180     -46.708  30.790   8.150  1.00 10.00      A   
ATOM   1661  CD1 TYR A 180     -47.371  31.315   7.049  1.00 10.00      A   
ATOM   1662  CD2 TYR A 180     -47.024  29.499   8.551  1.00 10.00      A   
ATOM   1663  CE1 TYR A 180     -48.316  30.575   6.366  1.00 10.00      A   
ATOM   1664  CE2 TYR A 180     -47.968  28.754   7.876  1.00 10.00      A   
ATOM   1665  CZ  TYR A 180     -48.612  29.295   6.785  1.00 10.00      A   
ATOM   1666  OH  TYR A 180     -49.549  28.551   6.111  1.00 10.00      A   
ATOM   1667  HH  TYR A 180     -50.308  28.405   6.683  1.00 10.00      A   
ATOM   1668  C   TYR A 180     -43.833  30.401   7.637  1.00 10.00      A   
ATOM   1669  O   TYR A 180     -43.962  29.230   7.295  1.00 10.00      A   
ATOM   1670  N   GLY A 181     -43.255  31.317   6.871  1.00 10.00      A   
ATOM   1671  HN  GLY A 181     -43.161  32.238   7.205  1.00 10.00      A   
ATOM   1672  CA  GLY A 181     -42.759  30.977   5.550  1.00 10.00      A   
ATOM   1673  C   GLY A 181     -41.669  29.927   5.602  1.00 10.00      A   
ATOM   1674  O   GLY A 181     -41.667  28.979   4.812  1.00 10.00      A   
ATOM   1675  N   ARG A 182     -40.755  30.085   6.550  1.00 10.00      A   
ATOM   1676  HN  ARG A 182     -40.823  30.860   7.152  1.00 10.00      A   
ATOM   1677  CA  ARG A 182     -39.649  29.149   6.719  1.00 10.00      A   
ATOM   1678  CB  ARG A 182     -38.652  29.684   7.751  1.00 10.00      A   
ATOM   1679  CG  ARG A 182     -37.281  30.014   7.183  1.00 10.00      A   
ATOM   1680  CD  ARG A 182     -37.349  31.112   6.134  1.00 10.00      A   
ATOM   1681  NE  ARG A 182     -36.171  31.092   5.267  1.00 10.00      A   
ATOM   1682  HE  ARG A 182     -35.780  30.210   5.068  1.00 10.00      A   
ATOM   1683  CZ  ARG A 182     -35.605  32.178   4.746  1.00 10.00      A   
ATOM   1684  NH1 ARG A 182     -36.103  33.384   4.996  1.00 10.00      A   
ATOM   1685 HH11 ARG A 182     -36.917  33.490   5.588  1.00 10.00      A   
ATOM   1686 HH12 ARG A 182     -35.675  34.201   4.602  1.00 10.00      A   
ATOM   1687  NH2 ARG A 182     -34.536  32.055   3.968  1.00 10.00      A   
ATOM   1688 HH21 ARG A 182     -34.152  31.147   3.774  1.00 10.00      A   
ATOM   1689 HH22 ARG A 182     -34.108  32.868   3.570  1.00 10.00      A   
ATOM   1690  C   ARG A 182     -40.150  27.768   7.143  1.00 10.00      A   
ATOM   1691  O   ARG A 182     -39.490  26.753   6.905  1.00 10.00      A   
ATOM   1692  N   ALA A 183     -41.317  27.736   7.772  1.00 10.00      A   
ATOM   1693  HN  ALA A 183     -41.796  28.581   7.936  1.00 10.00      A   
ATOM   1694  CA  ALA A 183     -41.901  26.485   8.230  1.00 10.00      A   
ATOM   1695  CB  ALA A 183     -42.685  26.701   9.515  1.00 10.00      A   
ATOM   1696  C   ALA A 183     -42.790  25.859   7.161  1.00 10.00      A   
ATOM   1697  O   ALA A 183     -42.733  24.653   6.935  1.00 10.00      A   
ATOM   1698  N   ALA A 184     -43.590  26.690   6.498  1.00 10.00      A   
ATOM   1699  HN  ALA A 184     -43.570  27.649   6.724  1.00 10.00      A   
ATOM   1700  CA  ALA A 184     -44.512  26.229   5.460  1.00 10.00      A   
ATOM   1701  CB  ALA A 184     -45.318  27.387   4.891  1.00 10.00      A   
ATOM   1702  C   ALA A 184     -43.807  25.459   4.347  1.00 10.00      A   
ATOM   1703  O   ALA A 184     -44.243  24.370   3.975  1.00 10.00      A   
ATOM   1704  N   CYS A 185     -42.722  26.016   3.816  1.00 10.00      A   
ATOM   1705  HN  CYS A 185     -42.423  26.897   4.135  1.00 10.00      A   
ATOM   1706  CA  CYS A 185     -41.980  25.346   2.753  1.00 10.00      A   
ATOM   1707  C   CYS A 185     -41.443  24.002   3.240  1.00 10.00      A   
ATOM   1708  O   CYS A 185     -41.500  23.001   2.525  1.00 10.00      A   
ATOM   1709  CB  CYS A 185     -40.837  26.224   2.236  1.00 10.00      A   
ATOM   1710  SG  CYS A 185     -41.362  27.813   1.506  1.00 10.00      A   
ATOM   1711  N   ARG A 186     -40.959  23.987   4.477  1.00 10.00      A   
ATOM   1712  HN  ARG A 186     -40.974  24.814   5.001  1.00 10.00      A   
ATOM   1713  CA  ARG A 186     -40.411  22.778   5.085  1.00 10.00      A   
ATOM   1714  CB  ARG A 186     -39.719  23.139   6.407  1.00 10.00      A   
ATOM   1715  CG  ARG A 186     -39.242  21.952   7.230  1.00 10.00      A   
ATOM   1716  CD  ARG A 186     -39.906  21.931   8.599  1.00 10.00      A   
ATOM   1717  NE  ARG A 186     -39.687  23.173   9.346  1.00 10.00      A   
ATOM   1718  HE  ARG A 186     -39.397  23.960   8.835  1.00 10.00      A   
ATOM   1719  CZ  ARG A 186     -39.837  23.280  10.670  1.00 10.00      A   
ATOM   1720  NH1 ARG A 186     -40.228  22.228  11.382  1.00 10.00      A   
ATOM   1721 HH11 ARG A 186     -40.342  22.308  12.385  1.00 10.00      A   
ATOM   1722 HH12 ARG A 186     -40.396  21.347  10.935  1.00 10.00      A   
ATOM   1723  NH2 ARG A 186     -39.630  24.443  11.280  1.00 10.00      A   
ATOM   1724 HH21 ARG A 186     -39.753  24.517  12.275  1.00 10.00      A   
ATOM   1725 HH22 ARG A 186     -39.344  25.250  10.757  1.00 10.00      A   
ATOM   1726  C   ARG A 186     -41.518  21.751   5.325  1.00 10.00      A   
ATOM   1727  O   ARG A 186     -41.326  20.554   5.127  1.00 10.00      A   
ATOM   1728  N   ASP A 187     -42.677  22.244   5.737  1.00 10.00      A   
ATOM   1729  HN  ASP A 187     -42.760  23.215   5.867  1.00 10.00      A   
ATOM   1730  CA  ASP A 187     -43.838  21.403   6.012  1.00 10.00      A   
ATOM   1731  CB  ASP A 187     -44.921  22.251   6.690  1.00 10.00      A   
ATOM   1732  CG  ASP A 187     -46.203  21.500   6.990  1.00 10.00      A   
ATOM   1733  OD1 ASP A 187     -46.231  20.727   7.970  1.00 10.00      A   
ATOM   1734  OD2 ASP A 187     -47.202  21.720   6.278  1.00 10.00      A   
ATOM   1735  C   ASP A 187     -44.375  20.788   4.722  1.00 10.00      A   
ATOM   1736  O   ASP A 187     -44.999  19.727   4.732  1.00 10.00      A   
ATOM   1737  N   MET A 188     -44.111  21.463   3.608  1.00 10.00      A   
ATOM   1738  HN  MET A 188     -43.608  22.303   3.671  1.00 10.00      A   
ATOM   1739  CA  MET A 188     -44.560  21.001   2.299  1.00 10.00      A   
ATOM   1740  CB  MET A 188     -44.666  22.186   1.339  1.00 10.00      A   
ATOM   1741  CG  MET A 188     -45.641  21.982   0.193  1.00 10.00      A   
ATOM   1742  SD  MET A 188     -45.948  23.505  -0.726  1.00 10.00      A   
ATOM   1743  CE  MET A 188     -46.427  24.612   0.602  1.00 10.00      A   
ATOM   1744  C   MET A 188     -43.613  19.952   1.730  1.00 10.00      A   
ATOM   1745  O   MET A 188     -44.001  19.147   0.878  1.00 10.00      A   
ATOM   1746  N   GLY A 189     -42.373  19.962   2.210  1.00 10.00      A   
ATOM   1747  HN  GLY A 189     -42.129  20.614   2.903  1.00 10.00      A   
ATOM   1748  CA  GLY A 189     -41.383  19.014   1.734  1.00 10.00      A   
ATOM   1749  C   GLY A 189     -40.223  19.692   1.028  1.00 10.00      A   
ATOM   1750  O   GLY A 189     -39.306  19.029   0.540  1.00 10.00      A   
ATOM   1751  N   TYR A 190     -40.264  21.016   0.967  1.00 10.00      A   
ATOM   1752  HN  TYR A 190     -41.014  21.493   1.381  1.00 10.00      A   
ATOM   1753  CA  TYR A 190     -39.212  21.784   0.320  1.00 10.00      A   
ATOM   1754  CB  TYR A 190     -39.781  23.073  -0.283  1.00 10.00      A   
ATOM   1755  CG  TYR A 190     -40.701  22.847  -1.465  1.00 10.00      A   
ATOM   1756  CD1 TYR A 190     -40.214  22.322  -2.653  1.00 10.00      A   
ATOM   1757  CD2 TYR A 190     -42.050  23.167  -1.397  1.00 10.00      A   
ATOM   1758  CE1 TYR A 190     -41.040  22.119  -3.741  1.00 10.00      A   
ATOM   1759  CE2 TYR A 190     -42.888  22.966  -2.480  1.00 10.00      A   
ATOM   1760  CZ  TYR A 190     -42.377  22.443  -3.650  1.00 10.00      A   
ATOM   1761  OH  TYR A 190     -43.202  22.241  -4.736  1.00 10.00      A   
ATOM   1762  HH  TYR A 190     -43.810  22.988  -4.821  1.00 10.00      A   
ATOM   1763  C   TYR A 190     -38.103  22.108   1.316  1.00 10.00      A   
ATOM   1764  O   TYR A 190     -38.326  22.087   2.527  1.00 10.00      A   
ATOM   1765  N   LYS A 191     -36.914  22.408   0.801  1.00 10.00      A   
ATOM   1766  HN  LYS A 191     -36.804  22.407  -0.172  1.00 10.00      A   
ATOM   1767  CA  LYS A 191     -35.765  22.726   1.644  1.00 10.00      A   
ATOM   1768  CB  LYS A 191     -34.522  22.958   0.781  1.00 10.00      A   
ATOM   1769  CG  LYS A 191     -33.241  22.337   1.328  1.00 10.00      A   
ATOM   1770  CD  LYS A 191     -32.910  22.834   2.727  1.00 10.00      A   
ATOM   1771  CE  LYS A 191     -31.556  22.320   3.196  1.00 10.00      A   
ATOM   1772  NZ  LYS A 191     -30.433  23.167   2.705  1.00 10.00      A   
ATOM   1773  HZ1 LYS A 191     -30.612  24.170   2.926  1.00 10.00      A   
ATOM   1774  HZ2 LYS A 191     -30.327  23.067   1.671  1.00 10.00      A   
ATOM   1775  HZ3 LYS A 191     -29.544  22.880   3.159  1.00 10.00      A   
ATOM   1776  C   LYS A 191     -36.027  23.954   2.516  1.00 10.00      A   
ATOM   1777  O   LYS A 191     -36.015  23.869   3.746  1.00 10.00      A   
ATOM   1778  N   ASN A 192     -36.259  25.090   1.874  1.00 10.00      A   
ATOM   1779  HN  ASN A 192     -36.270  25.096   0.895  1.00 10.00      A   
ATOM   1780  CA  ASN A 192     -36.509  26.331   2.592  1.00 10.00      A   
ATOM   1781  CB  ASN A 192     -35.189  26.911   3.123  1.00 10.00      A   
ATOM   1782  CG  ASN A 192     -35.359  27.690   4.418  1.00 10.00      A   
ATOM   1783  OD1 ASN A 192     -36.427  28.231   4.698  1.00 10.00      A   
ATOM   1784  ND2 ASN A 192     -34.301  27.767   5.208  1.00 10.00      A   
ATOM   1785 HD21 ASN A 192     -33.474  27.327   4.919  1.00 10.00      A   
ATOM   1786 HD22 ASN A 192     -34.387  28.260   6.055  1.00 10.00      A   
ATOM   1787  C   ASN A 192     -37.197  27.343   1.680  1.00 10.00      A   
ATOM   1788  O   ASN A 192     -37.457  27.063   0.505  1.00 10.00      A   
ATOM   1789  N   ASN A 193     -37.487  28.511   2.234  1.00 10.00      A   
ATOM   1790  HN  ASN A 193     -37.240  28.661   3.174  1.00 10.00      A   
ATOM   1791  CA  ASN A 193     -38.141  29.585   1.500  1.00 10.00      A   
ATOM   1792  CB  ASN A 193     -39.179  30.271   2.396  1.00 10.00      A   
ATOM   1793  CG  ASN A 193     -40.011  31.298   1.653  1.00 10.00      A   
ATOM   1794  OD1 ASN A 193     -40.257  31.167   0.456  1.00 10.00      A   
ATOM   1795  ND2 ASN A 193     -40.444  32.330   2.351  1.00 10.00      A   
ATOM   1796 HD21 ASN A 193     -40.208  32.381   3.304  1.00 10.00      A   
ATOM   1797 HD22 ASN A 193     -40.984  33.007   1.888  1.00 10.00      A   
ATOM   1798  C   ASN A 193     -37.109  30.608   1.032  1.00 10.00      A   
ATOM   1799  O   ASN A 193     -36.027  30.715   1.610  1.00 10.00      A   
ATOM   1800  N   PHE A 194     -37.442  31.352  -0.013  1.00 10.00      A   
ATOM   1801  HN  PHE A 194     -38.316  31.212  -0.443  1.00 10.00      A   
ATOM   1802  CA  PHE A 194     -36.538  32.360  -0.543  1.00 10.00      A   
ATOM   1803  CB  PHE A 194     -36.396  32.212  -2.062  1.00 10.00      A   
ATOM   1804  CG  PHE A 194     -35.172  32.874  -2.628  1.00 10.00      A   
ATOM   1805  CD1 PHE A 194     -35.268  34.084  -3.300  1.00 10.00      A   
ATOM   1806  CD2 PHE A 194     -33.924  32.288  -2.487  1.00 10.00      A   
ATOM   1807  CE1 PHE A 194     -34.145  34.696  -3.817  1.00 10.00      A   
ATOM   1808  CE2 PHE A 194     -32.795  32.896  -3.004  1.00 10.00      A   
ATOM   1809  CZ  PHE A 194     -32.907  34.102  -3.669  1.00 10.00      A   
ATOM   1810  C   PHE A 194     -37.000  33.773  -0.181  1.00 10.00      A   
ATOM   1811  O   PHE A 194     -36.179  34.668   0.023  1.00 10.00      A   
ATOM   1812  N   TYR A 195     -38.314  33.968  -0.091  1.00 10.00      A   
ATOM   1813  HN  TYR A 195     -38.923  33.214  -0.241  1.00 10.00      A   
ATOM   1814  CA  TYR A 195     -38.871  35.276   0.239  1.00 10.00      A   
ATOM   1815  CB  TYR A 195     -38.703  36.235  -0.949  1.00 10.00      A   
ATOM   1816  CG  TYR A 195     -38.933  37.692  -0.611  1.00 10.00      A   
ATOM   1817  CD1 TYR A 195     -39.831  38.462  -1.339  1.00 10.00      A   
ATOM   1818  CD2 TYR A 195     -38.254  38.296   0.439  1.00 10.00      A   
ATOM   1819  CE1 TYR A 195     -40.043  39.795  -1.032  1.00 10.00      A   
ATOM   1820  CE2 TYR A 195     -38.461  39.624   0.754  1.00 10.00      A   
ATOM   1821  CZ  TYR A 195     -39.355  40.370   0.016  1.00 10.00      A   
ATOM   1822  OH  TYR A 195     -39.555  41.697   0.329  1.00 10.00      A   
ATOM   1823  HH  TYR A 195     -40.463  41.950   0.115  1.00 10.00      A   
ATOM   1824  C   TYR A 195     -40.348  35.170   0.612  1.00 10.00      A   
ATOM   1825  O   TYR A 195     -41.033  34.229   0.213  1.00 10.00      A   
ATOM   1826  N   SER A 196     -40.825  36.140   1.383  1.00 10.00      A   
ATOM   1827  HN  SER A 196     -40.221  36.857   1.679  1.00 10.00      A   
ATOM   1828  CA  SER A 196     -42.220  36.175   1.801  1.00 10.00      A   
ATOM   1829  CB  SER A 196     -42.313  36.117   3.327  1.00 10.00      A   
ATOM   1830  OG  SER A 196     -41.217  35.401   3.876  1.00 10.00      A   
ATOM   1831  HG  SER A 196     -40.394  35.747   3.508  1.00 10.00      A   
ATOM   1832  C   SER A 196     -42.884  37.449   1.283  1.00 10.00      A   
ATOM   1833  O   SER A 196     -42.580  38.552   1.742  1.00 10.00      A   
ATOM   1834  N   SER A 197     -43.784  37.291   0.328  1.00 10.00      A   
ATOM   1835  HN  SER A 197     -43.995  36.383   0.016  1.00 10.00      A   
ATOM   1836  CA  SER A 197     -44.483  38.421  -0.266  1.00 10.00      A   
ATOM   1837  CB  SER A 197     -44.548  38.247  -1.785  1.00 10.00      A   
ATOM   1838  OG  SER A 197     -43.298  37.816  -2.303  1.00 10.00      A   
ATOM   1839  HG  SER A 197     -42.917  38.520  -2.840  1.00 10.00      A   
ATOM   1840  C   SER A 197     -45.894  38.565   0.307  1.00 10.00      A   
ATOM   1841  O   SER A 197     -46.429  37.634   0.916  1.00 10.00      A   
ATOM   1842  N   GLN A 198     -46.489  39.736   0.116  1.00 10.00      A   
ATOM   1843  HN  GLN A 198     -46.011  40.441  -0.374  1.00 10.00      A   
ATOM   1844  CA  GLN A 198     -47.834  40.008   0.602  1.00 10.00      A   
ATOM   1845  CB  GLN A 198     -47.883  41.375   1.286  1.00 10.00      A   
ATOM   1846  CG  GLN A 198     -47.084  41.461   2.575  1.00 10.00      A   
ATOM   1847  CD  GLN A 198     -47.059  42.864   3.144  1.00 10.00      A   
ATOM   1848  OE1 GLN A 198     -47.128  43.848   2.407  1.00 10.00      A   
ATOM   1849  NE2 GLN A 198     -46.970  42.968   4.459  1.00 10.00      A   
ATOM   1850 HE21 GLN A 198     -46.928  42.137   4.988  1.00 10.00      A   
ATOM   1851 HE22 GLN A 198     -46.955  43.864   4.854  1.00 10.00      A   
ATOM   1852  C   GLN A 198     -48.827  39.979  -0.551  1.00 10.00      A   
ATOM   1853  O   GLN A 198     -48.649  40.679  -1.551  1.00 10.00      A   
ATOM   1854  N   GLY A 199     -49.864  39.168  -0.415  1.00 10.00      A   
ATOM   1855  HN  GLY A 199     -49.949  38.625   0.400  1.00 10.00      A   
ATOM   1856  CA  GLY A 199     -50.863  39.067  -1.460  1.00 10.00      A   
ATOM   1857  C   GLY A 199     -52.241  39.500  -1.003  1.00 10.00      A   
ATOM   1858  O   GLY A 199     -52.915  38.774  -0.277  1.00 10.00      A   
ATOM   1859  N   ILE A 200     -52.653  40.690  -1.415  1.00 10.00      A   
ATOM   1860  HN  ILE A 200     -52.061  41.232  -1.977  1.00 10.00      A   
ATOM   1861  CA  ILE A 200     -53.966  41.206  -1.056  1.00 10.00      A   
ATOM   1862  CB  ILE A 200     -54.073  42.721  -1.321  1.00 10.00      A   
ATOM   1863  CG1 ILE A 200     -52.887  43.462  -0.700  1.00 10.00      A   
ATOM   1864  CG2 ILE A 200     -55.388  43.263  -0.778  1.00 10.00      A   
ATOM   1865  CD1 ILE A 200     -52.796  44.917  -1.108  1.00 10.00      A   
ATOM   1866  C   ILE A 200     -55.033  40.488  -1.875  1.00 10.00      A   
ATOM   1867  O   ILE A 200     -54.971  40.478  -3.106  1.00 10.00      A   
ATOM   1868  N   VAL A 201     -56.007  39.891  -1.197  1.00 10.00      A   
ATOM   1869  HN  VAL A 201     -56.007  39.940  -0.214  1.00 10.00      A   
ATOM   1870  CA  VAL A 201     -57.072  39.164  -1.882  1.00 10.00      A   
ATOM   1871  CB  VAL A 201     -57.990  38.386  -0.913  1.00 10.00      A   
ATOM   1872  CG1 VAL A 201     -59.029  39.296  -0.274  1.00 10.00      A   
ATOM   1873  CG2 VAL A 201     -58.659  37.219  -1.622  1.00 10.00      A   
ATOM   1874  C   VAL A 201     -57.901  40.090  -2.770  1.00 10.00      A   
ATOM   1875  O   VAL A 201     -58.483  39.651  -3.756  1.00 10.00      A   
ATOM   1876  N   ASP A 202     -57.925  41.378  -2.436  1.00 10.00      A   
ATOM   1877  HN  ASP A 202     -57.426  41.675  -1.647  1.00 10.00      A   
ATOM   1878  CA  ASP A 202     -58.683  42.359  -3.216  1.00 10.00      A   
ATOM   1879  CB  ASP A 202     -58.760  43.701  -2.492  1.00 10.00      A   
ATOM   1880  CG  ASP A 202     -59.981  43.808  -1.606  1.00 10.00      A   
ATOM   1881  OD1 ASP A 202     -60.868  42.938  -1.694  1.00 10.00      A   
ATOM   1882  OD2 ASP A 202     -60.063  44.763  -0.811  1.00 10.00      A   
ATOM   1883  C   ASP A 202     -58.080  42.539  -4.601  1.00 10.00      A   
ATOM   1884  O   ASP A 202     -58.694  43.123  -5.494  1.00 10.00      A   
ATOM   1885  N   ASP A 203     -56.873  42.029  -4.770  1.00 10.00      A   
ATOM   1886  HN  ASP A 203     -56.435  41.578  -4.016  1.00 10.00      A   
ATOM   1887  CA  ASP A 203     -56.172  42.109  -6.040  1.00 10.00      A   
ATOM   1888  CB  ASP A 203     -54.821  42.810  -5.867  1.00 10.00      A   
ATOM   1889  CG  ASP A 203     -54.938  44.323  -5.806  1.00 10.00      A   
ATOM   1890  OD1 ASP A 203     -55.212  44.946  -6.854  1.00 10.00      A   
ATOM   1891  OD2 ASP A 203     -54.753  44.898  -4.714  1.00 10.00      A   
ATOM   1892  C   ASP A 203     -55.963  40.709  -6.598  1.00 10.00      A   
ATOM   1893  O   ASP A 203     -55.110  40.490  -7.454  1.00 10.00      A   
ATOM   1894  N   SER A 204     -56.744  39.759  -6.101  1.00 10.00      A   
ATOM   1895  HN  SER A 204     -57.409  39.996  -5.417  1.00 10.00      A   
ATOM   1896  CA  SER A 204     -56.638  38.373  -6.546  1.00 10.00      A   
ATOM   1897  CB  SER A 204     -55.778  37.568  -5.571  1.00 10.00      A   
ATOM   1898  OG  SER A 204     -54.561  38.241  -5.296  1.00 10.00      A   
ATOM   1899  HG  SER A 204     -54.417  38.924  -5.958  1.00 10.00      A   
ATOM   1900  C   SER A 204     -58.009  37.710  -6.720  1.00 10.00      A   
ATOM   1901  O   SER A 204     -58.264  37.052  -7.731  1.00 10.00      A   
ATOM   1902  N   GLY A 205     -58.883  37.877  -5.735  1.00 10.00      A   
ATOM   1903  HN  GLY A 205     -58.632  38.412  -4.949  1.00 10.00      A   
ATOM   1904  CA  GLY A 205     -60.208  37.284  -5.804  1.00 10.00      A   
ATOM   1905  C   GLY A 205     -61.036  37.596  -4.573  1.00 10.00      A   
ATOM   1906  O   GLY A 205     -61.186  38.761  -4.201  1.00 10.00      A   
ATOM   1907  N   SER A 206     -61.586  36.561  -3.946  1.00 10.00      A   
ATOM   1908  HN  SER A 206     -61.445  35.656  -4.306  1.00 10.00      A   
ATOM   1909  CA  SER A 206     -62.399  36.723  -2.741  1.00 10.00      A   
ATOM   1910  CB  SER A 206     -63.824  37.156  -3.105  1.00 10.00      A   
ATOM   1911  OG  SER A 206     -63.831  38.414  -3.759  1.00 10.00      A   
ATOM   1912  HG  SER A 206     -62.917  38.691  -3.921  1.00 10.00      A   
ATOM   1913  C   SER A 206     -62.450  35.421  -1.947  1.00 10.00      A   
ATOM   1914  O   SER A 206     -62.770  34.370  -2.500  1.00 10.00      A   
ATOM   1915  N   THR A 207     -62.140  35.496  -0.655  1.00 10.00      A   
ATOM   1916  HN  THR A 207     -61.900  36.369  -0.270  1.00 10.00      A   
ATOM   1917  CA  THR A 207     -62.153  34.325   0.216  1.00 10.00      A   
ATOM   1918  CB  THR A 207     -61.241  33.193  -0.324  1.00 10.00      A   
ATOM   1919  OG1 THR A 207     -61.432  31.992   0.436  1.00 10.00      A   
ATOM   1920  HG1 THR A 207     -61.258  31.226  -0.127  1.00 10.00      A   
ATOM   1921  CG2 THR A 207     -59.776  33.596  -0.281  1.00 10.00      A   
ATOM   1922  C   THR A 207     -61.730  34.705   1.637  1.00 10.00      A   
ATOM   1923  O   THR A 207     -61.173  35.781   1.865  1.00 10.00      A   
ATOM   1924  N   SER A 208     -62.007  33.827   2.590  1.00 10.00      A   
ATOM   1925  HN  SER A 208     -62.451  32.983   2.349  1.00 10.00      A   
ATOM   1926  CA  SER A 208     -61.644  34.066   3.981  1.00 10.00      A   
ATOM   1927  CB  SER A 208     -62.766  33.591   4.901  1.00 10.00      A   
ATOM   1928  OG  SER A 208     -64.036  33.817   4.304  1.00 10.00      A   
ATOM   1929  HG  SER A 208     -63.912  34.184   3.419  1.00 10.00      A   
ATOM   1930  C   SER A 208     -60.340  33.337   4.299  1.00 10.00      A   
ATOM   1931  O   SER A 208     -60.021  32.332   3.662  1.00 10.00      A   
ATOM   1932  N   PHE A 209     -59.589  33.834   5.277  1.00 10.00      A   
ATOM   1933  HN  PHE A 209     -59.901  34.618   5.775  1.00 10.00      A   
ATOM   1934  CA  PHE A 209     -58.310  33.223   5.630  1.00 10.00      A   
ATOM   1935  CB  PHE A 209     -57.151  34.157   5.265  1.00 10.00      A   
ATOM   1936  CG  PHE A 209     -57.435  35.069   4.108  1.00 10.00      A   
ATOM   1937  CD1 PHE A 209     -57.480  34.579   2.816  1.00 10.00      A   
ATOM   1938  CD2 PHE A 209     -57.665  36.416   4.317  1.00 10.00      A   
ATOM   1939  CE1 PHE A 209     -57.748  35.418   1.755  1.00 10.00      A   
ATOM   1940  CE2 PHE A 209     -57.932  37.260   3.262  1.00 10.00      A   
ATOM   1941  CZ  PHE A 209     -57.975  36.759   1.979  1.00 10.00      A   
ATOM   1942  C   PHE A 209     -58.237  32.880   7.111  1.00 10.00      A   
ATOM   1943  O   PHE A 209     -58.995  33.415   7.920  1.00 10.00      A   
ATOM   1944  N   MET A 210     -57.317  31.988   7.455  1.00 10.00      A   
ATOM   1945  HN  MET A 210     -56.746  31.595   6.755  1.00 10.00      A   
ATOM   1946  CA  MET A 210     -57.126  31.573   8.838  1.00 10.00      A   
ATOM   1947  CB  MET A 210     -56.720  30.100   8.908  1.00 10.00      A   
ATOM   1948  CG  MET A 210     -57.811  29.129   8.486  1.00 10.00      A   
ATOM   1949  SD  MET A 210     -57.293  27.405   8.609  1.00 10.00      A   
ATOM   1950  CE  MET A 210     -55.906  27.390   7.474  1.00 10.00      A   
ATOM   1951  C   MET A 210     -56.068  32.438   9.514  1.00 10.00      A   
ATOM   1952  O   MET A 210     -55.297  33.128   8.841  1.00 10.00      A   
ATOM   1953  N   LYS A 211     -56.030  32.391  10.838  1.00 10.00      A   
ATOM   1954  HN  LYS A 211     -56.661  31.805  11.314  1.00 10.00      A   
ATOM   1955  CA  LYS A 211     -55.073  33.170  11.610  1.00 10.00      A   
ATOM   1956  CB  LYS A 211     -55.796  33.908  12.742  1.00 10.00      A   
ATOM   1957  CG  LYS A 211     -54.992  35.026  13.384  1.00 10.00      A   
ATOM   1958  CD  LYS A 211     -55.901  36.010  14.104  1.00 10.00      A   
ATOM   1959  CE  LYS A 211     -55.111  37.176  14.677  1.00 10.00      A   
ATOM   1960  NZ  LYS A 211     -55.999  38.260  15.175  1.00 10.00      A   
ATOM   1961  HZ1 LYS A 211     -56.228  38.918  14.404  1.00 10.00      A   
ATOM   1962  HZ2 LYS A 211     -55.527  38.787  15.937  1.00 10.00      A   
ATOM   1963  HZ3 LYS A 211     -56.885  37.857  15.544  1.00 10.00      A   
ATOM   1964  C   LYS A 211     -53.987  32.262  12.178  1.00 10.00      A   
ATOM   1965  O   LYS A 211     -54.231  31.081  12.435  1.00 10.00      A   
ATOM   1966  N   LEU A 212     -52.797  32.819  12.367  1.00 10.00      A   
ATOM   1967  HN  LEU A 212     -52.677  33.769  12.148  1.00 10.00      A   
ATOM   1968  CA  LEU A 212     -51.668  32.072  12.900  1.00 10.00      A   
ATOM   1969  CB  LEU A 212     -50.363  32.583  12.276  1.00 10.00      A   
ATOM   1970  CG  LEU A 212     -49.054  32.057  12.876  1.00 10.00      A   
ATOM   1971  CD1 LEU A 212     -48.909  30.560  12.649  1.00 10.00      A   
ATOM   1972  CD2 LEU A 212     -47.863  32.806  12.301  1.00 10.00      A   
ATOM   1973  C   LEU A 212     -51.607  32.197  14.419  1.00 10.00      A   
ATOM   1974  O   LEU A 212     -51.710  33.298  14.965  1.00 10.00      A   
ATOM   1975  N   ASN A 213     -51.451  31.068  15.095  1.00 10.00      A   
ATOM   1976  HN  ASN A 213     -51.388  30.220  14.598  1.00 10.00      A   
ATOM   1977  CA  ASN A 213     -51.368  31.046  16.551  1.00 10.00      A   
ATOM   1978  CB  ASN A 213     -51.570  29.622  17.071  1.00 10.00      A   
ATOM   1979  CG  ASN A 213     -51.589  29.541  18.584  1.00 10.00      A   
ATOM   1980  OD1 ASN A 213     -50.548  29.394  19.222  1.00 10.00      A   
ATOM   1981  ND2 ASN A 213     -52.771  29.630  19.170  1.00 10.00      A   
ATOM   1982 HD21 ASN A 213     -53.567  29.740  18.601  1.00 10.00      A   
ATOM   1983 HD22 ASN A 213     -52.810  29.582  20.148  1.00 10.00      A   
ATOM   1984  C   ASN A 213     -50.020  31.595  17.012  1.00 10.00      A   
ATOM   1985  O   ASN A 213     -48.990  31.319  16.396  1.00 10.00      A   
ATOM   1986  N   THR A 214     -50.032  32.351  18.105  1.00 10.00      A   
ATOM   1987  HN  THR A 214     -50.881  32.503  18.569  1.00 10.00      A   
ATOM   1988  CA  THR A 214     -48.823  32.968  18.640  1.00 10.00      A   
ATOM   1989  CB  THR A 214     -49.187  34.152  19.551  1.00 10.00      A   
ATOM   1990  OG1 THR A 214     -50.573  34.482  19.360  1.00 10.00      A   
ATOM   1991  HG1 THR A 214     -50.673  34.985  18.541  1.00 10.00      A   
ATOM   1992  CG2 THR A 214     -48.334  35.362  19.208  1.00 10.00      A   
ATOM   1993  C   THR A 214     -47.931  31.982  19.409  1.00 10.00      A   
ATOM   1994  O   THR A 214     -47.512  32.254  20.535  1.00 10.00      A   
ATOM   1995  N   SER A 215     -47.635  30.850  18.789  1.00 10.00      A   
ATOM   1996  HN  SER A 215     -48.010  30.689  17.896  1.00 10.00      A   
ATOM   1997  CA  SER A 215     -46.779  29.832  19.390  1.00 10.00      A   
ATOM   1998  CB  SER A 215     -47.616  28.839  20.205  1.00 10.00      A   
ATOM   1999  OG  SER A 215     -48.385  29.507  21.195  1.00 10.00      A   
ATOM   2000  HG  SER A 215     -47.977  30.360  21.396  1.00 10.00      A   
ATOM   2001  C   SER A 215     -46.005  29.103  18.293  1.00 10.00      A   
ATOM   2002  O   SER A 215     -45.585  27.954  18.461  1.00 10.00      A   
ATOM   2003  N   ALA A 216     -45.791  29.803  17.183  1.00 10.00      A   
ATOM   2004  HN  ALA A 216     -46.104  30.735  17.140  1.00 10.00      A   
ATOM   2005  CA  ALA A 216     -45.088  29.243  16.032  1.00 10.00      A   
ATOM   2006  CB  ALA A 216     -45.209  30.169  14.831  1.00 10.00      A   
ATOM   2007  C   ALA A 216     -43.622  28.960  16.342  1.00 10.00      A   
ATOM   2008  O   ALA A 216     -42.993  28.115  15.706  1.00 10.00      A   
ATOM   2009  N   GLY A 217     -43.085  29.658  17.330  1.00 10.00      A   
ATOM   2010  HN  GLY A 217     -43.635  30.307  17.818  1.00 10.00      A   
ATOM   2011  CA  GLY A 217     -41.698  29.469  17.695  1.00 10.00      A   
ATOM   2012  C   GLY A 217     -41.513  28.448  18.798  1.00 10.00      A   
ATOM   2013  O   GLY A 217     -40.456  28.395  19.432  1.00 10.00      A   
ATOM   2014  N   ASN A 218     -42.531  27.632  19.036  1.00 10.00      A   
ATOM   2015  HN  ASN A 218     -43.350  27.713  18.500  1.00 10.00      A   
ATOM   2016  CA  ASN A 218     -42.446  26.615  20.077  1.00 10.00      A   
ATOM   2017  CB  ASN A 218     -43.405  26.893  21.234  1.00 10.00      A   
ATOM   2018  CG  ASN A 218     -42.665  27.195  22.523  1.00 10.00      A   
ATOM   2019  OD1 ASN A 218     -41.501  26.835  22.684  1.00 10.00      A   
ATOM   2020  ND2 ASN A 218     -43.330  27.868  23.447  1.00 10.00      A   
ATOM   2021 HD21 ASN A 218     -44.257  28.135  23.253  1.00 10.00      A   
ATOM   2022 HD22 ASN A 218     -42.875  28.062  24.295  1.00 10.00      A   
ATOM   2023  C   ASN A 218     -42.643  25.212  19.524  1.00 10.00      A   
ATOM   2024  O   ASN A 218     -41.790  24.346  19.704  1.00 10.00      A   
ATOM   2025  N   VAL A 219     -43.757  24.983  18.845  1.00 10.00      A   
ATOM   2026  HN  VAL A 219     -44.403  25.707  18.718  1.00 10.00      A   
ATOM   2027  CA  VAL A 219     -44.037  23.669  18.277  1.00 10.00      A   
ATOM   2028  CB  VAL A 219     -45.538  23.300  18.370  1.00 10.00      A   
ATOM   2029  CG1 VAL A 219     -46.395  24.216  17.512  1.00 10.00      A   
ATOM   2030  CG2 VAL A 219     -45.774  21.835  18.025  1.00 10.00      A   
ATOM   2031  C   VAL A 219     -43.539  23.584  16.830  1.00 10.00      A   
ATOM   2032  O   VAL A 219     -43.624  24.554  16.077  1.00 10.00      A   
ATOM   2033  N   ASP A 220     -43.013  22.423  16.451  1.00 10.00      A   
ATOM   2034  HN  ASP A 220     -42.978  21.684  17.095  1.00 10.00      A   
ATOM   2035  CA  ASP A 220     -42.483  22.216  15.102  1.00 10.00      A   
ATOM   2036  CB  ASP A 220     -41.308  21.232  15.140  1.00 10.00      A   
ATOM   2037  CG  ASP A 220     -39.959  21.911  14.995  1.00 10.00      A   
ATOM   2038  OD1 ASP A 220     -39.739  22.598  13.976  1.00 10.00      A   
ATOM   2039  OD2 ASP A 220     -39.107  21.754  15.899  1.00 10.00      A   
ATOM   2040  C   ASP A 220     -43.552  21.694  14.144  1.00 10.00      A   
ATOM   2041  O   ASP A 220     -43.237  21.189  13.065  1.00 10.00      A   
ATOM   2042  N   ILE A 221     -44.814  21.812  14.536  1.00 10.00      A   
ATOM   2043  HN  ILE A 221     -45.009  22.239  15.395  1.00 10.00      A   
ATOM   2044  CA  ILE A 221     -45.918  21.341  13.705  1.00 10.00      A   
ATOM   2045  CB  ILE A 221     -46.564  20.058  14.278  1.00 10.00      A   
ATOM   2046  CG1 ILE A 221     -45.490  19.040  14.684  1.00 10.00      A   
ATOM   2047  CG2 ILE A 221     -47.516  19.445  13.260  1.00 10.00      A   
ATOM   2048  CD1 ILE A 221     -46.026  17.854  15.460  1.00 10.00      A   
ATOM   2049  C   ILE A 221     -46.992  22.418  13.562  1.00 10.00      A   
ATOM   2050  O   ILE A 221     -47.632  22.799  14.540  1.00 10.00      A   
ATOM   2051  N   TYR A 222     -47.198  22.885  12.336  1.00 10.00      A   
ATOM   2052  HN  TYR A 222     -46.664  22.523  11.595  1.00 10.00      A   
ATOM   2053  CA  TYR A 222     -48.186  23.926  12.056  1.00 10.00      A   
ATOM   2054  CB  TYR A 222     -47.915  24.569  10.685  1.00 10.00      A   
ATOM   2055  CG  TYR A 222     -48.892  25.666  10.312  1.00 10.00      A   
ATOM   2056  CD1 TYR A 222     -48.952  26.848  11.040  1.00 10.00      A   
ATOM   2057  CD2 TYR A 222     -49.763  25.514   9.242  1.00 10.00      A   
ATOM   2058  CE1 TYR A 222     -49.851  27.844  10.715  1.00 10.00      A   
ATOM   2059  CE2 TYR A 222     -50.665  26.509   8.907  1.00 10.00      A   
ATOM   2060  CZ  TYR A 222     -50.704  27.671   9.649  1.00 10.00      A   
ATOM   2061  OH  TYR A 222     -51.601  28.660   9.321  1.00 10.00      A   
ATOM   2062  HH  TYR A 222     -51.291  29.504   9.669  1.00 10.00      A   
ATOM   2063  C   TYR A 222     -49.621  23.389  12.129  1.00 10.00      A   
ATOM   2064  O   TYR A 222     -50.584  24.152  12.099  1.00 10.00      A   
ATOM   2065  N   LYS A 223     -49.762  22.074  12.241  1.00 10.00      A   
ATOM   2066  HN  LYS A 223     -48.960  21.512  12.277  1.00 10.00      A   
ATOM   2067  CA  LYS A 223     -51.081  21.442  12.315  1.00 10.00      A   
ATOM   2068  CB  LYS A 223     -50.934  19.919  12.390  1.00 10.00      A   
ATOM   2069  CG  LYS A 223     -52.228  19.153  12.629  1.00 10.00      A   
ATOM   2070  CD  LYS A 223     -53.186  19.271  11.455  1.00 10.00      A   
ATOM   2071  CE  LYS A 223     -54.302  18.243  11.551  1.00 10.00      A   
ATOM   2072  NZ  LYS A 223     -55.643  18.848  11.322  1.00 10.00      A   
ATOM   2073  HZ1 LYS A 223     -56.240  18.200  10.770  1.00 10.00      A   
ATOM   2074  HZ2 LYS A 223     -55.555  19.748  10.804  1.00 10.00      A   
ATOM   2075  HZ3 LYS A 223     -56.110  19.036  12.232  1.00 10.00      A   
ATOM   2076  C   LYS A 223     -51.896  21.960  13.502  1.00 10.00      A   
ATOM   2077  O   LYS A 223     -53.123  21.956  13.470  1.00 10.00      A   
ATOM   2078  N   LYS A 224     -51.208  22.424  14.537  1.00 10.00      A   
ATOM   2079  HN  LYS A 224     -50.229  22.432  14.499  1.00 10.00      A   
ATOM   2080  CA  LYS A 224     -51.880  22.928  15.728  1.00 10.00      A   
ATOM   2081  CB  LYS A 224     -51.352  22.200  16.969  1.00 10.00      A   
ATOM   2082  CG  LYS A 224     -51.196  20.699  16.788  1.00 10.00      A   
ATOM   2083  CD  LYS A 224     -50.420  20.077  17.935  1.00 10.00      A   
ATOM   2084  CE  LYS A 224     -50.079  18.627  17.639  1.00 10.00      A   
ATOM   2085  NZ  LYS A 224     -49.652  17.898  18.859  1.00 10.00      A   
ATOM   2086  HZ1 LYS A 224     -48.801  18.341  19.263  1.00 10.00      A   
ATOM   2087  HZ2 LYS A 224     -49.436  16.909  18.628  1.00 10.00      A   
ATOM   2088  HZ3 LYS A 224     -50.411  17.917  19.572  1.00 10.00      A   
ATOM   2089  C   LYS A 224     -51.668  24.431  15.886  1.00 10.00      A   
ATOM   2090  O   LYS A 224     -51.803  24.969  16.984  1.00 10.00      A   
ATOM   2091  N   LEU A 225     -51.356  25.113  14.792  1.00 10.00      A   
ATOM   2092  HN  LEU A 225     -51.293  24.645  13.931  1.00 10.00      A   
ATOM   2093  CA  LEU A 225     -51.108  26.548  14.849  1.00 10.00      A   
ATOM   2094  CB  LEU A 225     -49.660  26.860  14.465  1.00 10.00      A   
ATOM   2095  CG  LEU A 225     -48.579  26.353  15.417  1.00 10.00      A   
ATOM   2096  CD1 LEU A 225     -47.201  26.571  14.814  1.00 10.00      A   
ATOM   2097  CD2 LEU A 225     -48.692  27.045  16.766  1.00 10.00      A   
ATOM   2098  C   LEU A 225     -52.058  27.349  13.966  1.00 10.00      A   
ATOM   2099  O   LEU A 225     -51.832  28.537  13.733  1.00 10.00      A   
ATOM   2100  N   TYR A 226     -53.119  26.720  13.480  1.00 10.00      A   
ATOM   2101  HN  TYR A 226     -53.274  25.779  13.709  1.00 10.00      A   
ATOM   2102  CA  TYR A 226     -54.068  27.425  12.625  1.00 10.00      A   
ATOM   2103  CB  TYR A 226     -54.084  26.879  11.188  1.00 10.00      A   
ATOM   2104  CG  TYR A 226     -54.503  25.429  11.028  1.00 10.00      A   
ATOM   2105  CD1 TYR A 226     -55.842  25.058  11.089  1.00 10.00      A   
ATOM   2106  CD2 TYR A 226     -53.562  24.434  10.791  1.00 10.00      A   
ATOM   2107  CE1 TYR A 226     -56.229  23.744  10.923  1.00 10.00      A   
ATOM   2108  CE2 TYR A 226     -53.943  23.114  10.624  1.00 10.00      A   
ATOM   2109  CZ  TYR A 226     -55.276  22.775  10.693  1.00 10.00      A   
ATOM   2110  OH  TYR A 226     -55.666  21.464  10.522  1.00 10.00      A   
ATOM   2111  HH  TYR A 226     -56.599  21.441  10.277  1.00 10.00      A   
ATOM   2112  C   TYR A 226     -55.467  27.479  13.227  1.00 10.00      A   
ATOM   2113  O   TYR A 226     -55.944  26.504  13.806  1.00 10.00      A   
ATOM   2114  N   HIS A 227     -56.108  28.633  13.104  1.00 10.00      A   
ATOM   2115  HN  HIS A 227     -55.659  29.383  12.656  1.00 10.00      A   
ATOM   2116  CA  HIS A 227     -57.454  28.827  13.620  1.00 10.00      A   
ATOM   2117  CB  HIS A 227     -57.410  29.573  14.961  1.00 10.00      A   
ATOM   2118  CG  HIS A 227     -58.723  29.600  15.692  1.00 10.00      A   
ATOM   2119  ND1 HIS A 227     -59.521  30.719  15.802  1.00 10.00      A   
ATOM   2120  HD1 HIS A 227     -59.326  31.607  15.433  1.00 10.00      A   
ATOM   2121  CD2 HIS A 227     -59.378  28.610  16.350  1.00 10.00      A   
ATOM   2122  CE1 HIS A 227     -60.611  30.383  16.507  1.00 10.00      A   
ATOM   2123  NE2 HIS A 227     -60.572  29.112  16.864  1.00 10.00      A   
ATOM   2124  C   HIS A 227     -58.291  29.609  12.614  1.00 10.00      A   
ATOM   2125  O   HIS A 227     -57.792  30.539  11.980  1.00 10.00      A   
ATOM   2126  N   SER A 228     -59.554  29.221  12.462  1.00 10.00      A   
ATOM   2127  HN  SER A 228     -59.889  28.461  12.984  1.00 10.00      A   
ATOM   2128  CA  SER A 228     -60.456  29.890  11.535  1.00 10.00      A   
ATOM   2129  CB  SER A 228     -61.803  29.161  11.499  1.00 10.00      A   
ATOM   2130  OG  SER A 228     -61.606  27.754  11.451  1.00 10.00      A   
ATOM   2131  HG  SER A 228     -60.988  27.544  10.747  1.00 10.00      A   
ATOM   2132  C   SER A 228     -60.639  31.361  11.916  1.00 10.00      A   
ATOM   2133  O   SER A 228     -60.987  31.683  13.058  1.00 10.00      A   
ATOM   2134  N   ASP A 229     -60.386  32.244  10.962  1.00 10.00      A   
ATOM   2135  HN  ASP A 229     -60.118  31.926  10.072  1.00 10.00      A   
ATOM   2136  CA  ASP A 229     -60.510  33.678  11.191  1.00 10.00      A   
ATOM   2137  CB  ASP A 229     -59.127  34.299  11.413  1.00 10.00      A   
ATOM   2138  CG  ASP A 229     -59.186  35.635  12.127  1.00 10.00      A   
ATOM   2139  OD1 ASP A 229     -59.065  36.680  11.449  1.00 10.00      A   
ATOM   2140  OD2 ASP A 229     -59.363  35.644  13.362  1.00 10.00      A   
ATOM   2141  C   ASP A 229     -61.212  34.347  10.011  1.00 10.00      A   
ATOM   2142  O   ASP A 229     -61.834  33.672   9.185  1.00 10.00      A   
ATOM   2143  N   ALA A 230     -61.111  35.663   9.934  1.00 10.00      A   
ATOM   2144  HN  ALA A 230     -60.592  36.143  10.618  1.00 10.00      A   
ATOM   2145  CA  ALA A 230     -61.733  36.417   8.866  1.00 10.00      A   
ATOM   2146  CB  ALA A 230     -62.814  37.327   9.427  1.00 10.00      A   
ATOM   2147  C   ALA A 230     -60.694  37.235   8.112  1.00 10.00      A   
ATOM   2148  O   ALA A 230     -60.785  37.386   6.893  1.00 10.00      A   
ATOM   2149  N   CYS A 231     -59.700  37.737   8.849  1.00 10.00      A   
ATOM   2150  HN  CYS A 231     -59.677  37.538   9.816  1.00 10.00      A   
ATOM   2151  CA  CYS A 231     -58.635  38.557   8.277  1.00 10.00      A   
ATOM   2152  C   CYS A 231     -59.192  39.778   7.549  1.00 10.00      A   
ATOM   2153  O   CYS A 231     -59.331  39.787   6.324  1.00 10.00      A   
ATOM   2154  CB  CYS A 231     -57.714  37.739   7.364  1.00 10.00      A   
ATOM   2155  SG  CYS A 231     -56.359  38.696   6.596  1.00 10.00      A   
ATOM   2156  N   SER A 232     -59.512  40.809   8.317  1.00 10.00      A   
ATOM   2157  HN  SER A 232     -59.381  40.737   9.286  1.00 10.00      A   
ATOM   2158  CA  SER A 232     -60.061  42.042   7.772  1.00 10.00      A   
ATOM   2159  CB  SER A 232     -60.445  42.973   8.921  1.00 10.00      A   
ATOM   2160  OG  SER A 232     -60.980  42.225  10.007  1.00 10.00      A   
ATOM   2161  HG  SER A 232     -60.258  41.939  10.583  1.00 10.00      A   
ATOM   2162  C   SER A 232     -59.072  42.725   6.828  1.00 10.00      A   
ATOM   2163  O   SER A 232     -59.467  43.405   5.882  1.00 10.00      A   
ATOM   2164  N   SER A 233     -57.785  42.524   7.084  1.00 10.00      A   
ATOM   2165  HN  SER A 233     -57.531  41.971   7.852  1.00 10.00      A   
ATOM   2166  CA  SER A 233     -56.735  43.109   6.265  1.00 10.00      A   
ATOM   2167  CB  SER A 233     -55.382  42.812   6.906  1.00 10.00      A   
ATOM   2168  OG  SER A 233     -55.555  42.174   8.163  1.00 10.00      A   
ATOM   2169  HG  SER A 233     -54.692  41.893   8.498  1.00 10.00      A   
ATOM   2170  C   SER A 233     -56.779  42.545   4.847  1.00 10.00      A   
ATOM   2171  O   SER A 233     -56.427  43.231   3.882  1.00 10.00      A   
ATOM   2172  N   LYS A 234     -57.233  41.296   4.739  1.00 10.00      A   
ATOM   2173  HN  LYS A 234     -57.516  40.826   5.553  1.00 10.00      A   
ATOM   2174  CA  LYS A 234     -57.346  40.603   3.459  1.00 10.00      A   
ATOM   2175  CB  LYS A 234     -58.390  41.268   2.554  1.00 10.00      A   
ATOM   2176  CG  LYS A 234     -59.829  40.957   2.942  1.00 10.00      A   
ATOM   2177  CD  LYS A 234     -60.815  41.526   1.935  1.00 10.00      A   
ATOM   2178  CE  LYS A 234     -61.021  43.016   2.139  1.00 10.00      A   
ATOM   2179  NZ  LYS A 234     -61.820  43.624   1.042  1.00 10.00      A   
ATOM   2180  HZ1 LYS A 234     -62.655  43.038   0.840  1.00 10.00      A   
ATOM   2181  HZ2 LYS A 234     -61.244  43.703   0.174  1.00 10.00      A   
ATOM   2182  HZ3 LYS A 234     -62.138  44.575   1.316  1.00 10.00      A   
ATOM   2183  C   LYS A 234     -55.999  40.454   2.749  1.00 10.00      A   
ATOM   2184  O   LYS A 234     -55.893  40.666   1.541  1.00 10.00      A   
ATOM   2185  N   ALA A 235     -54.979  40.068   3.506  1.00 10.00      A   
ATOM   2186  HN  ALA A 235     -55.131  39.890   4.457  1.00 10.00      A   
ATOM   2187  CA  ALA A 235     -53.641  39.886   2.958  1.00 10.00      A   
ATOM   2188  CB  ALA A 235     -52.695  40.934   3.523  1.00 10.00      A   
ATOM   2189  C   ALA A 235     -53.125  38.487   3.265  1.00 10.00      A   
ATOM   2190  O   ALA A 235     -53.008  38.102   4.429  1.00 10.00      A   
ATOM   2191  N   VAL A 236     -52.828  37.726   2.221  1.00 10.00      A   
ATOM   2192  HN  VAL A 236     -52.937  38.092   1.313  1.00 10.00      A   
ATOM   2193  CA  VAL A 236     -52.328  36.364   2.382  1.00 10.00      A   
ATOM   2194  CB  VAL A 236     -52.904  35.395   1.323  1.00 10.00      A   
ATOM   2195  CG1 VAL A 236     -54.415  35.485   1.273  1.00 10.00      A   
ATOM   2196  CG2 VAL A 236     -52.305  35.656  -0.051  1.00 10.00      A   
ATOM   2197  C   VAL A 236     -50.808  36.333   2.306  1.00 10.00      A   
ATOM   2198  O   VAL A 236     -50.179  37.287   1.841  1.00 10.00      A   
ATOM   2199  N   VAL A 237     -50.228  35.230   2.753  1.00 10.00      A   
ATOM   2200  HN  VAL A 237     -50.789  34.506   3.105  1.00 10.00      A   
ATOM   2201  CA  VAL A 237     -48.784  35.059   2.736  1.00 10.00      A   
ATOM   2202  CB  VAL A 237     -48.297  34.216   3.937  1.00 10.00      A   
ATOM   2203  CG1 VAL A 237     -46.803  34.407   4.163  1.00 10.00      A   
ATOM   2204  CG2 VAL A 237     -49.081  34.544   5.198  1.00 10.00      A   
ATOM   2205  C   VAL A 237     -48.345  34.367   1.450  1.00 10.00      A   
ATOM   2206  O   VAL A 237     -48.747  33.235   1.176  1.00 10.00      A   
ATOM   2207  N   SER A 238     -47.549  35.058   0.652  1.00 10.00      A   
ATOM   2208  HN  SER A 238     -47.279  35.968   0.909  1.00 10.00      A   
ATOM   2209  CA  SER A 238     -47.041  34.494  -0.588  1.00 10.00      A   
ATOM   2210  CB  SER A 238     -47.095  35.544  -1.701  1.00 10.00      A   
ATOM   2211  OG  SER A 238     -48.300  36.293  -1.623  1.00 10.00      A   
ATOM   2212  HG  SER A 238     -48.837  35.949  -0.901  1.00 10.00      A   
ATOM   2213  C   SER A 238     -45.610  34.014  -0.359  1.00 10.00      A   
ATOM   2214  O   SER A 238     -44.776  34.760   0.149  1.00 10.00      A   
ATOM   2215  N   LEU A 239     -45.325  32.771  -0.712  1.00 10.00      A   
ATOM   2216  HN  LEU A 239     -46.014  32.216  -1.138  1.00 10.00      A   
ATOM   2217  CA  LEU A 239     -43.991  32.224  -0.494  1.00 10.00      A   
ATOM   2218  CB  LEU A 239     -44.051  30.922   0.304  1.00 10.00      A   
ATOM   2219  CG  LEU A 239     -44.511  31.034   1.757  1.00 10.00      A   
ATOM   2220  CD1 LEU A 239     -44.238  29.737   2.495  1.00 10.00      A   
ATOM   2221  CD2 LEU A 239     -43.838  32.208   2.456  1.00 10.00      A   
ATOM   2222  C   LEU A 239     -43.221  32.007  -1.786  1.00 10.00      A   
ATOM   2223  O   LEU A 239     -43.767  32.105  -2.881  1.00 10.00      A   
ATOM   2224  N   ARG A 240     -41.938  31.717  -1.636  1.00 10.00      A   
ATOM   2225  HN  ARG A 240     -41.566  31.669  -0.725  1.00 10.00      A   
ATOM   2226  CA  ARG A 240     -41.057  31.466  -2.761  1.00 10.00      A   
ATOM   2227  CB  ARG A 240     -40.178  32.694  -3.022  1.00 10.00      A   
ATOM   2228  CG  ARG A 240     -40.932  33.960  -3.399  1.00 10.00      A   
ATOM   2229  CD  ARG A 240     -41.479  33.888  -4.816  1.00 10.00      A   
ATOM   2230  NE  ARG A 240     -41.404  35.183  -5.488  1.00 10.00      A   
ATOM   2231  HE  ARG A 240     -41.434  35.987  -4.918  1.00 10.00      A   
ATOM   2232  CZ  ARG A 240     -41.285  35.337  -6.810  1.00 10.00      A   
ATOM   2233  NH1 ARG A 240     -41.234  34.277  -7.613  1.00 10.00      A   
ATOM   2234 HH11 ARG A 240     -41.147  34.401  -8.609  1.00 10.00      A   
ATOM   2235 HH12 ARG A 240     -41.282  33.354  -7.233  1.00 10.00      A   
ATOM   2236  NH2 ARG A 240     -41.204  36.553  -7.329  1.00 10.00      A   
ATOM   2237 HH21 ARG A 240     -41.117  36.671  -8.323  1.00 10.00      A   
ATOM   2238 HH22 ARG A 240     -41.226  37.359  -6.734  1.00 10.00      A   
ATOM   2239  C   ARG A 240     -40.170  30.269  -2.442  1.00 10.00      A   
ATOM   2240  O   ARG A 240     -38.944  30.367  -2.479  1.00 10.00      A   
ATOM   2241  N   CYS A 241     -40.797  29.150  -2.091  1.00 10.00      A   
ATOM   2242  HN  CYS A 241     -41.774  29.140  -2.054  1.00 10.00      A   
ATOM   2243  CA  CYS A 241     -40.066  27.933  -1.755  1.00 10.00      A   
ATOM   2244  C   CYS A 241     -39.194  27.483  -2.924  1.00 10.00      A   
ATOM   2245  O   CYS A 241     -39.581  27.624  -4.088  1.00 10.00      A   
ATOM   2246  CB  CYS A 241     -41.034  26.811  -1.365  1.00 10.00      A   
ATOM   2247  SG  CYS A 241     -42.349  27.302  -0.195  1.00 10.00      A   
ATOM   2248  N   ILE A 242     -38.014  26.961  -2.608  1.00 10.00      A   
ATOM   2249  HN  ILE A 242     -37.760  26.894  -1.661  1.00 10.00      A   
ATOM   2250  CA  ILE A 242     -37.084  26.484  -3.627  1.00 10.00      A   
ATOM   2251  CB  ILE A 242     -35.736  26.057  -3.000  1.00 10.00      A   
ATOM   2252  CG1 ILE A 242     -35.182  27.183  -2.120  1.00 10.00      A   
ATOM   2253  CG2 ILE A 242     -34.729  25.686  -4.080  1.00 10.00      A   
ATOM   2254  CD1 ILE A 242     -34.032  26.761  -1.229  1.00 10.00      A   
ATOM   2255  C   ILE A 242     -37.693  25.310  -4.393  1.00 10.00      A   
ATOM   2256  O   ILE A 242     -38.126  24.328  -3.793  1.00 10.00      A   
ATOM   2257  N   ALA A 243     -37.725  25.423  -5.714  1.00 10.00      A   
ATOM   2258  HN  ALA A 243     -37.343  26.220  -6.133  1.00 10.00      A   
ATOM   2259  CA  ALA A 243     -38.292  24.382  -6.561  1.00 10.00      A   
ATOM   2260  CB  ALA A 243     -38.649  24.948  -7.928  1.00 10.00      A   
ATOM   2261  C   ALA A 243     -37.336  23.203  -6.705  1.00 10.00      A   
ATOM   2262  O   ALA A 243     -36.146  23.382  -6.975  1.00 10.00      A   
ATOM   2263  N   CYS A 244     -37.862  22.001  -6.528  1.00 10.00      A   
ATOM   2264  HN  CYS A 244     -38.817  21.922  -6.319  1.00 10.00      A   
ATOM   2265  CA  CYS A 244     -37.066  20.790  -6.630  1.00 10.00      A   
ATOM   2266  C   CYS A 244     -37.937  19.620  -7.075  1.00 10.00      A   
ATOM   2267  O   CYS A 244     -39.166  19.734  -7.115  1.00 10.00      A   
ATOM   2268  CB  CYS A 244     -36.423  20.477  -5.273  1.00 10.00      A   
ATOM   2269  SG  CYS A 244     -37.559  20.576  -3.847  1.00 10.00      A   
ATOM   2270  N   GLY A 245     -37.299  18.514  -7.444  1.00 10.00      A   
ATOM   2271  HN  GLY A 245     -36.313  18.506  -7.449  1.00 10.00      A   
ATOM   2272  CA  GLY A 245     -38.031  17.326  -7.851  1.00 10.00      A   
ATOM   2273  C   GLY A 245     -38.491  17.342  -9.298  1.00 10.00      A   
ATOM   2274  O   GLY A 245     -38.335  16.355 -10.011  1.00 10.00      A   
ATOM   2275  N   VAL A 246     -39.069  18.451  -9.731  1.00 10.00      A   
ATOM   2276  HN  VAL A 246     -39.173  19.209  -9.117  1.00 10.00      A   
ATOM   2277  CA  VAL A 246     -39.558  18.565 -11.100  1.00 10.00      A   
ATOM   2278  CB  VAL A 246     -40.720  19.577 -11.203  1.00 10.00      A   
ATOM   2279  CG1 VAL A 246     -41.308  19.585 -12.606  1.00 10.00      A   
ATOM   2280  CG2 VAL A 246     -41.792  19.262 -10.171  1.00 10.00      A   
ATOM   2281  C   VAL A 246     -38.442  18.961 -12.067  1.00 10.00      A   
ATOM   2282  O   VAL A 246     -37.845  20.032 -11.936  1.00 10.00      A   
ATOM   2283  N   ASN A 247     -38.166  18.086 -13.029  1.00 10.00      A   
ATOM   2284  HN  ASN A 247     -38.665  17.244 -13.061  1.00 10.00      A   
ATOM   2285  CA  ASN A 247     -37.135  18.336 -14.033  1.00 10.00      A   
ATOM   2286  CB  ASN A 247     -36.878  17.077 -14.864  1.00 10.00      A   
ATOM   2287  CG  ASN A 247     -35.709  16.259 -14.364  1.00 10.00      A   
ATOM   2288  OD1 ASN A 247     -34.570  16.466 -14.781  1.00 10.00      A   
ATOM   2289  ND2 ASN A 247     -35.981  15.320 -13.470  1.00 10.00      A   
ATOM   2290 HD21 ASN A 247     -36.915  15.212 -13.179  1.00 10.00      A   
ATOM   2291 HD22 ASN A 247     -35.245  14.758 -13.149  1.00 10.00      A   
ATOM   2292  C   ASN A 247     -37.547  19.466 -14.965  1.00 10.00      A   
ATOM   2293  O   ASN A 247     -38.732  19.771 -15.108  1.00 10.00      A   
ATOM   2294  N   LEU A 248     -36.569  20.080 -15.603  1.00 10.00      A   
ATOM   2295  HN  LEU A 248     -35.642  19.804 -15.444  1.00 10.00      A   
ATOM   2296  CA  LEU A 248     -36.836  21.167 -16.526  1.00 10.00      A   
ATOM   2297  CB  LEU A 248     -36.001  22.390 -16.151  1.00 10.00      A   
ATOM   2298  CG  LEU A 248     -36.304  23.002 -14.782  1.00 10.00      A   
ATOM   2299  CD1 LEU A 248     -35.347  24.137 -14.481  1.00 10.00      A   
ATOM   2300  CD2 LEU A 248     -37.743  23.490 -14.722  1.00 10.00      A   
ATOM   2301  C   LEU A 248     -36.555  20.733 -17.957  1.00 10.00      A   
ATOM   2302  O   LEU A 248     -36.462  21.556 -18.865  1.00 10.00      A   
ATOM   2303  N   ASN A 249     -36.429  19.428 -18.144  1.00 10.00      A   
ATOM   2304  HN  ASN A 249     -36.531  18.827 -17.380  1.00 10.00      A   
ATOM   2305  CA  ASN A 249     -36.159  18.861 -19.460  1.00 10.00      A   
ATOM   2306  CB  ASN A 249     -35.618  17.432 -19.308  1.00 10.00      A   
ATOM   2307  CG  ASN A 249     -35.276  16.769 -20.631  1.00 10.00      A   
ATOM   2308  OD1 ASN A 249     -34.907  17.434 -21.596  1.00 10.00      A   
ATOM   2309  ND2 ASN A 249     -35.386  15.451 -20.681  1.00 10.00      A   
ATOM   2310 HD21 ASN A 249     -35.675  14.976 -19.871  1.00 10.00      A   
ATOM   2311 HD22 ASN A 249     -35.178  15.001 -21.527  1.00 10.00      A   
ATOM   2312  C   ASN A 249     -37.432  18.864 -20.303  1.00 10.00      A   
ATOM   2313  O   ASN A 249     -38.528  18.677 -19.770  1.00 10.00      A   
ATOM   2314  N   SER A 250     -37.287  19.093 -21.607  1.00 10.00      A   
ATOM   2315  HN  SER A 250     -36.385  19.256 -21.965  1.00 10.00      A   
ATOM   2316  CA  SER A 250     -38.424  19.121 -22.523  1.00 10.00      A   
ATOM   2317  CB  SER A 250     -37.945  19.399 -23.953  1.00 10.00      A   
ATOM   2318  OG  SER A 250     -37.088  20.532 -23.997  1.00 10.00      A   
ATOM   2319  HG  SER A 250     -36.200  20.246 -24.251  1.00 10.00      A   
ATOM   2320  C   SER A 250     -39.212  17.811 -22.470  1.00 10.00      A   
ATOM   2321  O   SER A 250     -40.439  17.801 -22.613  1.00 10.00      A   
ATOM   2322  N   SER A 251     -38.499  16.709 -22.283  1.00 10.00      A   
ATOM   2323  HN  SER A 251     -37.525  16.777 -22.210  1.00 10.00      A   
ATOM   2324  CA  SER A 251     -39.117  15.401 -22.191  1.00 10.00      A   
ATOM   2325  CB  SER A 251     -38.053  14.319 -22.397  1.00 10.00      A   
ATOM   2326  OG  SER A 251     -37.226  14.628 -23.510  1.00 10.00      A   
ATOM   2327  HG  SER A 251     -37.652  14.314 -24.319  1.00 10.00      A   
ATOM   2328  C   SER A 251     -39.777  15.238 -20.825  1.00 10.00      A   
ATOM   2329  O   SER A 251     -39.117  15.367 -19.792  1.00 10.00      A   
ATOM   2330  N   ARG A 252     -41.083  14.979 -20.821  1.00 10.00      A   
ATOM   2331  HN  ARG A 252     -41.558  14.911 -21.674  1.00 10.00      A   
ATOM   2332  CA  ARG A 252     -41.828  14.801 -19.577  1.00 10.00      A   
ATOM   2333  CB  ARG A 252     -43.331  14.732 -19.858  1.00 10.00      A   
ATOM   2334  CG  ARG A 252     -43.911  16.014 -20.436  1.00 10.00      A   
ATOM   2335  CD  ARG A 252     -44.675  16.813 -19.390  1.00 10.00      A   
ATOM   2336  NE  ARG A 252     -45.986  16.228 -19.108  1.00 10.00      A   
ATOM   2337  HE  ARG A 252     -46.005  15.405 -18.568  1.00 10.00      A   
ATOM   2338  CZ  ARG A 252     -47.142  16.739 -19.535  1.00 10.00      A   
ATOM   2339  NH1 ARG A 252     -47.157  17.837 -20.280  1.00 10.00      A   
ATOM   2340 HH11 ARG A 252     -48.031  18.217 -20.602  1.00 10.00      A   
ATOM   2341 HH12 ARG A 252     -46.301  18.293 -20.526  1.00 10.00      A   
ATOM   2342  NH2 ARG A 252     -48.284  16.144 -19.226  1.00 10.00      A   
ATOM   2343 HH21 ARG A 252     -49.153  16.524 -19.548  1.00 10.00      A   
ATOM   2344 HH22 ARG A 252     -48.284  15.313 -18.663  1.00 10.00      A   
ATOM   2345  C   ARG A 252     -41.363  13.549 -18.836  1.00 10.00      A   
ATOM   2346  O   ARG A 252     -40.669  12.706 -19.407  1.00 10.00      A   
ATOM   2347  N   GLN A 253     -41.762  13.428 -17.573  1.00 10.00      A   
ATOM   2348  HN  GLN A 253     -42.337  14.126 -17.185  1.00 10.00      A   
ATOM   2349  CA  GLN A 253     -41.378  12.289 -16.740  1.00 10.00      A   
ATOM   2350  CB  GLN A 253     -42.026  12.405 -15.358  1.00 10.00      A   
ATOM   2351  CG  GLN A 253     -41.479  11.435 -14.328  1.00 10.00      A   
ATOM   2352  CD  GLN A 253     -42.539  10.949 -13.366  1.00 10.00      A   
ATOM   2353  OE1 GLN A 253     -43.177   9.921 -13.596  1.00 10.00      A   
ATOM   2354  NE2 GLN A 253     -42.739  11.681 -12.283  1.00 10.00      A   
ATOM   2355 HE21 GLN A 253     -42.201  12.495 -12.163  1.00 10.00      A   
ATOM   2356 HE22 GLN A 253     -43.404  11.372 -11.632  1.00 10.00      A   
ATOM   2357  C   GLN A 253     -41.768  10.959 -17.382  1.00 10.00      A   
ATOM   2358  O   GLN A 253     -41.008   9.991 -17.341  1.00 10.00      A   
ATOM   2359  N   SER A 254     -42.940  10.925 -17.998  1.00 10.00      A   
ATOM   2360  HN  SER A 254     -43.497  11.733 -18.016  1.00 10.00      A   
ATOM   2361  CA  SER A 254     -43.440   9.717 -18.638  1.00 10.00      A   
ATOM   2362  CB  SER A 254     -44.950   9.837 -18.832  1.00 10.00      A   
ATOM   2363  OG  SER A 254     -45.483  10.810 -17.946  1.00 10.00      A   
ATOM   2364  HG  SER A 254     -45.642  10.402 -17.083  1.00 10.00      A   
ATOM   2365  C   SER A 254     -42.754   9.442 -19.979  1.00 10.00      A   
ATOM   2366  O   SER A 254     -43.090   8.479 -20.669  1.00 10.00      A   
ATOM   2367  N   ARG A 255     -41.796  10.286 -20.351  1.00 10.00      A   
ATOM   2368  HN  ARG A 255     -41.561  11.040 -19.765  1.00 10.00      A   
ATOM   2369  CA  ARG A 255     -41.080  10.114 -21.608  1.00 10.00      A   
ATOM   2370  CB  ARG A 255     -41.272  11.326 -22.525  1.00 10.00      A   
ATOM   2371  CG  ARG A 255     -42.725  11.612 -22.873  1.00 10.00      A   
ATOM   2372  CD  ARG A 255     -42.863  12.261 -24.243  1.00 10.00      A   
ATOM   2373  NE  ARG A 255     -42.207  13.568 -24.310  1.00 10.00      A   
ATOM   2374  HE  ARG A 255     -41.248  13.579 -24.536  1.00 10.00      A   
ATOM   2375  CZ  ARG A 255     -42.832  14.727 -24.114  1.00 10.00      A   
ATOM   2376  NH1 ARG A 255     -44.129  14.751 -23.823  1.00 10.00      A   
ATOM   2377 HH11 ARG A 255     -44.652  13.894 -23.763  1.00 10.00      A   
ATOM   2378 HH12 ARG A 255     -44.599  15.628 -23.673  1.00 10.00      A   
ATOM   2379  NH2 ARG A 255     -42.154  15.869 -24.201  1.00 10.00      A   
ATOM   2380 HH21 ARG A 255     -41.173  15.864 -24.426  1.00 10.00      A   
ATOM   2381 HH22 ARG A 255     -42.623  16.747 -24.052  1.00 10.00      A   
ATOM   2382  C   ARG A 255     -39.597   9.853 -21.368  1.00 10.00      A   
ATOM   2383  O   ARG A 255     -38.801   9.826 -22.312  1.00 10.00      A   
ATOM   2384  N   ILE A 256     -39.237   9.653 -20.104  1.00 10.00      A   
ATOM   2385  HN  ILE A 256     -39.921   9.681 -19.403  1.00 10.00      A   
ATOM   2386  CA  ILE A 256     -37.853   9.384 -19.729  1.00 10.00      A   
ATOM   2387  CB  ILE A 256     -37.587   9.778 -18.258  1.00 10.00      A   
ATOM   2388  CG1 ILE A 256     -37.800  11.282 -18.062  1.00 10.00      A   
ATOM   2389  CG2 ILE A 256     -36.184   9.374 -17.828  1.00 10.00      A   
ATOM   2390  CD1 ILE A 256     -37.705  11.739 -16.620  1.00 10.00      A   
ATOM   2391  C   ILE A 256     -37.532   7.904 -19.927  1.00 10.00      A   
ATOM   2392  O   ILE A 256     -38.313   7.035 -19.541  1.00 10.00      A   
ATOM   2393  N   VAL A 257     -36.393   7.622 -20.543  1.00 10.00      A   
ATOM   2394  HN  VAL A 257     -35.813   8.359 -20.832  1.00 10.00      A   
ATOM   2395  CA  VAL A 257     -35.970   6.250 -20.791  1.00 10.00      A   
ATOM   2396  CB  VAL A 257     -34.841   6.191 -21.842  1.00 10.00      A   
ATOM   2397  CG1 VAL A 257     -34.414   4.754 -22.110  1.00 10.00      A   
ATOM   2398  CG2 VAL A 257     -35.281   6.865 -23.130  1.00 10.00      A   
ATOM   2399  C   VAL A 257     -35.494   5.593 -19.499  1.00 10.00      A   
ATOM   2400  O   VAL A 257     -34.640   6.136 -18.794  1.00 10.00      A   
ATOM   2401  N   GLY A 258     -36.055   4.432 -19.189  1.00 10.00      A   
ATOM   2402  HN  GLY A 258     -36.732   4.051 -19.785  1.00 10.00      A   
ATOM   2403  CA  GLY A 258     -35.675   3.723 -17.985  1.00 10.00      A   
ATOM   2404  C   GLY A 258     -35.148   2.334 -18.280  1.00 10.00      A   
ATOM   2405  O   GLY A 258     -35.801   1.548 -18.969  1.00 10.00      A   
ATOM   2406  N   GLY A 259     -33.960   2.040 -17.776  1.00 10.00      A   
ATOM   2407  HN  GLY A 259     -33.480   2.716 -17.252  1.00 10.00      A   
ATOM   2408  CA  GLY A 259     -33.358   0.740 -17.987  1.00 10.00      A   
ATOM   2409  C   GLY A 259     -32.122   0.561 -17.135  1.00 10.00      A   
ATOM   2410  O   GLY A 259     -32.219   0.255 -15.949  1.00 10.00      A   
ATOM   2411  N   GLU A 260     -30.961   0.772 -17.738  1.00 10.00      A   
ATOM   2412  HN  GLU A 260     -30.956   1.026 -18.684  1.00 10.00      A   
ATOM   2413  CA  GLU A 260     -29.695   0.644 -17.035  1.00 10.00      A   
ATOM   2414  CB  GLU A 260     -28.782  -0.355 -17.752  1.00 10.00      A   
ATOM   2415  CG  GLU A 260     -27.606  -0.832 -16.918  1.00 10.00      A   
ATOM   2416  CD  GLU A 260     -26.554  -1.537 -17.748  1.00 10.00      A   
ATOM   2417  OE1 GLU A 260     -25.554  -0.885 -18.121  1.00 10.00      A   
ATOM   2418  OE2 GLU A 260     -26.722  -2.742 -18.033  1.00 10.00      A   
ATOM   2419  C   GLU A 260     -29.027   2.011 -16.949  1.00 10.00      A   
ATOM   2420  O   GLU A 260     -29.072   2.669 -15.911  1.00 10.00      A   
ATOM   2421  N   SER A 261     -28.432   2.447 -18.051  1.00 10.00      A   
ATOM   2422  HN  SER A 261     -28.435   1.885 -18.852  1.00 10.00      A   
ATOM   2423  CA  SER A 261     -27.777   3.743 -18.102  1.00 10.00      A   
ATOM   2424  CB  SER A 261     -26.781   3.775 -19.263  1.00 10.00      A   
ATOM   2425  OG  SER A 261     -26.009   2.583 -19.292  1.00 10.00      A   
ATOM   2426  HG  SER A 261     -25.500   2.514 -18.475  1.00 10.00      A   
ATOM   2427  C   SER A 261     -28.831   4.835 -18.271  1.00 10.00      A   
ATOM   2428  O   SER A 261     -29.776   4.675 -19.050  1.00 10.00      A   
ATOM   2429  N   ALA A 262     -28.693   5.918 -17.522  1.00 10.00      A   
ATOM   2430  HN  ALA A 262     -27.931   5.984 -16.902  1.00 10.00      A   
ATOM   2431  CA  ALA A 262     -29.646   7.018 -17.595  1.00 10.00      A   
ATOM   2432  CB  ALA A 262     -29.820   7.660 -16.229  1.00 10.00      A   
ATOM   2433  C   ALA A 262     -29.227   8.055 -18.630  1.00 10.00      A   
ATOM   2434  O   ALA A 262     -28.090   8.055 -19.103  1.00 10.00      A   
ATOM   2435  N   LEU A 263     -30.158   8.935 -18.970  1.00 10.00      A   
ATOM   2436  HN  LEU A 263     -31.038   8.884 -18.543  1.00 10.00      A   
ATOM   2437  CA  LEU A 263     -29.912   9.985 -19.946  1.00 10.00      A   
ATOM   2438  CB  LEU A 263     -30.855   9.817 -21.143  1.00 10.00      A   
ATOM   2439  CG  LEU A 263     -30.656   8.562 -21.997  1.00 10.00      A   
ATOM   2440  CD1 LEU A 263     -31.780   8.427 -23.009  1.00 10.00      A   
ATOM   2441  CD2 LEU A 263     -29.309   8.604 -22.700  1.00 10.00      A   
ATOM   2442  C   LEU A 263     -30.132  11.352 -19.305  1.00 10.00      A   
ATOM   2443  O   LEU A 263     -30.853  11.461 -18.311  1.00 10.00      A   
ATOM   2444  N   PRO A 264     -29.502  12.408 -19.852  1.00 10.00      A   
ATOM   2445  CA  PRO A 264     -29.645  13.771 -19.328  1.00 10.00      A   
ATOM   2446  CB  PRO A 264     -28.819  14.621 -20.301  1.00 10.00      A   
ATOM   2447  CG  PRO A 264     -27.869  13.665 -20.933  1.00 10.00      A   
ATOM   2448  CD  PRO A 264     -28.595  12.354 -21.014  1.00 10.00      A   
ATOM   2449  C   PRO A 264     -31.102  14.235 -19.329  1.00 10.00      A   
ATOM   2450  O   PRO A 264     -31.791  14.160 -20.350  1.00 10.00      A   
ATOM   2451  N   GLY A 265     -31.565  14.698 -18.176  1.00 10.00      A   
ATOM   2452  HN  GLY A 265     -30.972  14.712 -17.394  1.00 10.00      A   
ATOM   2453  CA  GLY A 265     -32.932  15.172 -18.055  1.00 10.00      A   
ATOM   2454  C   GLY A 265     -33.810  14.204 -17.291  1.00 10.00      A   
ATOM   2455  O   GLY A 265     -35.029  14.179 -17.477  1.00 10.00      A   
ATOM   2456  N   ALA A 266     -33.182  13.406 -16.434  1.00 10.00      A   
ATOM   2457  HN  ALA A 266     -32.210  13.478 -16.342  1.00 10.00      A   
ATOM   2458  CA  ALA A 266     -33.898  12.427 -15.631  1.00 10.00      A   
ATOM   2459  CB  ALA A 266     -33.524  11.015 -16.058  1.00 10.00      A   
ATOM   2460  C   ALA A 266     -33.611  12.629 -14.146  1.00 10.00      A   
ATOM   2461  O   ALA A 266     -34.513  12.930 -13.362  1.00 10.00      A   
ATOM   2462  N   TRP A 267     -32.350  12.465 -13.764  1.00 10.00      A   
ATOM   2463  HN  TRP A 267     -31.674  12.232 -14.433  1.00 10.00      A   
ATOM   2464  CA  TRP A 267     -31.943  12.625 -12.371  1.00 10.00      A   
ATOM   2465  CB  TRP A 267     -31.490  11.278 -11.782  1.00 10.00      A   
ATOM   2466  CG  TRP A 267     -32.204  10.091 -12.362  1.00 10.00      A   
ATOM   2467  CD1 TRP A 267     -31.705   9.197 -13.263  1.00 10.00      A   
ATOM   2468  CD2 TRP A 267     -33.547   9.676 -12.089  1.00 10.00      A   
ATOM   2469  NE1 TRP A 267     -32.653   8.253 -13.571  1.00 10.00      A   
ATOM   2470  HE1 TRP A 267     -32.534   7.506 -14.197  1.00 10.00      A   
ATOM   2471  CE2 TRP A 267     -33.792   8.525 -12.862  1.00 10.00      A   
ATOM   2472  CE3 TRP A 267     -34.565  10.165 -11.268  1.00 10.00      A   
ATOM   2473  CZ2 TRP A 267     -35.013   7.856 -12.838  1.00 10.00      A   
ATOM   2474  CZ3 TRP A 267     -35.776   9.500 -11.245  1.00 10.00      A   
ATOM   2475  CH2 TRP A 267     -35.990   8.357 -12.025  1.00 10.00      A   
ATOM   2476  C   TRP A 267     -30.815  13.649 -12.268  1.00 10.00      A   
ATOM   2477  O   TRP A 267     -29.639  13.296 -12.321  1.00 10.00      A   
ATOM   2478  N   PRO A 268     -31.166  14.940 -12.154  1.00 10.00      A   
ATOM   2479  CA  PRO A 268     -30.190  16.027 -12.059  1.00 10.00      A   
ATOM   2480  CB  PRO A 268     -30.965  17.187 -12.681  1.00 10.00      A   
ATOM   2481  CG  PRO A 268     -32.381  16.947 -12.274  1.00 10.00      A   
ATOM   2482  CD  PRO A 268     -32.548  15.453 -12.130  1.00 10.00      A   
ATOM   2483  C   PRO A 268     -29.822  16.368 -10.616  1.00 10.00      A   
ATOM   2484  O   PRO A 268     -29.197  17.397 -10.356  1.00 10.00      A   
ATOM   2485  N   TRP A 269     -30.202  15.504  -9.685  1.00 10.00      A   
ATOM   2486  HN  TRP A 269     -30.686  14.697  -9.951  1.00 10.00      A   
ATOM   2487  CA  TRP A 269     -29.925  15.735  -8.272  1.00 10.00      A   
ATOM   2488  CB  TRP A 269     -31.207  15.628  -7.441  1.00 10.00      A   
ATOM   2489  CG  TRP A 269     -32.098  14.493  -7.842  1.00 10.00      A   
ATOM   2490  CD1 TRP A 269     -31.885  13.163  -7.628  1.00 10.00      A   
ATOM   2491  CD2 TRP A 269     -33.349  14.592  -8.528  1.00 10.00      A   
ATOM   2492  NE1 TRP A 269     -32.919  12.427  -8.147  1.00 10.00      A   
ATOM   2493  HE1 TRP A 269     -32.993  11.444  -8.120  1.00 10.00      A   
ATOM   2494  CE2 TRP A 269     -33.834  13.282  -8.704  1.00 10.00      A   
ATOM   2495  CE3 TRP A 269     -34.102  15.663  -9.012  1.00 10.00      A   
ATOM   2496  CZ2 TRP A 269     -35.041  13.016  -9.343  1.00 10.00      A   
ATOM   2497  CZ3 TRP A 269     -35.300  15.398  -9.646  1.00 10.00      A   
ATOM   2498  CH2 TRP A 269     -35.757  14.086  -9.808  1.00 10.00      A   
ATOM   2499  C   TRP A 269     -28.850  14.803  -7.720  1.00 10.00      A   
ATOM   2500  O   TRP A 269     -28.666  14.713  -6.509  1.00 10.00      A   
ATOM   2501  N   GLN A 270     -28.138  14.120  -8.604  1.00 10.00      A   
ATOM   2502  HN  GLN A 270     -28.309  14.246  -9.559  1.00 10.00      A   
ATOM   2503  CA  GLN A 270     -27.086  13.202  -8.182  1.00 10.00      A   
ATOM   2504  CB  GLN A 270     -27.355  11.784  -8.705  1.00 10.00      A   
ATOM   2505  CG  GLN A 270     -26.157  10.840  -8.647  1.00 10.00      A   
ATOM   2506  CD  GLN A 270     -25.940  10.194  -7.288  1.00 10.00      A   
ATOM   2507  OE1 GLN A 270     -25.436   9.077  -7.200  1.00 10.00      A   
ATOM   2508  NE2 GLN A 270     -26.310  10.886  -6.221  1.00 10.00      A   
ATOM   2509 HE21 GLN A 270     -26.702  11.776  -6.352  1.00 10.00      A   
ATOM   2510 HE22 GLN A 270     -26.184  10.476  -5.336  1.00 10.00      A   
ATOM   2511  C   GLN A 270     -25.712  13.695  -8.628  1.00 10.00      A   
ATOM   2512  O   GLN A 270     -25.485  13.952  -9.809  1.00 10.00      A   
ATOM   2513  N   VAL A 271     -24.807  13.840  -7.669  1.00 10.00      A   
ATOM   2514  HN  VAL A 271     -25.056  13.629  -6.742  1.00 10.00      A   
ATOM   2515  CA  VAL A 271     -23.451  14.295  -7.954  1.00 10.00      A   
ATOM   2516  CB  VAL A 271     -23.075  15.554  -7.140  1.00 10.00      A   
ATOM   2517  CG1 VAL A 271     -24.070  16.677  -7.378  1.00 10.00      A   
ATOM   2518  CG2 VAL A 271     -22.966  15.240  -5.656  1.00 10.00      A   
ATOM   2519  C   VAL A 271     -22.439  13.195  -7.652  1.00 10.00      A   
ATOM   2520  O   VAL A 271     -22.750  12.227  -6.951  1.00 10.00      A   
ATOM   2521  N   SER A 272     -21.237  13.344  -8.183  1.00 10.00      A   
ATOM   2522  HN  SER A 272     -21.055  14.132  -8.747  1.00 10.00      A   
ATOM   2523  CA  SER A 272     -20.178  12.375  -7.960  1.00 10.00      A   
ATOM   2524  CB  SER A 272     -19.478  12.051  -9.280  1.00 10.00      A   
ATOM   2525  OG  SER A 272     -20.416  11.908 -10.334  1.00 10.00      A   
ATOM   2526  HG  SER A 272     -21.268  12.255 -10.051  1.00 10.00      A   
ATOM   2527  C   SER A 272     -19.161  12.924  -6.967  1.00 10.00      A   
ATOM   2528  O   SER A 272     -18.594  14.001  -7.184  1.00 10.00      A   
ATOM   2529  N   LEU A 273     -18.953  12.202  -5.871  1.00 10.00      A   
ATOM   2530  HN  LEU A 273     -19.453  11.364  -5.741  1.00 10.00      A   
ATOM   2531  CA  LEU A 273     -17.991  12.613  -4.863  1.00 10.00      A   
ATOM   2532  CB  LEU A 273     -18.406  12.125  -3.473  1.00 10.00      A   
ATOM   2533  CG  LEU A 273     -19.781  12.578  -2.972  1.00 10.00      A   
ATOM   2534  CD1 LEU A 273     -19.962  12.202  -1.511  1.00 10.00      A   
ATOM   2535  CD2 LEU A 273     -19.970  14.074  -3.174  1.00 10.00      A   
ATOM   2536  C   LEU A 273     -16.625  12.065  -5.235  1.00 10.00      A   
ATOM   2537  O   LEU A 273     -16.344  10.874  -5.056  1.00 10.00      A   
ATOM   2538  N   HIS A 274     -15.787  12.931  -5.770  1.00 10.00      A   
ATOM   2539  HN  HIS A 274     -16.064  13.871  -5.868  1.00 10.00      A   
ATOM   2540  CA  HIS A 274     -14.462  12.535  -6.205  1.00 10.00      A   
ATOM   2541  CB  HIS A 274     -14.160  13.137  -7.577  1.00 10.00      A   
ATOM   2542  CG  HIS A 274     -14.386  12.205  -8.718  1.00 10.00      A   
ATOM   2543  ND1 HIS A 274     -13.412  11.989  -9.663  1.00 10.00      A   
ATOM   2544  CD2 HIS A 274     -15.481  11.469  -9.024  1.00 10.00      A   
ATOM   2545  CE1 HIS A 274     -13.931  11.133 -10.521  1.00 10.00      A   
ATOM   2546  NE2 HIS A 274     -15.178  10.793 -10.176  1.00 10.00      A   
ATOM   2547  HE2 HIS A 274     -15.769  10.170 -10.660  1.00 10.00      A   
ATOM   2548  C   HIS A 274     -13.384  12.959  -5.226  1.00 10.00      A   
ATOM   2549  O   HIS A 274     -13.208  14.146  -4.954  1.00 10.00      A   
ATOM   2550  N   VAL A 275     -12.665  11.986  -4.699  1.00 10.00      A   
ATOM   2551  HN  VAL A 275     -12.871  11.052  -4.934  1.00 10.00      A   
ATOM   2552  CA  VAL A 275     -11.573  12.264  -3.785  1.00 10.00      A   
ATOM   2553  CB  VAL A 275     -11.697  11.513  -2.439  1.00 10.00      A   
ATOM   2554  CG1 VAL A 275     -11.886  10.015  -2.642  1.00 10.00      A   
ATOM   2555  CG2 VAL A 275     -10.500  11.805  -1.542  1.00 10.00      A   
ATOM   2556  C   VAL A 275     -10.256  11.942  -4.479  1.00 10.00      A   
ATOM   2557  O   VAL A 275      -9.946  10.776  -4.749  1.00 10.00      A   
ATOM   2558  N   GLN A 276      -9.507  12.988  -4.804  1.00 10.00      A   
ATOM   2559  HN  GLN A 276      -9.825  13.892  -4.569  1.00 10.00      A   
ATOM   2560  CA  GLN A 276      -8.230  12.843  -5.493  1.00 10.00      A   
ATOM   2561  CB  GLN A 276      -7.209  12.089  -4.635  1.00 10.00      A   
ATOM   2562  CG  GLN A 276      -6.855  12.770  -3.323  1.00 10.00      A   
ATOM   2563  CD  GLN A 276      -5.658  12.129  -2.644  1.00 10.00      A   
ATOM   2564  OE1 GLN A 276      -5.394  10.939  -2.818  1.00 10.00      A   
ATOM   2565  NE2 GLN A 276      -4.929  12.907  -1.864  1.00 10.00      A   
ATOM   2566 HE21 GLN A 276      -5.197  13.846  -1.764  1.00 10.00      A   
ATOM   2567 HE22 GLN A 276      -4.145  12.516  -1.419  1.00 10.00      A   
ATOM   2568  C   GLN A 276      -8.423  12.158  -6.849  1.00 10.00      A   
ATOM   2569  O   GLN A 276      -7.691  11.231  -7.198  1.00 10.00      A   
ATOM   2570  N   ASN A 277      -9.439  12.622  -7.587  1.00 10.00      A   
ATOM   2571  HN  ASN A 277      -9.984  13.350  -7.218  1.00 10.00      A   
ATOM   2572  CA  ASN A 277      -9.776  12.102  -8.925  1.00 10.00      A   
ATOM   2573  CB  ASN A 277      -8.586  12.216  -9.894  1.00 10.00      A   
ATOM   2574  CG  ASN A 277      -8.974  12.061 -11.358  1.00 10.00      A   
ATOM   2575  OD1 ASN A 277     -10.079  12.428 -11.771  1.00 10.00      A   
ATOM   2576  ND2 ASN A 277      -8.063  11.516 -12.158  1.00 10.00      A   
ATOM   2577 HD21 ASN A 277      -7.199  11.247 -11.768  1.00 10.00      A   
ATOM   2578 HD22 ASN A 277      -8.287  11.398 -13.104  1.00 10.00      A   
ATOM   2579  C   ASN A 277     -10.339  10.671  -8.894  1.00 10.00      A   
ATOM   2580  O   ASN A 277     -10.380   9.985  -9.915  1.00 10.00      A   
ATOM   2581  N   VAL A 278     -10.790  10.220  -7.730  1.00 10.00      A   
ATOM   2582  HN  VAL A 278     -10.752  10.796  -6.939  1.00 10.00      A   
ATOM   2583  CA  VAL A 278     -11.351   8.878  -7.607  1.00 10.00      A   
ATOM   2584  CB  VAL A 278     -10.452   7.938  -6.771  1.00 10.00      A   
ATOM   2585  CG1 VAL A 278     -11.123   6.587  -6.565  1.00 10.00      A   
ATOM   2586  CG2 VAL A 278      -9.100   7.754  -7.446  1.00 10.00      A   
ATOM   2587  C   VAL A 278     -12.762   8.911  -7.020  1.00 10.00      A   
ATOM   2588  O   VAL A 278     -12.988   9.484  -5.953  1.00 10.00      A   
ATOM   2589  N   HIS A 279     -13.703   8.299  -7.731  1.00 10.00      A   
ATOM   2590  HN  HIS A 279     -13.452   7.867  -8.575  1.00 10.00      A   
ATOM   2591  CA  HIS A 279     -15.094   8.242  -7.288  1.00 10.00      A   
ATOM   2592  CB  HIS A 279     -16.018   7.865  -8.460  1.00 10.00      A   
ATOM   2593  CG  HIS A 279     -17.459   7.660  -8.075  1.00 10.00      A   
ATOM   2594  ND1 HIS A 279     -18.360   8.698  -8.085  1.00 10.00      A   
ATOM   2595  CD2 HIS A 279     -18.089   6.529  -7.661  1.00 10.00      A   
ATOM   2596  CE1 HIS A 279     -19.510   8.184  -7.681  1.00 10.00      A   
ATOM   2597  NE2 HIS A 279     -19.392   6.879  -7.411  1.00 10.00      A   
ATOM   2598  HE2 HIS A 279     -20.103   6.282  -7.082  1.00 10.00      A   
ATOM   2599  C   HIS A 279     -15.249   7.233  -6.153  1.00 10.00      A   
ATOM   2600  O   HIS A 279     -14.764   6.099  -6.247  1.00 10.00      A   
ATOM   2601  N   VAL A 280     -15.914   7.650  -5.081  1.00 10.00      A   
ATOM   2602  HN  VAL A 280     -16.261   8.571  -5.059  1.00 10.00      A   
ATOM   2603  CA  VAL A 280     -16.136   6.775  -3.936  1.00 10.00      A   
ATOM   2604  CB  VAL A 280     -15.319   7.220  -2.699  1.00 10.00      A   
ATOM   2605  CG1 VAL A 280     -15.656   6.363  -1.485  1.00 10.00      A   
ATOM   2606  CG2 VAL A 280     -13.828   7.149  -2.994  1.00 10.00      A   
ATOM   2607  C   VAL A 280     -17.619   6.697  -3.578  1.00 10.00      A   
ATOM   2608  O   VAL A 280     -18.159   5.611  -3.361  1.00 10.00      A   
ATOM   2609  N   CYS A 281     -18.280   7.847  -3.537  1.00 10.00      A   
ATOM   2610  HN  CYS A 281     -17.812   8.677  -3.757  1.00 10.00      A   
ATOM   2611  CA  CYS A 281     -19.695   7.900  -3.189  1.00 10.00      A   
ATOM   2612  C   CYS A 281     -20.436   8.929  -4.037  1.00 10.00      A   
ATOM   2613  O   CYS A 281     -19.831   9.633  -4.848  1.00 10.00      A   
ATOM   2614  CB  CYS A 281     -19.856   8.236  -1.702  1.00 10.00      A   
ATOM   2615  SG  CYS A 281     -19.240   6.954  -0.560  1.00 10.00      A   
ATOM   2616  N   GLY A 282     -21.748   9.003  -3.849  1.00 10.00      A   
ATOM   2617  HN  GLY A 282     -22.177   8.399  -3.201  1.00 10.00      A   
ATOM   2618  CA  GLY A 282     -22.561   9.952  -4.580  1.00 10.00      A   
ATOM   2619  C   GLY A 282     -23.192  10.957  -3.642  1.00 10.00      A   
ATOM   2620  O   GLY A 282     -22.961  10.900  -2.433  1.00 10.00      A   
ATOM   2621  N   GLY A 283     -23.985  11.872  -4.184  1.00 10.00      A   
ATOM   2622  HN  GLY A 283     -24.139  11.869  -5.154  1.00 10.00      A   
ATOM   2623  CA  GLY A 283     -24.624  12.872  -3.352  1.00 10.00      A   
ATOM   2624  C   GLY A 283     -25.938  13.356  -3.922  1.00 10.00      A   
ATOM   2625  O   GLY A 283     -26.083  13.498  -5.138  1.00 10.00      A   
ATOM   2626  N   SER A 284     -26.883  13.623  -3.039  1.00 10.00      A   
ATOM   2627  HN  SER A 284     -26.686  13.501  -2.079  1.00 10.00      A   
ATOM   2628  CA  SER A 284     -28.201  14.089  -3.429  1.00 10.00      A   
ATOM   2629  CB  SER A 284     -29.260  13.345  -2.615  1.00 10.00      A   
ATOM   2630  OG  SER A 284     -29.054  11.945  -2.701  1.00 10.00      A   
ATOM   2631  HG  SER A 284     -29.032  11.553  -1.806  1.00 10.00      A   
ATOM   2632  C   SER A 284     -28.328  15.600  -3.227  1.00 10.00      A   
ATOM   2633  O   SER A 284     -28.311  16.091  -2.096  1.00 10.00      A   
ATOM   2634  N   ILE A 285     -28.433  16.334  -4.327  1.00 10.00      A   
ATOM   2635  HN  ILE A 285     -28.439  15.883  -5.203  1.00 10.00      A   
ATOM   2636  CA  ILE A 285     -28.555  17.789  -4.273  1.00 10.00      A   
ATOM   2637  CB  ILE A 285     -28.484  18.422  -5.682  1.00 10.00      A   
ATOM   2638  CG1 ILE A 285     -27.240  17.944  -6.430  1.00 10.00      A   
ATOM   2639  CG2 ILE A 285     -28.502  19.944  -5.592  1.00 10.00      A   
ATOM   2640  CD1 ILE A 285     -27.182  18.413  -7.867  1.00 10.00      A   
ATOM   2641  C   ILE A 285     -29.876  18.196  -3.628  1.00 10.00      A   
ATOM   2642  O   ILE A 285     -30.948  17.825  -4.107  1.00 10.00      A   
ATOM   2643  N   ILE A 286     -29.796  18.957  -2.546  1.00 10.00      A   
ATOM   2644  HN  ILE A 286     -28.912  19.207  -2.202  1.00 10.00      A   
ATOM   2645  CA  ILE A 286     -30.990  19.417  -1.853  1.00 10.00      A   
ATOM   2646  CB  ILE A 286     -31.028  18.917  -0.389  1.00 10.00      A   
ATOM   2647  CG1 ILE A 286     -32.412  19.127   0.235  1.00 10.00      A   
ATOM   2648  CG2 ILE A 286     -29.939  19.568   0.453  1.00 10.00      A   
ATOM   2649  CD1 ILE A 286     -32.537  18.593   1.645  1.00 10.00      A   
ATOM   2650  C   ILE A 286     -31.102  20.945  -1.920  1.00 10.00      A   
ATOM   2651  O   ILE A 286     -32.179  21.511  -1.759  1.00 10.00      A   
ATOM   2652  N   THR A 287     -29.973  21.607  -2.166  1.00 10.00      A   
ATOM   2653  HN  THR A 287     -29.140  21.102  -2.297  1.00 10.00      A   
ATOM   2654  CA  THR A 287     -29.931  23.063  -2.267  1.00 10.00      A   
ATOM   2655  CB  THR A 287     -29.815  23.716  -0.869  1.00 10.00      A   
ATOM   2656  OG1 THR A 287     -29.832  22.690   0.130  1.00 10.00      A   
ATOM   2657  HG1 THR A 287     -29.787  21.831  -0.307  1.00 10.00      A   
ATOM   2658  CG2 THR A 287     -30.987  24.655  -0.616  1.00 10.00      A   
ATOM   2659  C   THR A 287     -28.743  23.473  -3.147  1.00 10.00      A   
ATOM   2660  O   THR A 287     -27.835  22.666  -3.354  1.00 10.00      A   
ATOM   2661  N   PRO A 288     -28.747  24.713  -3.690  1.00 10.00      A   
ATOM   2662  CA  PRO A 288     -27.679  25.229  -4.565  1.00 10.00      A   
ATOM   2663  CB  PRO A 288     -27.854  26.741  -4.456  1.00 10.00      A   
ATOM   2664  CG  PRO A 288     -29.319  26.926  -4.272  1.00 10.00      A   
ATOM   2665  CD  PRO A 288     -29.817  25.719  -3.517  1.00 10.00      A   
ATOM   2666  C   PRO A 288     -26.258  24.829  -4.159  1.00 10.00      A   
ATOM   2667  O   PRO A 288     -25.458  24.433  -5.006  1.00 10.00      A   
ATOM   2668  N   GLU A 289     -25.934  24.946  -2.877  1.00 10.00      A   
ATOM   2669  HN  GLU A 289     -26.599  25.275  -2.238  1.00 10.00      A   
ATOM   2670  CA  GLU A 289     -24.600  24.594  -2.406  1.00 10.00      A   
ATOM   2671  CB  GLU A 289     -23.790  25.840  -2.034  1.00 10.00      A   
ATOM   2672  CG  GLU A 289     -24.628  27.054  -1.661  1.00 10.00      A   
ATOM   2673  CD  GLU A 289     -24.587  27.373  -0.183  1.00 10.00      A   
ATOM   2674  OE1 GLU A 289     -25.655  27.676   0.386  1.00 10.00      A   
ATOM   2675  OE2 GLU A 289     -23.490  27.340   0.410  1.00 10.00      A   
ATOM   2676  C   GLU A 289     -24.640  23.598  -1.252  1.00 10.00      A   
ATOM   2677  O   GLU A 289     -23.688  23.494  -0.479  1.00 10.00      A   
ATOM   2678  N   TRP A 290     -25.733  22.852  -1.153  1.00 10.00      A   
ATOM   2679  HN  TRP A 290     -26.445  22.955  -1.821  1.00 10.00      A   
ATOM   2680  CA  TRP A 290     -25.887  21.862  -0.095  1.00 10.00      A   
ATOM   2681  CB  TRP A 290     -26.930  22.310   0.932  1.00 10.00      A   
ATOM   2682  CG  TRP A 290     -26.424  23.314   1.923  1.00 10.00      A   
ATOM   2683  CD1 TRP A 290     -26.281  24.658   1.731  1.00 10.00      A   
ATOM   2684  CD2 TRP A 290     -25.997  23.052   3.265  1.00 10.00      A   
ATOM   2685  NE1 TRP A 290     -25.793  25.248   2.870  1.00 10.00      A   
ATOM   2686  HE1 TRP A 290     -25.604  26.208   2.981  1.00 10.00      A   
ATOM   2687  CE2 TRP A 290     -25.609  24.284   3.826  1.00 10.00      A   
ATOM   2688  CE3 TRP A 290     -25.907  21.897   4.047  1.00 10.00      A   
ATOM   2689  CZ2 TRP A 290     -25.136  24.393   5.132  1.00 10.00      A   
ATOM   2690  CZ3 TRP A 290     -25.437  22.007   5.342  1.00 10.00      A   
ATOM   2691  CH2 TRP A 290     -25.059  23.246   5.872  1.00 10.00      A   
ATOM   2692  C   TRP A 290     -26.274  20.512  -0.684  1.00 10.00      A   
ATOM   2693  O   TRP A 290     -27.322  20.377  -1.327  1.00 10.00      A   
ATOM   2694  N   ILE A 291     -25.431  19.519  -0.464  1.00 10.00      A   
ATOM   2695  HN  ILE A 291     -24.615  19.692   0.062  1.00 10.00      A   
ATOM   2696  CA  ILE A 291     -25.670  18.180  -0.978  1.00 10.00      A   
ATOM   2697  CB  ILE A 291     -24.549  17.754  -1.950  1.00 10.00      A   
ATOM   2698  CG1 ILE A 291     -24.224  18.886  -2.930  1.00 10.00      A   
ATOM   2699  CG2 ILE A 291     -24.947  16.499  -2.708  1.00 10.00      A   
ATOM   2700  CD1 ILE A 291     -23.015  18.614  -3.800  1.00 10.00      A   
ATOM   2701  C   ILE A 291     -25.749  17.169   0.166  1.00 10.00      A   
ATOM   2702  O   ILE A 291     -24.948  17.215   1.100  1.00 10.00      A   
ATOM   2703  N   VAL A 292     -26.718  16.267   0.092  1.00 10.00      A   
ATOM   2704  HN  VAL A 292     -27.327  16.280  -0.684  1.00 10.00      A   
ATOM   2705  CA  VAL A 292     -26.897  15.237   1.114  1.00 10.00      A   
ATOM   2706  CB  VAL A 292     -28.390  14.875   1.300  1.00 10.00      A   
ATOM   2707  CG1 VAL A 292     -28.581  13.911   2.462  1.00 10.00      A   
ATOM   2708  CG2 VAL A 292     -29.229  16.129   1.501  1.00 10.00      A   
ATOM   2709  C   VAL A 292     -26.127  13.987   0.703  1.00 10.00      A   
ATOM   2710  O   VAL A 292     -26.052  13.668  -0.480  1.00 10.00      A   
ATOM   2711  N   THR A 293     -25.540  13.298   1.665  1.00 10.00      A   
ATOM   2712  HN  THR A 293     -25.618  13.601   2.597  1.00 10.00      A   
ATOM   2713  CA  THR A 293     -24.783  12.096   1.374  1.00 10.00      A   
ATOM   2714  CB  THR A 293     -23.401  12.450   0.769  1.00 10.00      A   
ATOM   2715  OG1 THR A 293     -22.720  11.268   0.311  1.00 10.00      A   
ATOM   2716  HG1 THR A 293     -22.866  11.165  -0.646  1.00 10.00      A   
ATOM   2717  CG2 THR A 293     -22.536  13.196   1.777  1.00 10.00      A   
ATOM   2718  C   THR A 293     -24.630  11.253   2.641  1.00 10.00      A   
ATOM   2719  O   THR A 293     -25.236  11.559   3.672  1.00 10.00      A   
ATOM   2720  N   ALA A 294     -23.827  10.201   2.559  1.00 10.00      A   
ATOM   2721  HN  ALA A 294     -23.361  10.027   1.713  1.00 10.00      A   
ATOM   2722  CA  ALA A 294     -23.600   9.313   3.691  1.00 10.00      A   
ATOM   2723  CB  ALA A 294     -23.349   7.896   3.201  1.00 10.00      A   
ATOM   2724  C   ALA A 294     -22.427   9.805   4.538  1.00 10.00      A   
ATOM   2725  O   ALA A 294     -21.665  10.679   4.115  1.00 10.00      A   
ATOM   2726  N   ALA A 295     -22.275   9.232   5.723  1.00 10.00      A   
ATOM   2727  HN  ALA A 295     -22.894   8.508   5.992  1.00 10.00      A   
ATOM   2728  CA  ALA A 295     -21.204   9.616   6.630  1.00 10.00      A   
ATOM   2729  CB  ALA A 295     -21.728   9.737   8.053  1.00 10.00      A   
ATOM   2730  C   ALA A 295     -20.055   8.620   6.561  1.00 10.00      A   
ATOM   2731  O   ALA A 295     -18.916   8.949   6.887  1.00 10.00      A   
ATOM   2732  N   HIS A 296     -20.361   7.399   6.131  1.00 10.00      A   
ATOM   2733  HN  HIS A 296     -21.303   7.189   5.919  1.00 10.00      A   
ATOM   2734  CA  HIS A 296     -19.353   6.347   6.003  1.00 10.00      A   
ATOM   2735  CB  HIS A 296     -20.024   5.012   5.650  1.00 10.00      A   
ATOM   2736  CG  HIS A 296     -19.087   3.853   5.463  1.00 10.00      A   
ATOM   2737  ND1 HIS A 296     -18.123   3.480   6.375  1.00 10.00      A   
ATOM   2738  HD1 HIS A 296     -17.937   3.917   7.233  1.00 10.00      A   
ATOM   2739  CD2 HIS A 296     -18.979   2.977   4.432  1.00 10.00      A   
ATOM   2740  CE1 HIS A 296     -17.477   2.417   5.884  1.00 10.00      A   
ATOM   2741  NE2 HIS A 296     -17.959   2.071   4.705  1.00 10.00      A   
ATOM   2742  C   HIS A 296     -18.288   6.717   4.964  1.00 10.00      A   
ATOM   2743  O   HIS A 296     -17.180   6.176   4.966  1.00 10.00      A   
ATOM   2744  N   CYS A 297     -18.624   7.641   4.073  1.00 10.00      A   
ATOM   2745  HN  CYS A 297     -19.520   8.034   4.105  1.00 10.00      A   
ATOM   2746  CA  CYS A 297     -17.690   8.076   3.041  1.00 10.00      A   
ATOM   2747  C   CYS A 297     -16.698   9.098   3.593  1.00 10.00      A   
ATOM   2748  O   CYS A 297     -15.692   9.407   2.956  1.00 10.00      A   
ATOM   2749  CB  CYS A 297     -18.441   8.647   1.838  1.00 10.00      A   
ATOM   2750  SG  CYS A 297     -19.832   7.613   1.268  1.00 10.00      A   
ATOM   2751  N   VAL A 298     -16.983   9.611   4.788  1.00 10.00      A   
ATOM   2752  HN  VAL A 298     -17.788   9.310   5.259  1.00 10.00      A   
ATOM   2753  CA  VAL A 298     -16.122  10.595   5.427  1.00 10.00      A   
ATOM   2754  CB  VAL A 298     -16.919  11.827   5.910  1.00 10.00      A   
ATOM   2755  CG1 VAL A 298     -15.974  12.921   6.384  1.00 10.00      A   
ATOM   2756  CG2 VAL A 298     -17.826  12.350   4.806  1.00 10.00      A   
ATOM   2757  C   VAL A 298     -15.389   9.970   6.610  1.00 10.00      A   
ATOM   2758  O   VAL A 298     -15.921   9.876   7.717  1.00 10.00      A   
ATOM   2759  N   GLU A 299     -14.171   9.527   6.361  1.00 10.00      A   
ATOM   2760  HN  GLU A 299     -13.801   9.634   5.462  1.00 10.00      A   
ATOM   2761  CA  GLU A 299     -13.355   8.906   7.392  1.00 10.00      A   
ATOM   2762  CB  GLU A 299     -13.315   7.384   7.223  1.00 10.00      A   
ATOM   2763  CG  GLU A 299     -14.446   6.644   7.923  1.00 10.00      A   
ATOM   2764  CD  GLU A 299     -14.144   5.171   8.105  1.00 10.00      A   
ATOM   2765  OE1 GLU A 299     -13.275   4.646   7.376  1.00 10.00      A   
ATOM   2766  OE2 GLU A 299     -14.776   4.528   8.966  1.00 10.00      A   
ATOM   2767  C   GLU A 299     -11.946   9.486   7.384  1.00 10.00      A   
ATOM   2768  O   GLU A 299     -11.644  10.379   6.597  1.00 10.00      A   
ATOM   2769  N   LYS A 300     -11.092   8.941   8.242  1.00 10.00      A   
ATOM   2770  HN  LYS A 300     -11.401   8.199   8.803  1.00 10.00      A   
ATOM   2771  CA  LYS A 300      -9.708   9.400   8.385  1.00 10.00      A   
ATOM   2772  CB  LYS A 300      -8.974   8.618   9.476  1.00 10.00      A   
ATOM   2773  CG  LYS A 300      -9.485   8.879  10.885  1.00 10.00      A   
ATOM   2774  CD  LYS A 300      -8.359   9.326  11.804  1.00 10.00      A   
ATOM   2775  CE  LYS A 300      -8.876   9.666  13.193  1.00 10.00      A   
ATOM   2776  NZ  LYS A 300      -7.816  10.253  14.056  1.00 10.00      A   
ATOM   2777  HZ1 LYS A 300      -8.200  10.458  15.001  1.00 10.00      A   
ATOM   2778  HZ2 LYS A 300      -7.462  11.138  13.642  1.00 10.00      A   
ATOM   2779  HZ3 LYS A 300      -7.023   9.588  14.155  1.00 10.00      A   
ATOM   2780  C   LYS A 300      -8.885   9.427   7.083  1.00 10.00      A   
ATOM   2781  O   LYS A 300      -8.167  10.396   6.843  1.00 10.00      A   
ATOM   2782  N   PRO A 301      -8.938   8.373   6.231  1.00 10.00      A   
ATOM   2783  CA  PRO A 301      -8.164   8.350   4.980  1.00 10.00      A   
ATOM   2784  CB  PRO A 301      -8.454   6.970   4.379  1.00 10.00      A   
ATOM   2785  CG  PRO A 301      -9.022   6.164   5.494  1.00 10.00      A   
ATOM   2786  CD  PRO A 301      -9.712   7.132   6.406  1.00 10.00      A   
ATOM   2787  C   PRO A 301      -8.591   9.435   3.994  1.00 10.00      A   
ATOM   2788  O   PRO A 301      -7.810   9.841   3.132  1.00 10.00      A   
ATOM   2789  N   LEU A 302      -9.825   9.903   4.126  1.00 10.00      A   
ATOM   2790  HN  LEU A 302     -10.392   9.565   4.852  1.00 10.00      A   
ATOM   2791  CA  LEU A 302     -10.355  10.923   3.229  1.00 10.00      A   
ATOM   2792  CB  LEU A 302     -11.398  10.303   2.289  1.00 10.00      A   
ATOM   2793  CG  LEU A 302     -11.065   8.925   1.704  1.00 10.00      A   
ATOM   2794  CD1 LEU A 302     -12.298   8.298   1.075  1.00 10.00      A   
ATOM   2795  CD2 LEU A 302      -9.942   9.029   0.683  1.00 10.00      A   
ATOM   2796  C   LEU A 302     -10.991  12.058   4.027  1.00 10.00      A   
ATOM   2797  O   LEU A 302     -12.111  12.482   3.737  1.00 10.00      A   
ATOM   2798  N   ASN A 303     -10.273  12.555   5.025  1.00 10.00      A   
ATOM   2799  HN  ASN A 303      -9.381  12.190   5.204  1.00 10.00      A   
ATOM   2800  CA  ASN A 303     -10.781  13.628   5.875  1.00 10.00      A   
ATOM   2801  CB  ASN A 303     -10.354  13.417   7.335  1.00 10.00      A   
ATOM   2802  CG  ASN A 303      -8.895  13.760   7.594  1.00 10.00      A   
ATOM   2803  OD1 ASN A 303      -8.029  13.563   6.739  1.00 10.00      A   
ATOM   2804  ND2 ASN A 303      -8.610  14.279   8.779  1.00 10.00      A   
ATOM   2805 HD21 ASN A 303      -9.346  14.411   9.417  1.00 10.00      A   
ATOM   2806 HD22 ASN A 303      -7.680  14.515   8.967  1.00 10.00      A   
ATOM   2807  C   ASN A 303     -10.342  15.007   5.390  1.00 10.00      A   
ATOM   2808  O   ASN A 303     -10.598  16.016   6.051  1.00 10.00      A   
ATOM   2809  N   ASN A 304      -9.691  15.051   4.237  1.00 10.00      A   
ATOM   2810  HN  ASN A 304      -9.529  14.218   3.746  1.00 10.00      A   
ATOM   2811  CA  ASN A 304      -9.222  16.313   3.674  1.00 10.00      A   
ATOM   2812  CB  ASN A 304      -7.813  16.157   3.101  1.00 10.00      A   
ATOM   2813  CG  ASN A 304      -7.104  17.483   2.925  1.00 10.00      A   
ATOM   2814  OD1 ASN A 304      -7.286  18.173   1.924  1.00 10.00      A   
ATOM   2815  ND2 ASN A 304      -6.281  17.842   3.896  1.00 10.00      A   
ATOM   2816 HD21 ASN A 304      -6.176  17.239   4.663  1.00 10.00      A   
ATOM   2817 HD22 ASN A 304      -5.803  18.694   3.808  1.00 10.00      A   
ATOM   2818  C   ASN A 304     -10.181  16.805   2.594  1.00 10.00      A   
ATOM   2819  O   ASN A 304     -10.185  16.286   1.476  1.00 10.00      A   
ATOM   2820  N   PRO A 305     -10.994  17.830   2.908  1.00 10.00      A   
ATOM   2821  CA  PRO A 305     -11.987  18.387   1.976  1.00 10.00      A   
ATOM   2822  CB  PRO A 305     -12.749  19.407   2.826  1.00 10.00      A   
ATOM   2823  CG  PRO A 305     -11.799  19.774   3.912  1.00 10.00      A   
ATOM   2824  CD  PRO A 305     -11.011  18.530   4.206  1.00 10.00      A   
ATOM   2825  C   PRO A 305     -11.368  19.066   0.756  1.00 10.00      A   
ATOM   2826  O   PRO A 305     -12.038  19.252  -0.259  1.00 10.00      A   
ATOM   2827  N   TRP A 306     -10.093  19.423   0.847  1.00 10.00      A   
ATOM   2828  HN  TRP A 306      -9.602  19.236   1.674  1.00 10.00      A   
ATOM   2829  CA  TRP A 306      -9.403  20.077  -0.258  1.00 10.00      A   
ATOM   2830  CB  TRP A 306      -8.084  20.698   0.208  1.00 10.00      A   
ATOM   2831  CG  TRP A 306      -8.261  21.860   1.138  1.00 10.00      A   
ATOM   2832  CD1 TRP A 306      -8.138  21.850   2.496  1.00 10.00      A   
ATOM   2833  CD2 TRP A 306      -8.594  23.203   0.774  1.00 10.00      A   
ATOM   2834  NE1 TRP A 306      -8.372  23.105   3.001  1.00 10.00      A   
ATOM   2835  HE1 TRP A 306      -8.342  23.352   3.953  1.00 10.00      A   
ATOM   2836  CE2 TRP A 306      -8.656  23.955   1.962  1.00 10.00      A   
ATOM   2837  CE3 TRP A 306      -8.845  23.842  -0.444  1.00 10.00      A   
ATOM   2838  CZ2 TRP A 306      -8.960  25.315   1.967  1.00 10.00      A   
ATOM   2839  CZ3 TRP A 306      -9.146  25.189  -0.438  1.00 10.00      A   
ATOM   2840  CH2 TRP A 306      -9.200  25.912   0.758  1.00 10.00      A   
ATOM   2841  C   TRP A 306      -9.153  19.088  -1.392  1.00 10.00      A   
ATOM   2842  O   TRP A 306      -8.887  19.480  -2.529  1.00 10.00      A   
ATOM   2843  N   HIS A 307      -9.243  17.802  -1.073  1.00 10.00      A   
ATOM   2844  HN  HIS A 307      -9.452  17.552  -0.146  1.00 10.00      A   
ATOM   2845  CA  HIS A 307      -9.038  16.750  -2.059  1.00 10.00      A   
ATOM   2846  CB  HIS A 307      -8.155  15.635  -1.487  1.00 10.00      A   
ATOM   2847  CG  HIS A 307      -6.739  16.051  -1.221  1.00 10.00      A   
ATOM   2848  ND1 HIS A 307      -5.980  15.430  -0.258  1.00 10.00      A   
ATOM   2849  CD2 HIS A 307      -5.997  17.018  -1.819  1.00 10.00      A   
ATOM   2850  CE1 HIS A 307      -4.801  16.027  -0.288  1.00 10.00      A   
ATOM   2851  NE2 HIS A 307      -4.766  16.990  -1.216  1.00 10.00      A   
ATOM   2852  HE2 HIS A 307      -4.003  17.574  -1.424  1.00 10.00      A   
ATOM   2853  C   HIS A 307     -10.377  16.181  -2.505  1.00 10.00      A   
ATOM   2854  O   HIS A 307     -10.433  15.220  -3.274  1.00 10.00      A   
ATOM   2855  N   TRP A 308     -11.450  16.790  -2.020  1.00 10.00      A   
ATOM   2856  HN  TRP A 308     -11.332  17.566  -1.430  1.00 10.00      A   
ATOM   2857  CA  TRP A 308     -12.798  16.358  -2.351  1.00 10.00      A   
ATOM   2858  CB  TRP A 308     -13.654  16.257  -1.088  1.00 10.00      A   
ATOM   2859  CG  TRP A 308     -13.507  14.971  -0.331  1.00 10.00      A   
ATOM   2860  CD1 TRP A 308     -12.760  14.763   0.791  1.00 10.00      A   
ATOM   2861  CD2 TRP A 308     -14.136  13.718  -0.633  1.00 10.00      A   
ATOM   2862  NE1 TRP A 308     -12.887  13.463   1.210  1.00 10.00      A   
ATOM   2863  HE1 TRP A 308     -12.446  13.071   1.999  1.00 10.00      A   
ATOM   2864  CE2 TRP A 308     -13.724  12.799   0.353  1.00 10.00      A   
ATOM   2865  CE3 TRP A 308     -15.006  13.283  -1.635  1.00 10.00      A   
ATOM   2866  CZ2 TRP A 308     -14.153  11.475   0.364  1.00 10.00      A   
ATOM   2867  CZ3 TRP A 308     -15.428  11.967  -1.622  1.00 10.00      A   
ATOM   2868  CH2 TRP A 308     -15.003  11.079  -0.629  1.00 10.00      A   
ATOM   2869  C   TRP A 308     -13.454  17.328  -3.324  1.00 10.00      A   
ATOM   2870  O   TRP A 308     -13.589  18.519  -3.038  1.00 10.00      A   
ATOM   2871  N   THR A 309     -13.860  16.815  -4.468  1.00 10.00      A   
ATOM   2872  HN  THR A 309     -13.722  15.854  -4.639  1.00 10.00      A   
ATOM   2873  CA  THR A 309     -14.513  17.624  -5.478  1.00 10.00      A   
ATOM   2874  CB  THR A 309     -13.613  17.830  -6.721  1.00 10.00      A   
ATOM   2875  OG1 THR A 309     -14.324  18.531  -7.755  1.00 10.00      A   
ATOM   2876  HG1 THR A 309     -14.744  19.317  -7.378  1.00 10.00      A   
ATOM   2877  CG2 THR A 309     -13.098  16.504  -7.259  1.00 10.00      A   
ATOM   2878  C   THR A 309     -15.843  16.986  -5.868  1.00 10.00      A   
ATOM   2879  O   THR A 309     -15.973  15.759  -5.893  1.00 10.00      A   
ATOM   2880  N   ALA A 310     -16.840  17.818  -6.129  1.00 10.00      A   
ATOM   2881  HN  ALA A 310     -16.679  18.788  -6.078  1.00 10.00      A   
ATOM   2882  CA  ALA A 310     -18.158  17.333  -6.506  1.00 10.00      A   
ATOM   2883  CB  ALA A 310     -19.240  18.007  -5.675  1.00 10.00      A   
ATOM   2884  C   ALA A 310     -18.407  17.546  -7.992  1.00 10.00      A   
ATOM   2885  O   ALA A 310     -18.426  18.680  -8.472  1.00 10.00      A   
ATOM   2886  N   PHE A 311     -18.586  16.451  -8.711  1.00 10.00      A   
ATOM   2887  HN  PHE A 311     -18.556  15.577  -8.262  1.00 10.00      A   
ATOM   2888  CA  PHE A 311     -18.832  16.503 -10.142  1.00 10.00      A   
ATOM   2889  CB  PHE A 311     -18.087  15.359 -10.839  1.00 10.00      A   
ATOM   2890  CG  PHE A 311     -17.778  15.617 -12.286  1.00 10.00      A   
ATOM   2891  CD1 PHE A 311     -17.195  16.809 -12.684  1.00 10.00      A   
ATOM   2892  CD2 PHE A 311     -18.065  14.662 -13.248  1.00 10.00      A   
ATOM   2893  CE1 PHE A 311     -16.904  17.046 -14.014  1.00 10.00      A   
ATOM   2894  CE2 PHE A 311     -17.778  14.893 -14.580  1.00 10.00      A   
ATOM   2895  CZ  PHE A 311     -17.197  16.086 -14.963  1.00 10.00      A   
ATOM   2896  C   PHE A 311     -20.329  16.410 -10.422  1.00 10.00      A   
ATOM   2897  O   PHE A 311     -20.995  15.488  -9.951  1.00 10.00      A   
ATOM   2898  N   ALA A 312     -20.854  17.370 -11.171  1.00 10.00      A   
ATOM   2899  HN  ALA A 312     -20.271  18.084 -11.513  1.00 10.00      A   
ATOM   2900  CA  ALA A 312     -22.275  17.396 -11.500  1.00 10.00      A   
ATOM   2901  CB  ALA A 312     -23.053  18.118 -10.410  1.00 10.00      A   
ATOM   2902  C   ALA A 312     -22.517  18.074 -12.843  1.00 10.00      A   
ATOM   2903  O   ALA A 312     -21.616  18.696 -13.406  1.00 10.00      A   
ATOM   2904  N   GLY A 313     -23.739  17.947 -13.353  1.00 10.00      A   
ATOM   2905  HN  GLY A 313     -24.413  17.433 -12.860  1.00 10.00      A   
ATOM   2906  CA  GLY A 313     -24.087  18.561 -14.623  1.00 10.00      A   
ATOM   2907  C   GLY A 313     -24.056  17.576 -15.777  1.00 10.00      A   
ATOM   2908  O   GLY A 313     -24.689  17.796 -16.812  1.00 10.00      A   
ATOM   2909  N   ILE A 314     -23.338  16.482 -15.593  1.00 10.00      A   
ATOM   2910  HN  ILE A 314     -22.885  16.344 -14.734  1.00 10.00      A   
ATOM   2911  CA  ILE A 314     -23.216  15.464 -16.623  1.00 10.00      A   
ATOM   2912  CB  ILE A 314     -21.851  15.578 -17.352  1.00 10.00      A   
ATOM   2913  CG1 ILE A 314     -21.775  14.639 -18.560  1.00 10.00      A   
ATOM   2914  CG2 ILE A 314     -20.691  15.337 -16.398  1.00 10.00      A   
ATOM   2915  CD1 ILE A 314     -22.553  15.122 -19.763  1.00 10.00      A   
ATOM   2916  C   ILE A 314     -23.375  14.076 -16.004  1.00 10.00      A   
ATOM   2917  O   ILE A 314     -23.019  13.866 -14.845  1.00 10.00      A   
ATOM   2918  N   LEU A 315     -23.925  13.140 -16.768  1.00 10.00      A   
ATOM   2919  HN  LEU A 315     -24.203  13.365 -17.684  1.00 10.00      A   
ATOM   2920  CA  LEU A 315     -24.128  11.779 -16.280  1.00 10.00      A   
ATOM   2921  CB  LEU A 315     -25.458  11.205 -16.779  1.00 10.00      A   
ATOM   2922  CG  LEU A 315     -26.728  11.742 -16.109  1.00 10.00      A   
ATOM   2923  CD1 LEU A 315     -27.100  13.111 -16.658  1.00 10.00      A   
ATOM   2924  CD2 LEU A 315     -27.878  10.766 -16.284  1.00 10.00      A   
ATOM   2925  C   LEU A 315     -22.966  10.883 -16.689  1.00 10.00      A   
ATOM   2926  O   LEU A 315     -22.965   9.681 -16.429  1.00 10.00      A   
ATOM   2927  N   ARG A 316     -21.984  11.484 -17.342  1.00 10.00      A   
ATOM   2928  HN  ARG A 316     -22.059  12.443 -17.526  1.00 10.00      A   
ATOM   2929  CA  ARG A 316     -20.801  10.774 -17.793  1.00 10.00      A   
ATOM   2930  CB  ARG A 316     -20.690  10.868 -19.319  1.00 10.00      A   
ATOM   2931  CG  ARG A 316     -19.474  10.172 -19.909  1.00 10.00      A   
ATOM   2932  CD  ARG A 316     -19.686   8.673 -20.035  1.00 10.00      A   
ATOM   2933  NE  ARG A 316     -19.878   8.263 -21.427  1.00 10.00      A   
ATOM   2934  HE  ARG A 316     -20.782   8.366 -21.805  1.00 10.00      A   
ATOM   2935  CZ  ARG A 316     -18.906   7.782 -22.207  1.00 10.00      A   
ATOM   2936  NH1 ARG A 316     -17.668   7.654 -21.739  1.00 10.00      A   
ATOM   2937 HH11 ARG A 316     -16.943   7.292 -22.333  1.00 10.00      A   
ATOM   2938 HH12 ARG A 316     -17.453   7.919 -20.795  1.00 10.00      A   
ATOM   2939  NH2 ARG A 316     -19.170   7.423 -23.457  1.00 10.00      A   
ATOM   2940 HH21 ARG A 316     -18.440   7.058 -24.042  1.00 10.00      A   
ATOM   2941 HH22 ARG A 316     -20.100   7.512 -23.822  1.00 10.00      A   
ATOM   2942  C   ARG A 316     -19.564  11.377 -17.138  1.00 10.00      A   
ATOM   2943  O   ARG A 316     -19.164  12.490 -17.468  1.00 10.00      A   
ATOM   2944  N   GLN A 317     -18.948  10.630 -16.230  1.00 10.00      A   
ATOM   2945  HN  GLN A 317     -19.298   9.731 -16.037  1.00 10.00      A   
ATOM   2946  CA  GLN A 317     -17.763  11.103 -15.512  1.00 10.00      A   
ATOM   2947  CB  GLN A 317     -17.415  10.162 -14.361  1.00 10.00      A   
ATOM   2948  CG  GLN A 317     -18.230  10.411 -13.104  1.00 10.00      A   
ATOM   2949  CD  GLN A 317     -17.781   9.558 -11.938  1.00 10.00      A   
ATOM   2950  OE1 GLN A 317     -16.623   9.142 -11.862  1.00 10.00      A   
ATOM   2951  NE2 GLN A 317     -18.687   9.308 -11.010  1.00 10.00      A   
ATOM   2952 HE21 GLN A 317     -19.588   9.683 -11.127  1.00 10.00      A   
ATOM   2953 HE22 GLN A 317     -18.421   8.769 -10.233  1.00 10.00      A   
ATOM   2954  C   GLN A 317     -16.554  11.294 -16.427  1.00 10.00      A   
ATOM   2955  O   GLN A 317     -15.540  11.868 -16.023  1.00 10.00      A   
ATOM   2956  N   SER A 318     -16.659  10.807 -17.652  1.00 10.00      A   
ATOM   2957  HN  SER A 318     -17.478  10.338 -17.911  1.00 10.00      A   
ATOM   2958  CA  SER A 318     -15.579  10.932 -18.617  1.00 10.00      A   
ATOM   2959  CB  SER A 318     -15.677   9.811 -19.653  1.00 10.00      A   
ATOM   2960  OG  SER A 318     -16.587   8.804 -19.228  1.00 10.00      A   
ATOM   2961  HG  SER A 318     -16.091   8.087 -18.784  1.00 10.00      A   
ATOM   2962  C   SER A 318     -15.620  12.293 -19.312  1.00 10.00      A   
ATOM   2963  O   SER A 318     -14.663  12.688 -19.977  1.00 10.00      A   
ATOM   2964  N   PHE A 319     -16.725  13.013 -19.150  1.00 10.00      A   
ATOM   2965  HN  PHE A 319     -17.448  12.668 -18.582  1.00 10.00      A   
ATOM   2966  CA  PHE A 319     -16.875  14.317 -19.779  1.00 10.00      A   
ATOM   2967  CB  PHE A 319     -18.213  14.419 -20.514  1.00 10.00      A   
ATOM   2968  CG  PHE A 319     -18.264  13.653 -21.806  1.00 10.00      A   
ATOM   2969  CD1 PHE A 319     -17.191  13.680 -22.686  1.00 10.00      A   
ATOM   2970  CD2 PHE A 319     -19.383  12.912 -22.147  1.00 10.00      A   
ATOM   2971  CE1 PHE A 319     -17.234  12.981 -23.877  1.00 10.00      A   
ATOM   2972  CE2 PHE A 319     -19.433  12.210 -23.337  1.00 10.00      A   
ATOM   2973  CZ  PHE A 319     -18.356  12.246 -24.203  1.00 10.00      A   
ATOM   2974  C   PHE A 319     -16.738  15.442 -18.762  1.00 10.00      A   
ATOM   2975  O   PHE A 319     -17.726  15.907 -18.196  1.00 10.00      A   
ATOM   2976  N   MET A 320     -15.507  15.882 -18.548  1.00 10.00      A   
ATOM   2977  HN  MET A 320     -14.764  15.485 -19.053  1.00 10.00      A   
ATOM   2978  CA  MET A 320     -15.230  16.948 -17.593  1.00 10.00      A   
ATOM   2979  CB  MET A 320     -13.754  16.952 -17.187  1.00 10.00      A   
ATOM   2980  CG  MET A 320     -13.362  15.809 -16.264  1.00 10.00      A   
ATOM   2981  SD  MET A 320     -11.618  15.848 -15.800  1.00 10.00      A   
ATOM   2982  CE  MET A 320     -11.554  17.373 -14.863  1.00 10.00      A   
ATOM   2983  C   MET A 320     -15.625  18.308 -18.153  1.00 10.00      A   
ATOM   2984  O   MET A 320     -16.007  19.208 -17.409  1.00 10.00      A   
ATOM   2985  N   PHE A 321     -15.550  18.445 -19.471  1.00 10.00      A   
ATOM   2986  HN  PHE A 321     -15.250  17.683 -20.018  1.00 10.00      A   
ATOM   2987  CA  PHE A 321     -15.894  19.702 -20.126  1.00 10.00      A   
ATOM   2988  CB  PHE A 321     -15.251  19.792 -21.513  1.00 10.00      A   
ATOM   2989  CG  PHE A 321     -13.771  20.041 -21.482  1.00 10.00      A   
ATOM   2990  CD1 PHE A 321     -13.252  21.121 -20.788  1.00 10.00      A   
ATOM   2991  CD2 PHE A 321     -12.897  19.199 -22.151  1.00 10.00      A   
ATOM   2992  CE1 PHE A 321     -11.893  21.360 -20.759  1.00 10.00      A   
ATOM   2993  CE2 PHE A 321     -11.534  19.430 -22.127  1.00 10.00      A   
ATOM   2994  CZ  PHE A 321     -11.031  20.513 -21.429  1.00 10.00      A   
ATOM   2995  C   PHE A 321     -17.403  19.899 -20.225  1.00 10.00      A   
ATOM   2996  O   PHE A 321     -17.872  20.976 -20.585  1.00 10.00      A   
ATOM   2997  N   TYR A 322     -18.163  18.864 -19.897  1.00 10.00      A   
ATOM   2998  HN  TYR A 322     -17.740  18.033 -19.598  1.00 10.00      A   
ATOM   2999  CA  TYR A 322     -19.617  18.945 -19.962  1.00 10.00      A   
ATOM   3000  CB  TYR A 322     -20.199  17.749 -20.715  1.00 10.00      A   
ATOM   3001  CG  TYR A 322     -20.028  17.826 -22.212  1.00 10.00      A   
ATOM   3002  CD1 TYR A 322     -20.533  18.901 -22.933  1.00 10.00      A   
ATOM   3003  CD2 TYR A 322     -19.362  16.828 -22.904  1.00 10.00      A   
ATOM   3004  CE1 TYR A 322     -20.376  18.976 -24.303  1.00 10.00      A   
ATOM   3005  CE2 TYR A 322     -19.200  16.894 -24.273  1.00 10.00      A   
ATOM   3006  CZ  TYR A 322     -19.707  17.971 -24.968  1.00 10.00      A   
ATOM   3007  OH  TYR A 322     -19.542  18.041 -26.333  1.00 10.00      A   
ATOM   3008  HH  TYR A 322     -20.110  17.384 -26.758  1.00 10.00      A   
ATOM   3009  C   TYR A 322     -20.231  19.037 -18.571  1.00 10.00      A   
ATOM   3010  O   TYR A 322     -21.455  19.104 -18.425  1.00 10.00      A   
ATOM   3011  N   GLY A 323     -19.385  19.053 -17.553  1.00 10.00      A   
ATOM   3012  HN  GLY A 323     -18.418  19.022 -17.724  1.00 10.00      A   
ATOM   3013  CA  GLY A 323     -19.872  19.130 -16.194  1.00 10.00      A   
ATOM   3014  C   GLY A 323     -19.088  20.115 -15.360  1.00 10.00      A   
ATOM   3015  O   GLY A 323     -18.128  20.712 -15.840  1.00 10.00      A   
ATOM   3016  N   ALA A 324     -19.498  20.286 -14.117  1.00 10.00      A   
ATOM   3017  HN  ALA A 324     -20.272  19.772 -13.794  1.00 10.00      A   
ATOM   3018  CA  ALA A 324     -18.824  21.200 -13.205  1.00 10.00      A   
ATOM   3019  CB  ALA A 324     -19.787  22.269 -12.710  1.00 10.00      A   
ATOM   3020  C   ALA A 324     -18.232  20.431 -12.032  1.00 10.00      A   
ATOM   3021  O   ALA A 324     -18.838  19.472 -11.540  1.00 10.00      A   
ATOM   3022  N   GLY A 325     -17.050  20.848 -11.592  1.00 10.00      A   
ATOM   3023  HN  GLY A 325     -16.621  21.621 -12.022  1.00 10.00      A   
ATOM   3024  CA  GLY A 325     -16.391  20.182 -10.484  1.00 10.00      A   
ATOM   3025  C   GLY A 325     -15.964  21.148  -9.398  1.00 10.00      A   
ATOM   3026  O   GLY A 325     -14.812  21.584  -9.361  1.00 10.00      A   
ATOM   3027  N   TYR A 326     -16.892  21.489  -8.515  1.00 10.00      A   
ATOM   3028  HN  TYR A 326     -17.793  21.109  -8.600  1.00 10.00      A   
ATOM   3029  CA  TYR A 326     -16.609  22.408  -7.417  1.00 10.00      A   
ATOM   3030  CB  TYR A 326     -17.903  23.031  -6.882  1.00 10.00      A   
ATOM   3031  CG  TYR A 326     -18.661  23.886  -7.873  1.00 10.00      A   
ATOM   3032  CD1 TYR A 326     -18.027  24.451  -8.972  1.00 10.00      A   
ATOM   3033  CD2 TYR A 326     -20.016  24.131  -7.703  1.00 10.00      A   
ATOM   3034  CE1 TYR A 326     -18.722  25.234  -9.871  1.00 10.00      A   
ATOM   3035  CE2 TYR A 326     -20.718  24.912  -8.597  1.00 10.00      A   
ATOM   3036  CZ  TYR A 326     -20.067  25.461  -9.679  1.00 10.00      A   
ATOM   3037  OH  TYR A 326     -20.761  26.246 -10.570  1.00 10.00      A   
ATOM   3038  HH  TYR A 326     -20.557  25.963 -11.473  1.00 10.00      A   
ATOM   3039  C   TYR A 326     -15.901  21.677  -6.282  1.00 10.00      A   
ATOM   3040  O   TYR A 326     -15.843  20.445  -6.268  1.00 10.00      A   
ATOM   3041  N   GLN A 327     -15.359  22.434  -5.338  1.00 10.00      A   
ATOM   3042  HN  GLN A 327     -15.423  23.411  -5.411  1.00 10.00      A   
ATOM   3043  CA  GLN A 327     -14.673  21.849  -4.193  1.00 10.00      A   
ATOM   3044  CB  GLN A 327     -13.338  22.553  -3.927  1.00 10.00      A   
ATOM   3045  CG  GLN A 327     -12.425  22.658  -5.141  1.00 10.00      A   
ATOM   3046  CD  GLN A 327     -12.099  21.314  -5.769  1.00 10.00      A   
ATOM   3047  OE1 GLN A 327     -12.042  20.290  -5.092  1.00 10.00      A   
ATOM   3048  NE2 GLN A 327     -11.876  21.312  -7.073  1.00 10.00      A   
ATOM   3049 HE21 GLN A 327     -11.933  22.166  -7.554  1.00 10.00      A   
ATOM   3050 HE22 GLN A 327     -11.659  20.459  -7.506  1.00 10.00      A   
ATOM   3051  C   GLN A 327     -15.564  21.922  -2.959  1.00 10.00      A   
ATOM   3052  O   GLN A 327     -16.536  22.683  -2.929  1.00 10.00      A   
ATOM   3053  N   VAL A 328     -15.238  21.136  -1.946  1.00 10.00      A   
ATOM   3054  HN  VAL A 328     -14.445  20.559  -2.021  1.00 10.00      A   
ATOM   3055  CA  VAL A 328     -16.025  21.110  -0.719  1.00 10.00      A   
ATOM   3056  CB  VAL A 328     -16.002  19.716  -0.060  1.00 10.00      A   
ATOM   3057  CG1 VAL A 328     -16.910  19.686   1.157  1.00 10.00      A   
ATOM   3058  CG2 VAL A 328     -16.413  18.647  -1.062  1.00 10.00      A   
ATOM   3059  C   VAL A 328     -15.533  22.155   0.279  1.00 10.00      A   
ATOM   3060  O   VAL A 328     -14.328  22.313   0.482  1.00 10.00      A   
ATOM   3061  N   GLU A 329     -16.471  22.863   0.899  1.00 10.00      A   
ATOM   3062  HN  GLU A 329     -17.417  22.683   0.702  1.00 10.00      A   
ATOM   3063  CA  GLU A 329     -16.136  23.887   1.878  1.00 10.00      A   
ATOM   3064  CB  GLU A 329     -17.110  25.066   1.770  1.00 10.00      A   
ATOM   3065  CG  GLU A 329     -16.818  26.207   2.733  1.00 10.00      A   
ATOM   3066  CD  GLU A 329     -17.948  27.212   2.802  1.00 10.00      A   
ATOM   3067  OE1 GLU A 329     -18.842  27.060   3.660  1.00 10.00      A   
ATOM   3068  OE2 GLU A 329     -17.952  28.161   1.997  1.00 10.00      A   
ATOM   3069  C   GLU A 329     -16.178  23.309   3.289  1.00 10.00      A   
ATOM   3070  O   GLU A 329     -15.241  23.486   4.074  1.00 10.00      A   
ATOM   3071  N   LYS A 330     -17.266  22.611   3.603  1.00 10.00      A   
ATOM   3072  HN  LYS A 330     -17.970  22.489   2.929  1.00 10.00      A   
ATOM   3073  CA  LYS A 330     -17.439  22.017   4.922  1.00 10.00      A   
ATOM   3074  CB  LYS A 330     -18.090  23.031   5.869  1.00 10.00      A   
ATOM   3075  CG  LYS A 330     -17.777  22.811   7.339  1.00 10.00      A   
ATOM   3076  CD  LYS A 330     -18.315  23.949   8.189  1.00 10.00      A   
ATOM   3077  CE  LYS A 330     -17.617  24.015   9.536  1.00 10.00      A   
ATOM   3078  NZ  LYS A 330     -18.092  25.165  10.346  1.00 10.00      A   
ATOM   3079  HZ1 LYS A 330     -17.670  25.133  11.297  1.00 10.00      A   
ATOM   3080  HZ2 LYS A 330     -19.131  25.135  10.442  1.00 10.00      A   
ATOM   3081  HZ3 LYS A 330     -17.824  26.059   9.891  1.00 10.00      A   
ATOM   3082  C   LYS A 330     -18.292  20.753   4.846  1.00 10.00      A   
ATOM   3083  O   LYS A 330     -19.253  20.680   4.072  1.00 10.00      A   
ATOM   3084  N   VAL A 331     -17.918  19.753   5.636  1.00 10.00      A   
ATOM   3085  HN  VAL A 331     -17.125  19.864   6.205  1.00 10.00      A   
ATOM   3086  CA  VAL A 331     -18.646  18.492   5.682  1.00 10.00      A   
ATOM   3087  CB  VAL A 331     -17.761  17.292   5.277  1.00 10.00      A   
ATOM   3088  CG1 VAL A 331     -18.592  16.019   5.207  1.00 10.00      A   
ATOM   3089  CG2 VAL A 331     -17.066  17.547   3.950  1.00 10.00      A   
ATOM   3090  C   VAL A 331     -19.186  18.255   7.087  1.00 10.00      A   
ATOM   3091  O   VAL A 331     -18.419  18.086   8.037  1.00 10.00      A   
ATOM   3092  N   ILE A 332     -20.500  18.249   7.218  1.00 10.00      A   
ATOM   3093  HN  ILE A 332     -21.066  18.381   6.422  1.00 10.00      A   
ATOM   3094  CA  ILE A 332     -21.134  18.033   8.509  1.00 10.00      A   
ATOM   3095  CB  ILE A 332     -22.258  19.058   8.777  1.00 10.00      A   
ATOM   3096  CG1 ILE A 332     -21.757  20.485   8.533  1.00 10.00      A   
ATOM   3097  CG2 ILE A 332     -22.781  18.914  10.201  1.00 10.00      A   
ATOM   3098  CD1 ILE A 332     -22.857  21.524   8.514  1.00 10.00      A   
ATOM   3099  C   ILE A 332     -21.710  16.623   8.584  1.00 10.00      A   
ATOM   3100  O   ILE A 332     -22.774  16.341   8.032  1.00 10.00      A   
ATOM   3101  N   SER A 333     -20.992  15.733   9.245  1.00 10.00      A   
ATOM   3102  HN  SER A 333     -20.147  16.009   9.655  1.00 10.00      A   
ATOM   3103  CA  SER A 333     -21.435  14.356   9.389  1.00 10.00      A   
ATOM   3104  CB  SER A 333     -20.218  13.429   9.422  1.00 10.00      A   
ATOM   3105  OG  SER A 333     -19.239  13.867   8.493  1.00 10.00      A   
ATOM   3106  HG  SER A 333     -19.627  14.532   7.916  1.00 10.00      A   
ATOM   3107  C   SER A 333     -22.268  14.203  10.659  1.00 10.00      A   
ATOM   3108  O   SER A 333     -22.131  14.994  11.592  1.00 10.00      A   
ATOM   3109  N   HIS A 334     -23.143  13.202  10.683  1.00 10.00      A   
ATOM   3110  HN  HIS A 334     -23.233  12.619   9.898  1.00 10.00      A   
ATOM   3111  CA  HIS A 334     -23.985  12.960  11.847  1.00 10.00      A   
ATOM   3112  CB  HIS A 334     -24.992  11.840  11.575  1.00 10.00      A   
ATOM   3113  CG  HIS A 334     -26.273  11.980  12.345  1.00 10.00      A   
ATOM   3114  ND1 HIS A 334     -26.328  11.743  13.697  1.00 10.00      A   
ATOM   3115  CD2 HIS A 334     -27.505  12.342  11.906  1.00 10.00      A   
ATOM   3116  CE1 HIS A 334     -27.582  11.965  14.052  1.00 10.00      A   
ATOM   3117  NE2 HIS A 334     -28.327  12.329  13.003  1.00 10.00      A   
ATOM   3118  HE2 HIS A 334     -29.281  12.550  13.016  1.00 10.00      A   
ATOM   3119  C   HIS A 334     -23.135  12.624  13.070  1.00 10.00      A   
ATOM   3120  O   HIS A 334     -22.297  11.720  13.027  1.00 10.00      A   
ATOM   3121  N   PRO A 335     -23.336  13.356  14.173  1.00 10.00      A   
ATOM   3122  CA  PRO A 335     -22.586  13.147  15.414  1.00 10.00      A   
ATOM   3123  CB  PRO A 335     -22.990  14.345  16.278  1.00 10.00      A   
ATOM   3124  CG  PRO A 335     -24.334  14.732  15.771  1.00 10.00      A   
ATOM   3125  CD  PRO A 335     -24.305  14.463  14.294  1.00 10.00      A   
ATOM   3126  C   PRO A 335     -22.953  11.837  16.108  1.00 10.00      A   
ATOM   3127  O   PRO A 335     -22.193  11.329  16.937  1.00 10.00      A   
ATOM   3128  N   ASN A 336     -24.106  11.279  15.759  1.00 10.00      A   
ATOM   3129  HN  ASN A 336     -24.665  11.711  15.074  1.00 10.00      A   
ATOM   3130  CA  ASN A 336     -24.558  10.032  16.364  1.00 10.00      A   
ATOM   3131  CB  ASN A 336     -26.084   9.956  16.420  1.00 10.00      A   
ATOM   3132  CG  ASN A 336     -26.664  10.593  17.667  1.00 10.00      A   
ATOM   3133  OD1 ASN A 336     -26.178  11.619  18.145  1.00 10.00      A   
ATOM   3134  ND2 ASN A 336     -27.709   9.981  18.206  1.00 10.00      A   
ATOM   3135 HD21 ASN A 336     -28.042   9.165  17.773  1.00 10.00      A   
ATOM   3136 HD22 ASN A 336     -28.105  10.360  19.021  1.00 10.00      A   
ATOM   3137  C   ASN A 336     -23.994   8.822  15.633  1.00 10.00      A   
ATOM   3138  O   ASN A 336     -24.178   7.683  16.066  1.00 10.00      A   
ATOM   3139  N   TYR A 337     -23.318   9.066  14.518  1.00 10.00      A   
ATOM   3140  HN  TYR A 337     -23.216   9.993  14.209  1.00 10.00      A   
ATOM   3141  CA  TYR A 337     -22.717   7.989  13.746  1.00 10.00      A   
ATOM   3142  CB  TYR A 337     -22.405   8.454  12.319  1.00 10.00      A   
ATOM   3143  CG  TYR A 337     -21.856   7.367  11.415  1.00 10.00      A   
ATOM   3144  CD1 TYR A 337     -22.496   6.137  11.300  1.00 10.00      A   
ATOM   3145  CD2 TYR A 337     -20.699   7.572  10.675  1.00 10.00      A   
ATOM   3146  CE1 TYR A 337     -21.996   5.145  10.478  1.00 10.00      A   
ATOM   3147  CE2 TYR A 337     -20.195   6.586   9.849  1.00 10.00      A   
ATOM   3148  CZ  TYR A 337     -20.846   5.375   9.756  1.00 10.00      A   
ATOM   3149  OH  TYR A 337     -20.338   4.389   8.943  1.00 10.00      A   
ATOM   3150  HH  TYR A 337     -19.374   4.418   8.976  1.00 10.00      A   
ATOM   3151  C   TYR A 337     -21.447   7.517  14.447  1.00 10.00      A   
ATOM   3152  O   TYR A 337     -20.462   8.249  14.516  1.00 10.00      A   
ATOM   3153  N   ASP A 338     -21.484   6.301  14.979  1.00 10.00      A   
ATOM   3154  HN  ASP A 338     -22.308   5.773  14.902  1.00 10.00      A   
ATOM   3155  CA  ASP A 338     -20.338   5.737  15.695  1.00 10.00      A   
ATOM   3156  CB  ASP A 338     -20.762   4.553  16.569  1.00 10.00      A   
ATOM   3157  CG  ASP A 338     -21.961   4.845  17.447  1.00 10.00      A   
ATOM   3158  OD1 ASP A 338     -21.785   5.458  18.520  1.00 10.00      A   
ATOM   3159  OD2 ASP A 338     -23.089   4.460  17.068  1.00 10.00      A   
ATOM   3160  C   ASP A 338     -19.251   5.278  14.732  1.00 10.00      A   
ATOM   3161  O   ASP A 338     -18.139   4.955  15.152  1.00 10.00      A   
ATOM   3162  N   SER A 339     -19.601   5.214  13.445  1.00 10.00      A   
ATOM   3163  HN  SER A 339     -20.510   5.473  13.198  1.00 10.00      A   
ATOM   3164  CA  SER A 339     -18.681   4.790  12.386  1.00 10.00      A   
ATOM   3165  CB  SER A 339     -17.381   5.604  12.398  1.00 10.00      A   
ATOM   3166  OG  SER A 339     -17.654   6.998  12.327  1.00 10.00      A   
ATOM   3167  HG  SER A 339     -17.512   7.307  11.421  1.00 10.00      A   
ATOM   3168  C   SER A 339     -18.418   3.277  12.410  1.00 10.00      A   
ATOM   3169  O   SER A 339     -18.073   2.678  11.386  1.00 10.00      A   
ATOM   3170  N   LYS A 340     -18.585   2.667  13.578  1.00 10.00      A   
ATOM   3171  HN  LYS A 340     -18.837   3.204  14.360  1.00 10.00      A   
ATOM   3172  CA  LYS A 340     -18.385   1.233  13.742  1.00 10.00      A   
ATOM   3173  CB  LYS A 340     -17.769   0.945  15.113  1.00 10.00      A   
ATOM   3174  CG  LYS A 340     -16.445   1.650  15.362  1.00 10.00      A   
ATOM   3175  CD  LYS A 340     -15.265   0.778  14.965  1.00 10.00      A   
ATOM   3176  CE  LYS A 340     -13.952   1.542  15.056  1.00 10.00      A   
ATOM   3177  NZ  LYS A 340     -13.749   2.158  16.395  1.00 10.00      A   
ATOM   3178  HZ1 LYS A 340     -14.362   2.991  16.501  1.00 10.00      A   
ATOM   3179  HZ2 LYS A 340     -12.760   2.456  16.507  1.00 10.00      A   
ATOM   3180  HZ3 LYS A 340     -13.979   1.477  17.145  1.00 10.00      A   
ATOM   3181  C   LYS A 340     -19.713   0.493  13.608  1.00 10.00      A   
ATOM   3182  O   LYS A 340     -19.759  -0.647  13.152  1.00 10.00      A   
ATOM   3183  N   THR A 341     -20.791   1.149  14.016  1.00 10.00      A   
ATOM   3184  HN  THR A 341     -20.692   2.046  14.387  1.00 10.00      A   
ATOM   3185  CA  THR A 341     -22.123   0.565  13.946  1.00 10.00      A   
ATOM   3186  CB  THR A 341     -22.908   0.876  15.230  1.00 10.00      A   
ATOM   3187  OG1 THR A 341     -22.201   1.879  15.972  1.00 10.00      A   
ATOM   3188  HG1 THR A 341     -22.833   2.446  16.432  1.00 10.00      A   
ATOM   3189  CG2 THR A 341     -23.051  -0.375  16.083  1.00 10.00      A   
ATOM   3190  C   THR A 341     -22.892   1.113  12.748  1.00 10.00      A   
ATOM   3191  O   THR A 341     -22.623   2.224  12.286  1.00 10.00      A   
ATOM   3192  N   LYS A 342     -23.847   0.334  12.248  1.00 10.00      A   
ATOM   3193  HN  LYS A 342     -24.020  -0.541  12.662  1.00 10.00      A   
ATOM   3194  CA  LYS A 342     -24.653   0.742  11.103  1.00 10.00      A   
ATOM   3195  CB  LYS A 342     -25.090  -0.478  10.280  1.00 10.00      A   
ATOM   3196  CG  LYS A 342     -23.955  -1.385   9.827  1.00 10.00      A   
ATOM   3197  CD  LYS A 342     -22.912  -0.623   9.029  1.00 10.00      A   
ATOM   3198  CE  LYS A 342     -21.942  -1.576   8.353  1.00 10.00      A   
ATOM   3199  NZ  LYS A 342     -20.664  -0.910   7.986  1.00 10.00      A   
ATOM   3200  HZ1 LYS A 342     -20.110  -0.702   8.841  1.00 10.00      A   
ATOM   3201  HZ2 LYS A 342     -20.850  -0.018   7.485  1.00 10.00      A   
ATOM   3202  HZ3 LYS A 342     -20.102  -1.528   7.366  1.00 10.00      A   
ATOM   3203  C   LYS A 342     -25.883   1.524  11.554  1.00 10.00      A   
ATOM   3204  O   LYS A 342     -26.984   0.973  11.646  1.00 10.00      A   
ATOM   3205  N   ASN A 343     -25.690   2.800  11.858  1.00 10.00      A   
ATOM   3206  HN  ASN A 343     -24.786   3.179  11.792  1.00 10.00      A   
ATOM   3207  CA  ASN A 343     -26.787   3.654  12.291  1.00 10.00      A   
ATOM   3208  CB  ASN A 343     -27.201   3.329  13.730  1.00 10.00      A   
ATOM   3209  CG  ASN A 343     -28.532   3.950  14.107  1.00 10.00      A   
ATOM   3210  OD1 ASN A 343     -29.376   4.203  13.248  1.00 10.00      A   
ATOM   3211  ND2 ASN A 343     -28.734   4.196  15.394  1.00 10.00      A   
ATOM   3212 HD21 ASN A 343     -28.022   3.968  16.032  1.00 10.00      A   
ATOM   3213 HD22 ASN A 343     -29.589   4.598  15.658  1.00 10.00      A   
ATOM   3214  C   ASN A 343     -26.407   5.122  12.173  1.00 10.00      A   
ATOM   3215  O   ASN A 343     -25.285   5.503  12.504  1.00 10.00      A   
ATOM   3216  N   ASN A 344     -27.348   5.930  11.691  1.00 10.00      A   
ATOM   3217  HN  ASN A 344     -28.216   5.544  11.439  1.00 10.00      A   
ATOM   3218  CA  ASN A 344     -27.143   7.372  11.517  1.00 10.00      A   
ATOM   3219  CB  ASN A 344     -26.759   8.066  12.832  1.00 10.00      A   
ATOM   3220  CG  ASN A 344     -27.856   8.031  13.877  1.00 10.00      A   
ATOM   3221  OD1 ASN A 344     -28.782   8.839  13.852  1.00 10.00      A   
ATOM   3222  ND2 ASN A 344     -27.753   7.100  14.812  1.00 10.00      A   
ATOM   3223 HD21 ASN A 344     -26.984   6.493  14.778  1.00 10.00      A   
ATOM   3224 HD22 ASN A 344     -28.446   7.059  15.506  1.00 10.00      A   
ATOM   3225  C   ASN A 344     -26.110   7.672  10.433  1.00 10.00      A   
ATOM   3226  O   ASN A 344     -25.322   8.611  10.556  1.00 10.00      A   
ATOM   3227  N   ASP A 345     -26.122   6.881   9.366  1.00 10.00      A   
ATOM   3228  HN  ASP A 345     -26.782   6.158   9.314  1.00 10.00      A   
ATOM   3229  CA  ASP A 345     -25.184   7.074   8.261  1.00 10.00      A   
ATOM   3230  CB  ASP A 345     -24.961   5.762   7.493  1.00 10.00      A   
ATOM   3231  CG  ASP A 345     -23.835   5.841   6.469  1.00 10.00      A   
ATOM   3232  OD1 ASP A 345     -23.065   6.823   6.494  1.00 10.00      A   
ATOM   3233  OD2 ASP A 345     -23.709   4.909   5.641  1.00 10.00      A   
ATOM   3234  C   ASP A 345     -25.684   8.167   7.321  1.00 10.00      A   
ATOM   3235  O   ASP A 345     -26.323   7.887   6.307  1.00 10.00      A   
ATOM   3236  N   ILE A 346     -25.423   9.413   7.690  1.00 10.00      A   
ATOM   3237  HN  ILE A 346     -24.947   9.571   8.534  1.00 10.00      A   
ATOM   3238  CA  ILE A 346     -25.838  10.559   6.892  1.00 10.00      A   
ATOM   3239  CB  ILE A 346     -27.321  10.926   7.149  1.00 10.00      A   
ATOM   3240  CG1 ILE A 346     -27.761  12.103   6.267  1.00 10.00      A   
ATOM   3241  CG2 ILE A 346     -27.566  11.223   8.622  1.00 10.00      A   
ATOM   3242  CD1 ILE A 346     -29.223  12.471   6.405  1.00 10.00      A   
ATOM   3243  C   ILE A 346     -24.936  11.763   7.172  1.00 10.00      A   
ATOM   3244  O   ILE A 346     -24.456  11.947   8.295  1.00 10.00      A   
ATOM   3245  N   ALA A 347     -24.678  12.559   6.143  1.00 10.00      A   
ATOM   3246  HN  ALA A 347     -25.062  12.346   5.261  1.00 10.00      A   
ATOM   3247  CA  ALA A 347     -23.836  13.733   6.276  1.00 10.00      A   
ATOM   3248  CB  ALA A 347     -22.376  13.361   6.065  1.00 10.00      A   
ATOM   3249  C   ALA A 347     -24.248  14.809   5.281  1.00 10.00      A   
ATOM   3250  O   ALA A 347     -24.739  14.510   4.193  1.00 10.00      A   
ATOM   3251  N   LEU A 348     -24.050  16.060   5.666  1.00 10.00      A   
ATOM   3252  HN  LEU A 348     -23.664  16.231   6.555  1.00 10.00      A   
ATOM   3253  CA  LEU A 348     -24.378  17.190   4.814  1.00 10.00      A   
ATOM   3254  CB  LEU A 348     -25.186  18.233   5.593  1.00 10.00      A   
ATOM   3255  CG  LEU A 348     -26.588  17.806   6.031  1.00 10.00      A   
ATOM   3256  CD1 LEU A 348     -27.223  18.874   6.910  1.00 10.00      A   
ATOM   3257  CD2 LEU A 348     -27.462  17.518   4.820  1.00 10.00      A   
ATOM   3258  C   LEU A 348     -23.097  17.811   4.271  1.00 10.00      A   
ATOM   3259  O   LEU A 348     -22.179  18.125   5.030  1.00 10.00      A   
ATOM   3260  N   MET A 349     -23.033  17.975   2.963  1.00 10.00      A   
ATOM   3261  HN  MET A 349     -23.803  17.714   2.406  1.00 10.00      A   
ATOM   3262  CA  MET A 349     -21.857  18.538   2.325  1.00 10.00      A   
ATOM   3263  CB  MET A 349     -21.349  17.591   1.237  1.00 10.00      A   
ATOM   3264  CG  MET A 349     -20.206  18.143   0.401  1.00 10.00      A   
ATOM   3265  SD  MET A 349     -19.612  16.964  -0.826  1.00 10.00      A   
ATOM   3266  CE  MET A 349     -18.862  15.724   0.233  1.00 10.00      A   
ATOM   3267  C   MET A 349     -22.154  19.909   1.735  1.00 10.00      A   
ATOM   3268  O   MET A 349     -23.054  20.059   0.909  1.00 10.00      A   
ATOM   3269  N   LYS A 350     -21.393  20.903   2.170  1.00 10.00      A   
ATOM   3270  HN  LYS A 350     -20.697  20.717   2.841  1.00 10.00      A   
ATOM   3271  CA  LYS A 350     -21.557  22.262   1.682  1.00 10.00      A   
ATOM   3272  CB  LYS A 350     -21.506  23.256   2.845  1.00 10.00      A   
ATOM   3273  CG  LYS A 350     -21.844  24.687   2.455  1.00 10.00      A   
ATOM   3274  CD  LYS A 350     -21.829  25.609   3.664  1.00 10.00      A   
ATOM   3275  CE  LYS A 350     -22.149  27.044   3.277  1.00 10.00      A   
ATOM   3276  NZ  LYS A 350     -21.151  27.605   2.328  1.00 10.00      A   
ATOM   3277  HZ1 LYS A 350     -20.185  27.487   2.711  1.00 10.00      A   
ATOM   3278  HZ2 LYS A 350     -21.331  28.619   2.175  1.00 10.00      A   
ATOM   3279  HZ3 LYS A 350     -21.212  27.115   1.413  1.00 10.00      A   
ATOM   3280  C   LYS A 350     -20.464  22.581   0.668  1.00 10.00      A   
ATOM   3281  O   LYS A 350     -19.274  22.431   0.956  1.00 10.00      A   
ATOM   3282  N   LEU A 351     -20.869  23.002  -0.519  1.00 10.00      A   
ATOM   3283  HN  LEU A 351     -21.833  23.107  -0.684  1.00 10.00      A   
ATOM   3284  CA  LEU A 351     -19.926  23.329  -1.580  1.00 10.00      A   
ATOM   3285  CB  LEU A 351     -20.618  23.294  -2.942  1.00 10.00      A   
ATOM   3286  CG  LEU A 351     -21.000  21.914  -3.473  1.00 10.00      A   
ATOM   3287  CD1 LEU A 351     -21.755  22.045  -4.787  1.00 10.00      A   
ATOM   3288  CD2 LEU A 351     -19.763  21.042  -3.645  1.00 10.00      A   
ATOM   3289  C   LEU A 351     -19.301  24.698  -1.361  1.00 10.00      A   
ATOM   3290  O   LEU A 351     -19.873  25.547  -0.673  1.00 10.00      A   
ATOM   3291  N   GLN A 352     -18.123  24.900  -1.950  1.00 10.00      A   
ATOM   3292  HN  GLN A 352     -17.713  24.166  -2.460  1.00 10.00      A   
ATOM   3293  CA  GLN A 352     -17.413  26.172  -1.843  1.00 10.00      A   
ATOM   3294  CB  GLN A 352     -16.044  26.074  -2.524  1.00 10.00      A   
ATOM   3295  CG  GLN A 352     -15.101  27.225  -2.209  1.00 10.00      A   
ATOM   3296  CD  GLN A 352     -14.865  27.402  -0.721  1.00 10.00      A   
ATOM   3297  OE1 GLN A 352     -13.968  26.788  -0.143  1.00 10.00      A   
ATOM   3298  NE2 GLN A 352     -15.666  28.244  -0.092  1.00 10.00      A   
ATOM   3299 HE21 GLN A 352     -16.361  28.702  -0.616  1.00 10.00      A   
ATOM   3300 HE22 GLN A 352     -15.537  28.379   0.870  1.00 10.00      A   
ATOM   3301  C   GLN A 352     -18.239  27.291  -2.471  1.00 10.00      A   
ATOM   3302  O   GLN A 352     -18.214  28.433  -2.010  1.00 10.00      A   
ATOM   3303  N   LYS A 353     -18.975  26.939  -3.519  1.00 10.00      A   
ATOM   3304  HN  LYS A 353     -18.948  26.009  -3.826  1.00 10.00      A   
ATOM   3305  CA  LYS A 353     -19.832  27.883  -4.219  1.00 10.00      A   
ATOM   3306  CB  LYS A 353     -19.095  28.539  -5.398  1.00 10.00      A   
ATOM   3307  CG  LYS A 353     -18.916  27.646  -6.619  1.00 10.00      A   
ATOM   3308  CD  LYS A 353     -18.564  28.459  -7.856  1.00 10.00      A   
ATOM   3309  CE  LYS A 353     -19.712  29.367  -8.284  1.00 10.00      A   
ATOM   3310  NZ  LYS A 353     -20.791  28.630  -9.000  1.00 10.00      A   
ATOM   3311  HZ1 LYS A 353     -21.387  29.294  -9.533  1.00 10.00      A   
ATOM   3312  HZ2 LYS A 353     -21.393  28.118  -8.322  1.00 10.00      A   
ATOM   3313  HZ3 LYS A 353     -20.379  27.944  -9.667  1.00 10.00      A   
ATOM   3314  C   LYS A 353     -21.090  27.165  -4.704  1.00 10.00      A   
ATOM   3315  O   LYS A 353     -21.054  25.961  -4.968  1.00 10.00      A   
ATOM   3316  N   PRO A 354     -22.219  27.880  -4.806  1.00 10.00      A   
ATOM   3317  CA  PRO A 354     -23.482  27.292  -5.261  1.00 10.00      A   
ATOM   3318  CB  PRO A 354     -24.506  28.406  -5.022  1.00 10.00      A   
ATOM   3319  CG  PRO A 354     -23.710  29.665  -5.010  1.00 10.00      A   
ATOM   3320  CD  PRO A 354     -22.359  29.306  -4.465  1.00 10.00      A   
ATOM   3321  C   PRO A 354     -23.451  26.910  -6.739  1.00 10.00      A   
ATOM   3322  O   PRO A 354     -22.762  27.542  -7.541  1.00 10.00      A   
ATOM   3323  N   LEU A 355     -24.187  25.861  -7.084  1.00 10.00      A   
ATOM   3324  HN  LEU A 355     -24.693  25.383  -6.389  1.00 10.00      A   
ATOM   3325  CA  LEU A 355     -24.264  25.387  -8.460  1.00 10.00      A   
ATOM   3326  CB  LEU A 355     -24.764  23.938  -8.492  1.00 10.00      A   
ATOM   3327  CG  LEU A 355     -23.716  22.854  -8.752  1.00 10.00      A   
ATOM   3328  CD1 LEU A 355     -24.297  21.479  -8.463  1.00 10.00      A   
ATOM   3329  CD2 LEU A 355     -23.216  22.930 -10.187  1.00 10.00      A   
ATOM   3330  C   LEU A 355     -25.209  26.266  -9.272  1.00 10.00      A   
ATOM   3331  O   LEU A 355     -26.159  26.833  -8.730  1.00 10.00      A   
ATOM   3332  N   THR A 356     -24.944  26.381 -10.565  1.00 10.00      A   
ATOM   3333  HN  THR A 356     -24.169  25.911 -10.941  1.00 10.00      A   
ATOM   3334  CA  THR A 356     -25.776  27.183 -11.445  1.00 10.00      A   
ATOM   3335  CB  THR A 356     -24.987  27.620 -12.694  1.00 10.00      A   
ATOM   3336  OG1 THR A 356     -23.711  28.146 -12.290  1.00 10.00      A   
ATOM   3337  HG1 THR A 356     -23.838  28.779 -11.571  1.00 10.00      A   
ATOM   3338  CG2 THR A 356     -25.749  28.690 -13.464  1.00 10.00      A   
ATOM   3339  C   THR A 356     -27.016  26.395 -11.864  1.00 10.00      A   
ATOM   3340  O   THR A 356     -26.925  25.440 -12.635  1.00 10.00      A   
ATOM   3341  N   PHE A 357     -28.166  26.782 -11.321  1.00 10.00      A   
ATOM   3342  HN  PHE A 357     -28.163  27.529 -10.690  1.00 10.00      A   
ATOM   3343  CA  PHE A 357     -29.429  26.120 -11.633  1.00 10.00      A   
ATOM   3344  CB  PHE A 357     -30.579  26.768 -10.861  1.00 10.00      A   
ATOM   3345  CG  PHE A 357     -30.815  26.173  -9.501  1.00 10.00      A   
ATOM   3346  CD1 PHE A 357     -29.753  25.736  -8.727  1.00 10.00      A   
ATOM   3347  CD2 PHE A 357     -32.099  26.055  -8.998  1.00 10.00      A   
ATOM   3348  CE1 PHE A 357     -29.966  25.194  -7.478  1.00 10.00      A   
ATOM   3349  CE2 PHE A 357     -32.319  25.513  -7.748  1.00 10.00      A   
ATOM   3350  CZ  PHE A 357     -31.251  25.081  -6.988  1.00 10.00      A   
ATOM   3351  C   PHE A 357     -29.712  26.161 -13.129  1.00 10.00      A   
ATOM   3352  O   PHE A 357     -29.802  27.238 -13.722  1.00 10.00      A   
ATOM   3353  N   ASN A 358     -29.861  24.990 -13.730  1.00 10.00      A   
ATOM   3354  HN  ASN A 358     -29.809  24.168 -13.197  1.00 10.00      A   
ATOM   3355  CA  ASN A 358     -30.121  24.892 -15.160  1.00 10.00      A   
ATOM   3356  CB  ASN A 358     -28.814  24.646 -15.918  1.00 10.00      A   
ATOM   3357  CG  ASN A 358     -28.595  25.635 -17.045  1.00 10.00      A   
ATOM   3358  OD1 ASN A 358     -29.547  26.212 -17.576  1.00 10.00      A   
ATOM   3359  ND2 ASN A 358     -27.339  25.835 -17.420  1.00 10.00      A   
ATOM   3360 HD21 ASN A 358     -26.634  25.337 -16.956  1.00 10.00      A   
ATOM   3361 HD22 ASN A 358     -27.166  26.479 -18.140  1.00 10.00      A   
ATOM   3362  C   ASN A 358     -31.102  23.766 -15.445  1.00 10.00      A   
ATOM   3363  O   ASN A 358     -31.677  23.192 -14.520  1.00 10.00      A   
ATOM   3364  N   ASP A 359     -31.277  23.443 -16.723  1.00 10.00      A   
ATOM   3365  HN  ASP A 359     -30.784  23.941 -17.410  1.00 10.00      A   
ATOM   3366  CA  ASP A 359     -32.187  22.377 -17.138  1.00 10.00      A   
ATOM   3367  CB  ASP A 359     -32.234  22.271 -18.668  1.00 10.00      A   
ATOM   3368  CG  ASP A 359     -32.447  23.599 -19.368  1.00 10.00      A   
ATOM   3369  OD1 ASP A 359     -33.613  23.962 -19.627  1.00 10.00      A   
ATOM   3370  OD2 ASP A 359     -31.448  24.276 -19.684  1.00 10.00      A   
ATOM   3371  C   ASP A 359     -31.751  21.035 -16.562  1.00 10.00      A   
ATOM   3372  O   ASP A 359     -32.579  20.218 -16.154  1.00 10.00      A   
ATOM   3373  N   LEU A 360     -30.442  20.819 -16.530  1.00 10.00      A   
ATOM   3374  HN  LEU A 360     -29.838  21.512 -16.874  1.00 10.00      A   
ATOM   3375  CA  LEU A 360     -29.878  19.577 -16.018  1.00 10.00      A   
ATOM   3376  CB  LEU A 360     -28.748  19.094 -16.931  1.00 10.00      A   
ATOM   3377  CG  LEU A 360     -29.115  18.872 -18.400  1.00 10.00      A   
ATOM   3378  CD1 LEU A 360     -27.898  18.431 -19.194  1.00 10.00      A   
ATOM   3379  CD2 LEU A 360     -30.238  17.854 -18.534  1.00 10.00      A   
ATOM   3380  C   LEU A 360     -29.358  19.739 -14.595  1.00 10.00      A   
ATOM   3381  O   LEU A 360     -28.630  18.883 -14.091  1.00 10.00      A   
ATOM   3382  N   VAL A 361     -29.730  20.835 -13.949  1.00 10.00      A   
ATOM   3383  HN  VAL A 361     -30.324  21.473 -14.395  1.00 10.00      A   
ATOM   3384  CA  VAL A 361     -29.297  21.101 -12.582  1.00 10.00      A   
ATOM   3385  CB  VAL A 361     -28.226  22.216 -12.510  1.00 10.00      A   
ATOM   3386  CG1 VAL A 361     -27.731  22.395 -11.080  1.00 10.00      A   
ATOM   3387  CG2 VAL A 361     -27.059  21.916 -13.443  1.00 10.00      A   
ATOM   3388  C   VAL A 361     -30.493  21.487 -11.720  1.00 10.00      A   
ATOM   3389  O   VAL A 361     -30.915  22.646 -11.705  1.00 10.00      A   
ATOM   3390  N   LYS A 362     -31.045  20.504 -11.022  1.00 10.00      A   
ATOM   3391  HN  LYS A 362     -30.664  19.601 -11.081  1.00 10.00      A   
ATOM   3392  CA  LYS A 362     -32.196  20.727 -10.160  1.00 10.00      A   
ATOM   3393  CB  LYS A 362     -33.497  20.494 -10.938  1.00 10.00      A   
ATOM   3394  CG  LYS A 362     -34.659  21.375 -10.503  1.00 10.00      A   
ATOM   3395  CD  LYS A 362     -34.315  22.852 -10.646  1.00 10.00      A   
ATOM   3396  CE  LYS A 362     -35.521  23.741 -10.379  1.00 10.00      A   
ATOM   3397  NZ  LYS A 362     -35.182  25.186 -10.481  1.00 10.00      A   
ATOM   3398  HZ1 LYS A 362     -34.429  25.330 -11.186  1.00 10.00      A   
ATOM   3399  HZ2 LYS A 362     -34.856  25.546  -9.563  1.00 10.00      A   
ATOM   3400  HZ3 LYS A 362     -36.019  25.730 -10.773  1.00 10.00      A   
ATOM   3401  C   LYS A 362     -32.129  19.800  -8.949  1.00 10.00      A   
ATOM   3402  O   LYS A 362     -31.892  18.603  -9.092  1.00 10.00      A   
ATOM   3403  N   PRO A 363     -32.326  20.347  -7.743  1.00 10.00      A   
ATOM   3404  CA  PRO A 363     -32.277  19.566  -6.506  1.00 10.00      A   
ATOM   3405  CB  PRO A 363     -32.197  20.642  -5.424  1.00 10.00      A   
ATOM   3406  CG  PRO A 363     -32.899  21.814  -6.015  1.00 10.00      A   
ATOM   3407  CD  PRO A 363     -32.610  21.770  -7.490  1.00 10.00      A   
ATOM   3408  C   PRO A 363     -33.519  18.701  -6.297  1.00 10.00      A   
ATOM   3409  O   PRO A 363     -34.491  18.782  -7.056  1.00 10.00      A   
ATOM   3410  N   VAL A 364     -33.476  17.879  -5.260  1.00 10.00      A   
ATOM   3411  HN  VAL A 364     -32.667  17.866  -4.695  1.00 10.00      A   
ATOM   3412  CA  VAL A 364     -34.582  16.998  -4.921  1.00 10.00      A   
ATOM   3413  CB  VAL A 364     -34.128  15.519  -4.875  1.00 10.00      A   
ATOM   3414  CG1 VAL A 364     -33.165  15.260  -3.724  1.00 10.00      A   
ATOM   3415  CG2 VAL A 364     -35.319  14.578  -4.815  1.00 10.00      A   
ATOM   3416  C   VAL A 364     -35.180  17.420  -3.577  1.00 10.00      A   
ATOM   3417  O   VAL A 364     -34.476  17.960  -2.723  1.00 10.00      A   
ATOM   3418  N   CYS A 365     -36.475  17.191  -3.398  1.00 10.00      A   
ATOM   3419  HN  CYS A 365     -36.989  16.756  -4.107  1.00 10.00      A   
ATOM   3420  CA  CYS A 365     -37.149  17.566  -2.160  1.00 10.00      A   
ATOM   3421  C   CYS A 365     -37.191  16.398  -1.179  1.00 10.00      A   
ATOM   3422  O   CYS A 365     -36.791  15.280  -1.512  1.00 10.00      A   
ATOM   3423  CB  CYS A 365     -38.566  18.059  -2.452  1.00 10.00      A   
ATOM   3424  SG  CYS A 365     -38.749  18.938  -4.039  1.00 10.00      A   
ATOM   3425  N   LEU A 366     -37.684  16.657   0.024  1.00 10.00      A   
ATOM   3426  HN  LEU A 366     -38.016  17.562   0.224  1.00 10.00      A   
ATOM   3427  CA  LEU A 366     -37.771  15.633   1.052  1.00 10.00      A   
ATOM   3428  CB  LEU A 366     -37.065  16.103   2.329  1.00 10.00      A   
ATOM   3429  CG  LEU A 366     -35.571  16.412   2.214  1.00 10.00      A   
ATOM   3430  CD1 LEU A 366     -34.994  16.754   3.578  1.00 10.00      A   
ATOM   3431  CD2 LEU A 366     -34.819  15.247   1.587  1.00 10.00      A   
ATOM   3432  C   LEU A 366     -39.230  15.311   1.364  1.00 10.00      A   
ATOM   3433  O   LEU A 366     -40.123  16.106   1.070  1.00 10.00      A   
ATOM   3434  N   PRO A 367     -39.499  14.131   1.946  1.00 10.00      A   
ATOM   3435  CA  PRO A 367     -40.858  13.730   2.308  1.00 10.00      A   
ATOM   3436  CB  PRO A 367     -40.692  12.299   2.842  1.00 10.00      A   
ATOM   3437  CG  PRO A 367     -39.352  11.856   2.360  1.00 10.00      A   
ATOM   3438  CD  PRO A 367     -38.512  13.095   2.287  1.00 10.00      A   
ATOM   3439  C   PRO A 367     -41.417  14.635   3.403  1.00 10.00      A   
ATOM   3440  O   PRO A 367     -40.795  14.809   4.452  1.00 10.00      A   
ATOM   3441  N   ASN A 368     -42.583  15.210   3.148  1.00 10.00      A   
ATOM   3442  HN  ASN A 368     -43.019  15.031   2.293  1.00 10.00      A   
ATOM   3443  CA  ASN A 368     -43.229  16.105   4.105  1.00 10.00      A   
ATOM   3444  CB  ASN A 368     -44.515  16.694   3.511  1.00 10.00      A   
ATOM   3445  CG  ASN A 368     -45.660  15.697   3.425  1.00 10.00      A   
ATOM   3446  OD1 ASN A 368     -46.402  15.500   4.385  1.00 10.00      A   
ATOM   3447  ND2 ASN A 368     -45.829  15.080   2.264  1.00 10.00      A   
ATOM   3448 HD21 ASN A 368     -45.219  15.297   1.532  1.00 10.00      A   
ATOM   3449 HD22 ASN A 368     -46.563  14.431   2.186  1.00 10.00      A   
ATOM   3450  C   ASN A 368     -43.535  15.394   5.423  1.00 10.00      A   
ATOM   3451  O   ASN A 368     -43.718  14.174   5.449  1.00 10.00      A   
ATOM   3452  N   PRO A 369     -43.564  16.146   6.538  1.00 10.00      A   
ATOM   3453  CA  PRO A 369     -43.864  15.593   7.862  1.00 10.00      A   
ATOM   3454  CB  PRO A 369     -43.798  16.810   8.796  1.00 10.00      A   
ATOM   3455  CG  PRO A 369     -43.901  17.998   7.902  1.00 10.00      A   
ATOM   3456  CD  PRO A 369     -43.294  17.591   6.594  1.00 10.00      A   
ATOM   3457  C   PRO A 369     -45.253  14.958   7.900  1.00 10.00      A   
ATOM   3458  O   PRO A 369     -46.271  15.648   7.946  1.00 10.00      A   
ATOM   3459  N   GLY A 370     -45.282  13.638   7.872  1.00 10.00      A   
ATOM   3460  HN  GLY A 370     -44.435  13.140   7.838  1.00 10.00      A   
ATOM   3461  CA  GLY A 370     -46.536  12.919   7.884  1.00 10.00      A   
ATOM   3462  C   GLY A 370     -46.589  11.924   6.746  1.00 10.00      A   
ATOM   3463  O   GLY A 370     -47.445  11.041   6.710  1.00 10.00      A   
ATOM   3464  N   MET A 371     -45.675  12.083   5.799  1.00 10.00      A   
ATOM   3465  HN  MET A 371     -45.035  12.830   5.871  1.00 10.00      A   
ATOM   3466  CA  MET A 371     -45.594  11.187   4.655  1.00 10.00      A   
ATOM   3467  CB  MET A 371     -44.878  11.865   3.484  1.00 10.00      A   
ATOM   3468  CG  MET A 371     -44.859  11.036   2.210  1.00 10.00      A   
ATOM   3469  SD  MET A 371     -46.485  10.903   1.444  1.00 10.00      A   
ATOM   3470  CE  MET A 371     -46.177   9.628   0.225  1.00 10.00      A   
ATOM   3471  C   MET A 371     -44.854   9.916   5.053  1.00 10.00      A   
ATOM   3472  O   MET A 371     -43.631   9.921   5.199  1.00 10.00      A   
ATOM   3473  N   MET A 372     -45.600   8.839   5.251  1.00 10.00      A   
ATOM   3474  HN  MET A 372     -46.570   8.899   5.121  1.00 10.00      A   
ATOM   3475  CA  MET A 372     -45.013   7.567   5.646  1.00 10.00      A   
ATOM   3476  CB  MET A 372     -45.983   6.765   6.517  1.00 10.00      A   
ATOM   3477  CG  MET A 372     -46.375   7.456   7.816  1.00 10.00      A   
ATOM   3478  SD  MET A 372     -44.960   7.841   8.870  1.00 10.00      A   
ATOM   3479  CE  MET A 372     -44.345   6.197   9.237  1.00 10.00      A   
ATOM   3480  C   MET A 372     -44.593   6.757   4.427  1.00 10.00      A   
ATOM   3481  O   MET A 372     -45.034   7.025   3.308  1.00 10.00      A   
ATOM   3482  N   LEU A 373     -43.749   5.761   4.652  1.00 10.00      A   
ATOM   3483  HN  LEU A 373     -43.458   5.581   5.568  1.00 10.00      A   
ATOM   3484  CA  LEU A 373     -43.256   4.917   3.573  1.00 10.00      A   
ATOM   3485  CB  LEU A 373     -41.925   4.279   3.967  1.00 10.00      A   
ATOM   3486  CG  LEU A 373     -41.003   3.885   2.815  1.00 10.00      A   
ATOM   3487  CD1 LEU A 373     -40.514   5.120   2.075  1.00 10.00      A   
ATOM   3488  CD2 LEU A 373     -39.831   3.066   3.330  1.00 10.00      A   
ATOM   3489  C   LEU A 373     -44.272   3.839   3.211  1.00 10.00      A   
ATOM   3490  O   LEU A 373     -44.929   3.274   4.085  1.00 10.00      A   
ATOM   3491  N   GLN A 374     -44.399   3.566   1.923  1.00 10.00      A   
ATOM   3492  HN  GLN A 374     -43.848   4.055   1.274  1.00 10.00      A   
ATOM   3493  CA  GLN A 374     -45.335   2.564   1.435  1.00 10.00      A   
ATOM   3494  CB  GLN A 374     -46.152   3.140   0.271  1.00 10.00      A   
ATOM   3495  CG  GLN A 374     -47.102   2.159  -0.396  1.00 10.00      A   
ATOM   3496  CD  GLN A 374     -48.104   1.553   0.566  1.00 10.00      A   
ATOM   3497  OE1 GLN A 374     -48.497   2.174   1.556  1.00 10.00      A   
ATOM   3498  NE2 GLN A 374     -48.521   0.332   0.281  1.00 10.00      A   
ATOM   3499 HE21 GLN A 374     -48.163  -0.103  -0.522  1.00 10.00      A   
ATOM   3500 HE22 GLN A 374     -49.172  -0.090   0.883  1.00 10.00      A   
ATOM   3501  C   GLN A 374     -44.597   1.297   0.998  1.00 10.00      A   
ATOM   3502  O   GLN A 374     -43.779   1.329   0.078  1.00 10.00      A   
ATOM   3503  N   PRO A 375     -44.867   0.167   1.669  1.00 10.00      A   
ATOM   3504  CA  PRO A 375     -44.234  -1.117   1.346  1.00 10.00      A   
ATOM   3505  CB  PRO A 375     -44.797  -2.079   2.403  1.00 10.00      A   
ATOM   3506  CG  PRO A 375     -45.321  -1.199   3.486  1.00 10.00      A   
ATOM   3507  CD  PRO A 375     -45.793   0.050   2.806  1.00 10.00      A   
ATOM   3508  C   PRO A 375     -44.608  -1.604  -0.053  1.00 10.00      A   
ATOM   3509  O   PRO A 375     -45.709  -1.333  -0.544  1.00 10.00      A   
ATOM   3510  N   GLU A 376     -43.676  -2.319  -0.681  1.00 10.00      A   
ATOM   3511  HN  GLU A 376     -42.823  -2.493  -0.219  1.00 10.00      A   
ATOM   3512  CA  GLU A 376     -43.863  -2.866  -2.024  1.00 10.00      A   
ATOM   3513  CB  GLU A 376     -44.994  -3.898  -2.067  1.00 10.00      A   
ATOM   3514  CG  GLU A 376     -44.656  -5.138  -2.882  1.00 10.00      A   
ATOM   3515  CD  GLU A 376     -45.841  -6.062  -3.077  1.00 10.00      A   
ATOM   3516  OE1 GLU A 376     -46.023  -6.984  -2.253  1.00 10.00      A   
ATOM   3517  OE2 GLU A 376     -46.585  -5.881  -4.065  1.00 10.00      A   
ATOM   3518  C   GLU A 376     -44.060  -1.773  -3.075  1.00 10.00      A   
ATOM   3519  O   GLU A 376     -44.639  -2.007  -4.139  1.00 10.00      A   
ATOM   3520  N   GLN A 377     -43.565  -0.579  -2.782  1.00 10.00      A   
ATOM   3521  HN  GLN A 377     -43.114  -0.443  -1.922  1.00 10.00      A   
ATOM   3522  CA  GLN A 377     -43.673   0.534  -3.711  1.00 10.00      A   
ATOM   3523  CB  GLN A 377     -43.915   1.845  -2.969  1.00 10.00      A   
ATOM   3524  CG  GLN A 377     -44.635   2.899  -3.795  1.00 10.00      A   
ATOM   3525  CD  GLN A 377     -44.514   4.287  -3.200  1.00 10.00      A   
ATOM   3526  OE1 GLN A 377     -43.496   4.633  -2.604  1.00 10.00      A   
ATOM   3527  NE2 GLN A 377     -45.556   5.089  -3.348  1.00 10.00      A   
ATOM   3528 HE21 GLN A 377     -46.341   4.748  -3.826  1.00 10.00      A   
ATOM   3529 HE22 GLN A 377     -45.500   5.997  -2.972  1.00 10.00      A   
ATOM   3530  C   GLN A 377     -42.403   0.633  -4.541  1.00 10.00      A   
ATOM   3531  O   GLN A 377     -41.310   0.349  -4.046  1.00 10.00      A   
ATOM   3532  N   LEU A 378     -42.550   1.020  -5.799  1.00 10.00      A   
ATOM   3533  HN  LEU A 378     -43.449   1.231  -6.135  1.00 10.00      A   
ATOM   3534  CA  LEU A 378     -41.408   1.149  -6.693  1.00 10.00      A   
ATOM   3535  CB  LEU A 378     -41.858   1.144  -8.156  1.00 10.00      A   
ATOM   3536  CG  LEU A 378     -40.752   1.000  -9.206  1.00 10.00      A   
ATOM   3537  CD1 LEU A 378     -40.208  -0.419  -9.223  1.00 10.00      A   
ATOM   3538  CD2 LEU A 378     -41.256   1.398 -10.585  1.00 10.00      A   
ATOM   3539  C   LEU A 378     -40.623   2.419  -6.391  1.00 10.00      A   
ATOM   3540  O   LEU A 378     -41.199   3.496  -6.220  1.00 10.00      A   
ATOM   3541  N   CYS A 379     -39.314   2.279  -6.306  1.00 10.00      A   
ATOM   3542  HN  CYS A 379     -38.919   1.385  -6.430  1.00 10.00      A   
ATOM   3543  CA  CYS A 379     -38.434   3.402  -6.035  1.00 10.00      A   
ATOM   3544  CB  CYS A 379     -37.944   3.349  -4.587  1.00 10.00      A   
ATOM   3545  SG  CYS A 379     -37.969   1.696  -3.855  1.00 10.00      A   
ATOM   3546  HG  CYS A 379     -39.151   1.156  -4.114  1.00 10.00      A   
ATOM   3547  C   CYS A 379     -37.262   3.383  -7.005  1.00 10.00      A   
ATOM   3548  O   CYS A 379     -36.877   2.319  -7.494  1.00 10.00      A   
ATOM   3549  N   TRP A 380     -36.702   4.549  -7.292  1.00 10.00      A   
ATOM   3550  HN  TRP A 380     -37.039   5.366  -6.859  1.00 10.00      A   
ATOM   3551  CA  TRP A 380     -35.588   4.644  -8.224  1.00 10.00      A   
ATOM   3552  CB  TRP A 380     -35.918   5.616  -9.359  1.00 10.00      A   
ATOM   3553  CG  TRP A 380     -36.819   5.041 -10.414  1.00 10.00      A   
ATOM   3554  CD1 TRP A 380     -38.184   5.040 -10.417  1.00 10.00      A   
ATOM   3555  CD2 TRP A 380     -36.417   4.391 -11.626  1.00 10.00      A   
ATOM   3556  NE1 TRP A 380     -38.654   4.428 -11.553  1.00 10.00      A   
ATOM   3557  HE1 TRP A 380     -39.599   4.303 -11.784  1.00 10.00      A   
ATOM   3558  CE2 TRP A 380     -37.590   4.021 -12.311  1.00 10.00      A   
ATOM   3559  CE3 TRP A 380     -35.178   4.084 -12.199  1.00 10.00      A   
ATOM   3560  CZ2 TRP A 380     -37.562   3.361 -13.538  1.00 10.00      A   
ATOM   3561  CZ3 TRP A 380     -35.151   3.430 -13.417  1.00 10.00      A   
ATOM   3562  CH2 TRP A 380     -36.335   3.076 -14.073  1.00 10.00      A   
ATOM   3563  C   TRP A 380     -34.297   5.064  -7.533  1.00 10.00      A   
ATOM   3564  O   TRP A 380     -34.263   6.059  -6.810  1.00 10.00      A   
ATOM   3565  N   ILE A 381     -33.243   4.289  -7.751  1.00 10.00      A   
ATOM   3566  HN  ILE A 381     -33.344   3.491  -8.319  1.00 10.00      A   
ATOM   3567  CA  ILE A 381     -31.936   4.586  -7.178  1.00 10.00      A   
ATOM   3568  CB  ILE A 381     -31.362   3.413  -6.353  1.00 10.00      A   
ATOM   3569  CG1 ILE A 381     -32.313   2.211  -6.347  1.00 10.00      A   
ATOM   3570  CG2 ILE A 381     -31.034   3.861  -4.936  1.00 10.00      A   
ATOM   3571  CD1 ILE A 381     -31.676   0.932  -5.844  1.00 10.00      A   
ATOM   3572  C   ILE A 381     -30.948   4.918  -8.284  1.00 10.00      A   
ATOM   3573  O   ILE A 381     -30.867   4.208  -9.287  1.00 10.00      A   
ATOM   3574  N   SER A 382     -30.214   5.999  -8.107  1.00 10.00      A   
ATOM   3575  HN  SER A 382     -30.334   6.533  -7.292  1.00 10.00      A   
ATOM   3576  CA  SER A 382     -29.229   6.418  -9.089  1.00 10.00      A   
ATOM   3577  CB  SER A 382     -29.554   7.832  -9.568  1.00 10.00      A   
ATOM   3578  OG  SER A 382     -30.949   7.977  -9.778  1.00 10.00      A   
ATOM   3579  HG  SER A 382     -31.333   7.111  -9.973  1.00 10.00      A   
ATOM   3580  C   SER A 382     -27.834   6.376  -8.478  1.00 10.00      A   
ATOM   3581  O   SER A 382     -27.670   6.642  -7.288  1.00 10.00      A   
ATOM   3582  N   GLY A 383     -26.838   6.027  -9.279  1.00 10.00      A   
ATOM   3583  HN  GLY A 383     -27.021   5.798 -10.217  1.00 10.00      A   
ATOM   3584  CA  GLY A 383     -25.484   5.969  -8.772  1.00 10.00      A   
ATOM   3585  C   GLY A 383     -24.455   5.759  -9.862  1.00 10.00      A   
ATOM   3586  O   GLY A 383     -24.801   5.621 -11.037  1.00 10.00      A   
ATOM   3587  N   TRP A 384     -23.191   5.746  -9.463  1.00 10.00      A   
ATOM   3588  HN  TRP A 384     -22.999   5.869  -8.511  1.00 10.00      A   
ATOM   3589  CA  TRP A 384     -22.075   5.546 -10.381  1.00 10.00      A   
ATOM   3590  CB  TRP A 384     -21.258   6.838 -10.496  1.00 10.00      A   
ATOM   3591  CG  TRP A 384     -21.658   7.742 -11.618  1.00 10.00      A   
ATOM   3592  CD1 TRP A 384     -21.448   7.535 -12.950  1.00 10.00      A   
ATOM   3593  CD2 TRP A 384     -22.312   9.012 -11.506  1.00 10.00      A   
ATOM   3594  NE1 TRP A 384     -21.939   8.593 -13.675  1.00 10.00      A   
ATOM   3595  HE1 TRP A 384     -21.913   8.674 -14.651  1.00 10.00      A   
ATOM   3596  CE2 TRP A 384     -22.472   9.513 -12.812  1.00 10.00      A   
ATOM   3597  CE3 TRP A 384     -22.778   9.773 -10.430  1.00 10.00      A   
ATOM   3598  CZ2 TRP A 384     -23.080  10.738 -13.071  1.00 10.00      A   
ATOM   3599  CZ3 TRP A 384     -23.380  10.989 -10.690  1.00 10.00      A   
ATOM   3600  CH2 TRP A 384     -23.525  11.461 -12.000  1.00 10.00      A   
ATOM   3601  C   TRP A 384     -21.171   4.452  -9.831  1.00 10.00      A   
ATOM   3602  O   TRP A 384     -19.975   4.412 -10.121  1.00 10.00      A   
ATOM   3603  N   GLY A 385     -21.748   3.570  -9.029  1.00 10.00      A   
ATOM   3604  HN  GLY A 385     -22.716   3.635  -8.854  1.00 10.00      A   
ATOM   3605  CA  GLY A 385     -20.981   2.504  -8.424  1.00 10.00      A   
ATOM   3606  C   GLY A 385     -20.679   1.363  -9.368  1.00 10.00      A   
ATOM   3607  O   GLY A 385     -20.711   1.520 -10.587  1.00 10.00      A   
ATOM   3608  N   ALA A 386     -20.371   0.211  -8.796  1.00 10.00      A   
ATOM   3609  HN  ALA A 386     -20.367   0.149  -7.816  1.00 10.00      A   
ATOM   3610  CA  ALA A 386     -20.050  -0.969  -9.580  1.00 10.00      A   
ATOM   3611  CB  ALA A 386     -19.187  -1.922  -8.771  1.00 10.00      A   
ATOM   3612  C   ALA A 386     -21.313  -1.673 -10.048  1.00 10.00      A   
ATOM   3613  O   ALA A 386     -22.368  -1.554  -9.424  1.00 10.00      A   
ATOM   3614  N   THR A 387     -21.204  -2.399 -11.149  1.00 10.00      A   
ATOM   3615  HN  THR A 387     -20.345  -2.428 -11.621  1.00 10.00      A   
ATOM   3616  CA  THR A 387     -22.331  -3.132 -11.698  1.00 10.00      A   
ATOM   3617  CB  THR A 387     -22.238  -3.165 -13.232  1.00 10.00      A   
ATOM   3618  OG1 THR A 387     -20.854  -3.269 -13.609  1.00 10.00      A   
ATOM   3619  HG1 THR A 387     -20.725  -4.090 -14.123  1.00 10.00      A   
ATOM   3620  CG2 THR A 387     -22.824  -1.893 -13.827  1.00 10.00      A   
ATOM   3621  C   THR A 387     -22.358  -4.560 -11.154  1.00 10.00      A   
ATOM   3622  O   THR A 387     -23.228  -5.360 -11.500  1.00 10.00      A   
ATOM   3623  N   GLU A 388     -21.399  -4.863 -10.289  1.00 10.00      A   
ATOM   3624  HN  GLU A 388     -20.751  -4.173 -10.040  1.00 10.00      A   
ATOM   3625  CA  GLU A 388     -21.289  -6.181  -9.683  1.00 10.00      A   
ATOM   3626  CB  GLU A 388     -20.544  -7.134 -10.626  1.00 10.00      A   
ATOM   3627  CG  GLU A 388     -21.167  -8.516 -10.738  1.00 10.00      A   
ATOM   3628  CD  GLU A 388     -21.082  -9.299  -9.447  1.00 10.00      A   
ATOM   3629  OE1 GLU A 388     -20.043  -9.949  -9.207  1.00 10.00      A   
ATOM   3630  OE2 GLU A 388     -22.043  -9.246  -8.652  1.00 10.00      A   
ATOM   3631  C   GLU A 388     -20.546  -6.067  -8.358  1.00 10.00      A   
ATOM   3632  O   GLU A 388     -19.815  -5.097  -8.143  1.00 10.00      A   
ATOM   3633  N   GLU A 389     -20.731  -7.056  -7.487  1.00 10.00      A   
ATOM   3634  HN  GLU A 389     -21.324  -7.805  -7.737  1.00 10.00      A   
ATOM   3635  CA  GLU A 389     -20.088  -7.075  -6.174  1.00 10.00      A   
ATOM   3636  CB  GLU A 389     -20.339  -8.416  -5.475  1.00 10.00      A   
ATOM   3637  CG  GLU A 389     -19.819  -8.472  -4.050  1.00 10.00      A   
ATOM   3638  CD  GLU A 389     -19.848  -9.865  -3.466  1.00 10.00      A   
ATOM   3639  OE1 GLU A 389     -19.210 -10.775  -4.046  1.00 10.00      A   
ATOM   3640  OE2 GLU A 389     -20.495 -10.058  -2.415  1.00 10.00      A   
ATOM   3641  C   GLU A 389     -18.588  -6.813  -6.278  1.00 10.00      A   
ATOM   3642  O   GLU A 389     -18.053  -5.914  -5.628  1.00 10.00      A   
ATOM   3643  N   LYS A 390     -17.919  -7.590  -7.116  1.00 10.00      A   
ATOM   3644  HN  LYS A 390     -18.401  -8.284  -7.612  1.00 10.00      A   
ATOM   3645  CA  LYS A 390     -16.483  -7.448  -7.312  1.00 10.00      A   
ATOM   3646  CB  LYS A 390     -15.814  -8.824  -7.297  1.00 10.00      A   
ATOM   3647  CG  LYS A 390     -16.188  -9.679  -6.095  1.00 10.00      A   
ATOM   3648  CD  LYS A 390     -15.524 -11.043  -6.160  1.00 10.00      A   
ATOM   3649  CE  LYS A 390     -16.025 -11.956  -5.054  1.00 10.00      A   
ATOM   3650  NZ  LYS A 390     -17.447 -12.344  -5.253  1.00 10.00      A   
ATOM   3651  HZ1 LYS A 390     -17.662 -12.409  -6.267  1.00 10.00      A   
ATOM   3652  HZ2 LYS A 390     -18.083 -11.635  -4.817  1.00 10.00      A   
ATOM   3653  HZ3 LYS A 390     -17.627 -13.269  -4.812  1.00 10.00      A   
ATOM   3654  C   LYS A 390     -16.191  -6.721  -8.622  1.00 10.00      A   
ATOM   3655  O   LYS A 390     -15.076  -6.766  -9.140  1.00 10.00      A   
ATOM   3656  N   GLY A 391     -17.200  -6.035  -9.137  1.00 10.00      A   
ATOM   3657  HN  GLY A 391     -18.052  -6.000  -8.652  1.00 10.00      A   
ATOM   3658  CA  GLY A 391     -17.053  -5.315 -10.385  1.00 10.00      A   
ATOM   3659  C   GLY A 391     -16.460  -3.934 -10.198  1.00 10.00      A   
ATOM   3660  O   GLY A 391     -16.096  -3.546  -9.086  1.00 10.00      A   
ATOM   3661  N   LYS A 392     -16.371  -3.187 -11.286  1.00 10.00      A   
ATOM   3662  HN  LYS A 392     -16.698  -3.547 -12.138  1.00 10.00      A   
ATOM   3663  CA  LYS A 392     -15.812  -1.844 -11.249  1.00 10.00      A   
ATOM   3664  CB  LYS A 392     -14.706  -1.696 -12.300  1.00 10.00      A   
ATOM   3665  CG  LYS A 392     -13.805  -0.490 -12.089  1.00 10.00      A   
ATOM   3666  CD  LYS A 392     -12.922  -0.232 -13.297  1.00 10.00      A   
ATOM   3667  CE  LYS A 392     -12.096   1.026 -13.106  1.00 10.00      A   
ATOM   3668  NZ  LYS A 392     -11.228   1.300 -14.275  1.00 10.00      A   
ATOM   3669  HZ1 LYS A 392     -11.808   1.453 -15.126  1.00 10.00      A   
ATOM   3670  HZ2 LYS A 392     -10.593   0.498 -14.443  1.00 10.00      A   
ATOM   3671  HZ3 LYS A 392     -10.655   2.150 -14.104  1.00 10.00      A   
ATOM   3672  C   LYS A 392     -16.894  -0.792 -11.472  1.00 10.00      A   
ATOM   3673  O   LYS A 392     -17.983  -1.102 -11.960  1.00 10.00      A   
ATOM   3674  N   THR A 393     -16.581   0.441 -11.107  1.00 10.00      A   
ATOM   3675  HN  THR A 393     -15.695   0.611 -10.726  1.00 10.00      A   
ATOM   3676  CA  THR A 393     -17.493   1.563 -11.254  1.00 10.00      A   
ATOM   3677  CB  THR A 393     -16.895   2.802 -10.557  1.00 10.00      A   
ATOM   3678  OG1 THR A 393     -15.465   2.656 -10.506  1.00 10.00      A   
ATOM   3679  HG1 THR A 393     -15.054   3.427 -10.916  1.00 10.00      A   
ATOM   3680  CG2 THR A 393     -17.419   2.923  -9.133  1.00 10.00      A   
ATOM   3681  C   THR A 393     -17.744   1.869 -12.735  1.00 10.00      A   
ATOM   3682  O   THR A 393     -16.850   1.708 -13.574  1.00 10.00      A   
ATOM   3683  N   SER A 394     -18.960   2.287 -13.055  1.00 10.00      A   
ATOM   3684  HN  SER A 394     -19.640   2.382 -12.350  1.00 10.00      A   
ATOM   3685  CA  SER A 394     -19.327   2.603 -14.429  1.00 10.00      A   
ATOM   3686  CB  SER A 394     -20.830   2.397 -14.615  1.00 10.00      A   
ATOM   3687  OG  SER A 394     -21.511   2.536 -13.381  1.00 10.00      A   
ATOM   3688  HG  SER A 394     -22.193   3.212 -13.463  1.00 10.00      A   
ATOM   3689  C   SER A 394     -18.930   4.031 -14.811  1.00 10.00      A   
ATOM   3690  O   SER A 394     -18.473   4.810 -13.970  1.00 10.00      A   
ATOM   3691  N   GLU A 395     -19.102   4.364 -16.087  1.00 10.00      A   
ATOM   3692  HN  GLU A 395     -19.460   3.695 -16.709  1.00 10.00      A   
ATOM   3693  CA  GLU A 395     -18.770   5.693 -16.587  1.00 10.00      A   
ATOM   3694  CB  GLU A 395     -18.103   5.589 -17.960  1.00 10.00      A   
ATOM   3695  CG  GLU A 395     -16.758   4.882 -17.951  1.00 10.00      A   
ATOM   3696  CD  GLU A 395     -15.620   5.791 -17.535  1.00 10.00      A   
ATOM   3697  OE1 GLU A 395     -15.010   5.544 -16.475  1.00 10.00      A   
ATOM   3698  OE2 GLU A 395     -15.316   6.745 -18.283  1.00 10.00      A   
ATOM   3699  C   GLU A 395     -20.025   6.554 -16.689  1.00 10.00      A   
ATOM   3700  O   GLU A 395     -19.959   7.788 -16.626  1.00 10.00      A   
ATOM   3701  N   VAL A 396     -21.166   5.893 -16.850  1.00 10.00      A   
ATOM   3702  HN  VAL A 396     -21.150   4.913 -16.876  1.00 10.00      A   
ATOM   3703  CA  VAL A 396     -22.445   6.576 -16.967  1.00 10.00      A   
ATOM   3704  CB  VAL A 396     -23.221   6.129 -18.231  1.00 10.00      A   
ATOM   3705  CG1 VAL A 396     -24.353   7.097 -18.553  1.00 10.00      A   
ATOM   3706  CG2 VAL A 396     -22.287   5.986 -19.424  1.00 10.00      A   
ATOM   3707  C   VAL A 396     -23.294   6.295 -15.731  1.00 10.00      A   
ATOM   3708  O   VAL A 396     -23.126   5.260 -15.080  1.00 10.00      A   
ATOM   3709  N   LEU A 397     -24.178   7.229 -15.402  1.00 10.00      A   
ATOM   3710  HN  LEU A 397     -24.238   8.037 -15.951  1.00 10.00      A   
ATOM   3711  CA  LEU A 397     -25.056   7.092 -14.249  1.00 10.00      A   
ATOM   3712  CB  LEU A 397     -25.851   8.388 -14.035  1.00 10.00      A   
ATOM   3713  CG  LEU A 397     -26.686   8.492 -12.750  1.00 10.00      A   
ATOM   3714  CD1 LEU A 397     -26.724   9.931 -12.263  1.00 10.00      A   
ATOM   3715  CD2 LEU A 397     -28.103   7.991 -12.987  1.00 10.00      A   
ATOM   3716  C   LEU A 397     -26.005   5.914 -14.433  1.00 10.00      A   
ATOM   3717  O   LEU A 397     -26.700   5.816 -15.449  1.00 10.00      A   
ATOM   3718  N   ASN A 398     -26.017   5.020 -13.460  1.00 10.00      A   
ATOM   3719  HN  ASN A 398     -25.430   5.151 -12.680  1.00 10.00      A   
ATOM   3720  CA  ASN A 398     -26.885   3.853 -13.504  1.00 10.00      A   
ATOM   3721  CB  ASN A 398     -26.216   2.638 -12.855  1.00 10.00      A   
ATOM   3722  CG  ASN A 398     -25.088   2.051 -13.681  1.00 10.00      A   
ATOM   3723  OD1 ASN A 398     -25.096   2.108 -14.914  1.00 10.00      A   
ATOM   3724  ND2 ASN A 398     -24.111   1.472 -13.003  1.00 10.00      A   
ATOM   3725 HD21 ASN A 398     -24.174   1.455 -12.021  1.00 10.00      A   
ATOM   3726 HD22 ASN A 398     -23.359   1.094 -13.502  1.00 10.00      A   
ATOM   3727  C   ASN A 398     -28.191   4.146 -12.783  1.00 10.00      A   
ATOM   3728  O   ASN A 398     -28.198   4.766 -11.718  1.00 10.00      A   
ATOM   3729  N   ALA A 399     -29.288   3.708 -13.370  1.00 10.00      A   
ATOM   3730  HN  ALA A 399     -29.215   3.227 -14.226  1.00 10.00      A   
ATOM   3731  CA  ALA A 399     -30.600   3.904 -12.786  1.00 10.00      A   
ATOM   3732  CB  ALA A 399     -31.467   4.752 -13.702  1.00 10.00      A   
ATOM   3733  C   ALA A 399     -31.242   2.548 -12.546  1.00 10.00      A   
ATOM   3734  O   ALA A 399     -31.331   1.728 -13.460  1.00 10.00      A   
ATOM   3735  N   ALA A 400     -31.668   2.301 -11.320  1.00 10.00      A   
ATOM   3736  HN  ALA A 400     -31.561   2.988 -10.622  1.00 10.00      A   
ATOM   3737  CA  ALA A 400     -32.283   1.031 -10.982  1.00 10.00      A   
ATOM   3738  CB  ALA A 400     -31.334   0.195 -10.135  1.00 10.00      A   
ATOM   3739  C   ALA A 400     -33.605   1.226 -10.259  1.00 10.00      A   
ATOM   3740  O   ALA A 400     -33.736   2.104  -9.406  1.00 10.00      A   
ATOM   3741  N   LYS A 401     -34.585   0.410 -10.617  1.00 10.00      A   
ATOM   3742  HN  LYS A 401     -34.422  -0.251 -11.321  1.00 10.00      A   
ATOM   3743  CA  LYS A 401     -35.899   0.464  -9.997  1.00 10.00      A   
ATOM   3744  CB  LYS A 401     -37.000   0.506 -11.065  1.00 10.00      A   
ATOM   3745  CG  LYS A 401     -36.770  -0.443 -12.230  1.00 10.00      A   
ATOM   3746  CD  LYS A 401     -38.018  -0.609 -13.076  1.00 10.00      A   
ATOM   3747  CE  LYS A 401     -37.811  -1.659 -14.153  1.00 10.00      A   
ATOM   3748  NZ  LYS A 401     -39.056  -1.921 -14.915  1.00 10.00      A   
ATOM   3749  HZ1 LYS A 401     -38.909  -2.697 -15.590  1.00 10.00      A   
ATOM   3750  HZ2 LYS A 401     -39.341  -1.069 -15.439  1.00 10.00      A   
ATOM   3751  HZ3 LYS A 401     -39.823  -2.182 -14.265  1.00 10.00      A   
ATOM   3752  C   LYS A 401     -36.077  -0.747  -9.087  1.00 10.00      A   
ATOM   3753  O   LYS A 401     -35.910  -1.889  -9.524  1.00 10.00      A   
ATOM   3754  N   VAL A 402     -36.391  -0.497  -7.824  1.00 10.00      A   
ATOM   3755  HN  VAL A 402     -36.514   0.437  -7.536  1.00 10.00      A   
ATOM   3756  CA  VAL A 402     -36.570  -1.570  -6.854  1.00 10.00      A   
ATOM   3757  CB  VAL A 402     -35.399  -1.622  -5.849  1.00 10.00      A   
ATOM   3758  CG1 VAL A 402     -34.117  -2.080  -6.530  1.00 10.00      A   
ATOM   3759  CG2 VAL A 402     -35.200  -0.269  -5.179  1.00 10.00      A   
ATOM   3760  C   VAL A 402     -37.878  -1.408  -6.086  1.00 10.00      A   
ATOM   3761  O   VAL A 402     -38.608  -0.437  -6.292  1.00 10.00      A   
ATOM   3762  N   LEU A 403     -38.169  -2.359  -5.205  1.00 10.00      A   
ATOM   3763  HN  LEU A 403     -37.546  -3.108  -5.086  1.00 10.00      A   
ATOM   3764  CA  LEU A 403     -39.384  -2.321  -4.402  1.00 10.00      A   
ATOM   3765  CB  LEU A 403     -40.227  -3.575  -4.643  1.00 10.00      A   
ATOM   3766  CG  LEU A 403     -40.855  -3.726  -6.029  1.00 10.00      A   
ATOM   3767  CD1 LEU A 403     -41.588  -5.054  -6.134  1.00 10.00      A   
ATOM   3768  CD2 LEU A 403     -41.803  -2.573  -6.315  1.00 10.00      A   
ATOM   3769  C   LEU A 403     -39.047  -2.217  -2.919  1.00 10.00      A   
ATOM   3770  O   LEU A 403     -38.186  -2.941  -2.420  1.00 10.00      A   
ATOM   3771  N   LEU A 404     -39.718  -1.309  -2.220  1.00 10.00      A   
ATOM   3772  HN  LEU A 404     -40.378  -0.744  -2.678  1.00 10.00      A   
ATOM   3773  CA  LEU A 404     -39.492  -1.125  -0.790  1.00 10.00      A   
ATOM   3774  CB  LEU A 404     -40.230   0.120  -0.294  1.00 10.00      A   
ATOM   3775  CG  LEU A 404     -39.716   1.460  -0.823  1.00 10.00      A   
ATOM   3776  CD1 LEU A 404     -40.782   2.536  -0.690  1.00 10.00      A   
ATOM   3777  CD2 LEU A 404     -38.449   1.873  -0.090  1.00 10.00      A   
ATOM   3778  C   LEU A 404     -39.967  -2.348  -0.011  1.00 10.00      A   
ATOM   3779  O   LEU A 404     -41.051  -2.870  -0.271  1.00 10.00      A   
ATOM   3780  N   ILE A 405     -39.157  -2.805   0.932  1.00 10.00      A   
ATOM   3781  HN  ILE A 405     -38.299  -2.348   1.096  1.00 10.00      A   
ATOM   3782  CA  ILE A 405     -39.506  -3.966   1.744  1.00 10.00      A   
ATOM   3783  CB  ILE A 405     -38.369  -5.012   1.743  1.00 10.00      A   
ATOM   3784  CG1 ILE A 405     -38.009  -5.402   0.304  1.00 10.00      A   
ATOM   3785  CG2 ILE A 405     -38.770  -6.245   2.542  1.00 10.00      A   
ATOM   3786  CD1 ILE A 405     -36.801  -6.308   0.194  1.00 10.00      A   
ATOM   3787  C   ILE A 405     -39.796  -3.528   3.177  1.00 10.00      A   
ATOM   3788  O   ILE A 405     -39.080  -2.692   3.731  1.00 10.00      A   
ATOM   3789  N   GLU A 406     -40.854  -4.067   3.769  1.00 10.00      A   
ATOM   3790  HN  GLU A 406     -41.401  -4.718   3.280  1.00 10.00      A   
ATOM   3791  CA  GLU A 406     -41.215  -3.714   5.134  1.00 10.00      A   
ATOM   3792  CB  GLU A 406     -42.640  -4.180   5.466  1.00 10.00      A   
ATOM   3793  CG  GLU A 406     -43.131  -3.813   6.863  1.00 10.00      A   
ATOM   3794  CD  GLU A 406     -43.087  -2.320   7.144  1.00 10.00      A   
ATOM   3795  OE1 GLU A 406     -41.992  -1.804   7.462  1.00 10.00      A   
ATOM   3796  OE2 GLU A 406     -44.146  -1.664   7.069  1.00 10.00      A   
ATOM   3797  C   GLU A 406     -40.195  -4.270   6.131  1.00 10.00      A   
ATOM   3798  O   GLU A 406     -39.616  -5.342   5.921  1.00 10.00      A   
ATOM   3799  N   THR A 407     -39.991  -3.519   7.206  1.00 10.00      A   
ATOM   3800  HN  THR A 407     -40.506  -2.681   7.294  1.00 10.00      A   
ATOM   3801  CA  THR A 407     -39.053  -3.873   8.263  1.00 10.00      A   
ATOM   3802  CB  THR A 407     -39.172  -2.874   9.432  1.00 10.00      A   
ATOM   3803  OG1 THR A 407     -40.551  -2.488   9.601  1.00 10.00      A   
ATOM   3804  HG1 THR A 407     -40.898  -2.124   8.769  1.00 10.00      A   
ATOM   3805  CG2 THR A 407     -38.332  -1.634   9.163  1.00 10.00      A   
ATOM   3806  C   THR A 407     -39.288  -5.288   8.790  1.00 10.00      A   
ATOM   3807  O   THR A 407     -38.341  -6.039   9.018  1.00 10.00      A   
ATOM   3808  N   GLN A 408     -40.556  -5.647   8.946  1.00 10.00      A   
ATOM   3809  HN  GLN A 408     -41.258  -5.005   8.714  1.00 10.00      A   
ATOM   3810  CA  GLN A 408     -40.945  -6.957   9.459  1.00 10.00      A   
ATOM   3811  CB  GLN A 408     -42.472  -7.089   9.459  1.00 10.00      A   
ATOM   3812  CG  GLN A 408     -43.193  -5.917  10.113  1.00 10.00      A   
ATOM   3813  CD  GLN A 408     -44.704  -6.033  10.046  1.00 10.00      A   
ATOM   3814  OE1 GLN A 408     -45.331  -5.602   9.079  1.00 10.00      A   
ATOM   3815  NE2 GLN A 408     -45.297  -6.613  11.075  1.00 10.00      A   
ATOM   3816 HE21 GLN A 408     -44.736  -6.934  11.814  1.00 10.00      A   
ATOM   3817 HE22 GLN A 408     -46.274  -6.694  11.060  1.00 10.00      A   
ATOM   3818  C   GLN A 408     -40.307  -8.106   8.671  1.00 10.00      A   
ATOM   3819  O   GLN A 408     -39.784  -9.056   9.255  1.00 10.00      A   
ATOM   3820  N   ARG A 409     -40.336  -8.014   7.346  1.00 10.00      A   
ATOM   3821  HN  ARG A 409     -40.746  -7.228   6.927  1.00 10.00      A   
ATOM   3822  CA  ARG A 409     -39.767  -9.061   6.503  1.00 10.00      A   
ATOM   3823  CB  ARG A 409     -40.385  -9.043   5.101  1.00 10.00      A   
ATOM   3824  CG  ARG A 409     -41.898  -9.175   5.084  1.00 10.00      A   
ATOM   3825  CD  ARG A 409     -42.422  -9.382   3.673  1.00 10.00      A   
ATOM   3826  NE  ARG A 409     -42.574 -10.798   3.345  1.00 10.00      A   
ATOM   3827  HE  ARG A 409     -42.488 -11.442   4.085  1.00 10.00      A   
ATOM   3828  CZ  ARG A 409     -42.825 -11.264   2.121  1.00 10.00      A   
ATOM   3829  NH1 ARG A 409     -42.946 -10.431   1.092  1.00 10.00      A   
ATOM   3830 HH11 ARG A 409     -42.849  -9.439   1.228  1.00 10.00      A   
ATOM   3831 HH12 ARG A 409     -43.140 -10.787   0.174  1.00 10.00      A   
ATOM   3832  NH2 ARG A 409     -42.947 -12.570   1.928  1.00 10.00      A   
ATOM   3833 HH21 ARG A 409     -42.855 -13.208   2.700  1.00 10.00      A   
ATOM   3834 HH22 ARG A 409     -43.132 -12.928   1.011  1.00 10.00      A   
ATOM   3835  C   ARG A 409     -38.250  -8.941   6.405  1.00 10.00      A   
ATOM   3836  O   ARG A 409     -37.540  -9.945   6.360  1.00 10.00      A   
ATOM   3837  N   CYS A 410     -37.758  -7.712   6.391  1.00 10.00      A   
ATOM   3838  HN  CYS A 410     -38.373  -6.948   6.457  1.00 10.00      A   
ATOM   3839  CA  CYS A 410     -36.327  -7.462   6.277  1.00 10.00      A   
ATOM   3840  C   CYS A 410     -35.571  -7.860   7.544  1.00 10.00      A   
ATOM   3841  O   CYS A 410     -34.427  -8.314   7.482  1.00 10.00      A   
ATOM   3842  CB  CYS A 410     -36.075  -5.992   5.937  1.00 10.00      A   
ATOM   3843  SG  CYS A 410     -34.667  -5.700   4.818  1.00 10.00      A   
ATOM   3844  N   ASN A 411     -36.213  -7.709   8.696  1.00 10.00      A   
ATOM   3845  HN  ASN A 411     -37.131  -7.350   8.696  1.00 10.00      A   
ATOM   3846  CA  ASN A 411     -35.581  -8.048   9.965  1.00 10.00      A   
ATOM   3847  CB  ASN A 411     -36.092  -7.162  11.101  1.00 10.00      A   
ATOM   3848  CG  ASN A 411     -35.032  -6.202  11.602  1.00 10.00      A   
ATOM   3849  OD1 ASN A 411     -33.832  -6.466  11.481  1.00 10.00      A   
ATOM   3850  ND2 ASN A 411     -35.461  -5.082  12.162  1.00 10.00      A   
ATOM   3851 HD21 ASN A 411     -36.431  -4.931  12.219  1.00 10.00      A   
ATOM   3852 HD22 ASN A 411     -34.794  -4.451  12.507  1.00 10.00      A   
ATOM   3853  C   ASN A 411     -35.738  -9.523  10.314  1.00 10.00      A   
ATOM   3854  O   ASN A 411     -35.421  -9.940  11.427  1.00 10.00      A   
ATOM   3855  N   SER A 412     -36.217 -10.313   9.362  1.00 10.00      A   
ATOM   3856  HN  SER A 412     -36.458  -9.927   8.493  1.00 10.00      A   
ATOM   3857  CA  SER A 412     -36.383 -11.739   9.580  1.00 10.00      A   
ATOM   3858  CB  SER A 412     -37.415 -12.313   8.608  1.00 10.00      A   
ATOM   3859  OG  SER A 412     -38.642 -11.599   8.680  1.00 10.00      A   
ATOM   3860  HG  SER A 412     -38.549 -10.851   9.283  1.00 10.00      A   
ATOM   3861  C   SER A 412     -35.035 -12.445   9.423  1.00 10.00      A   
ATOM   3862  O   SER A 412     -34.123 -11.909   8.791  1.00 10.00      A   
ATOM   3863  N   ARG A 413     -34.922 -13.646   9.988  1.00 10.00      A   
ATOM   3864  HN  ARG A 413     -35.696 -14.023  10.460  1.00 10.00      A   
ATOM   3865  CA  ARG A 413     -33.680 -14.420   9.934  1.00 10.00      A   
ATOM   3866  CB  ARG A 413     -33.798 -15.686  10.786  1.00 10.00      A   
ATOM   3867  CG  ARG A 413     -32.462 -16.270  11.225  1.00 10.00      A   
ATOM   3868  CD  ARG A 413     -32.574 -17.761  11.500  1.00 10.00      A   
ATOM   3869  NE  ARG A 413     -32.692 -18.537  10.264  1.00 10.00      A   
ATOM   3870  HE  ARG A 413     -31.959 -18.451   9.610  1.00 10.00      A   
ATOM   3871  CZ  ARG A 413     -33.720 -19.338   9.977  1.00 10.00      A   
ATOM   3872  NH1 ARG A 413     -34.718 -19.481  10.838  1.00 10.00      A   
ATOM   3873 HH11 ARG A 413     -35.490 -20.090  10.623  1.00 10.00      A   
ATOM   3874 HH12 ARG A 413     -34.710 -18.982  11.707  1.00 10.00      A   
ATOM   3875  NH2 ARG A 413     -33.745 -20.003   8.830  1.00 10.00      A   
ATOM   3876 HH21 ARG A 413     -34.520 -20.612   8.613  1.00 10.00      A   
ATOM   3877 HH22 ARG A 413     -32.993 -19.909   8.168  1.00 10.00      A   
ATOM   3878  C   ARG A 413     -33.286 -14.790   8.506  1.00 10.00      A   
ATOM   3879  O   ARG A 413     -32.119 -15.055   8.228  1.00 10.00      A   
ATOM   3880  N   TYR A 414     -34.259 -14.805   7.604  1.00 10.00      A   
ATOM   3881  HN  TYR A 414     -35.172 -14.582   7.880  1.00 10.00      A   
ATOM   3882  CA  TYR A 414     -33.995 -15.148   6.212  1.00 10.00      A   
ATOM   3883  CB  TYR A 414     -35.301 -15.445   5.468  1.00 10.00      A   
ATOM   3884  CG  TYR A 414     -36.096 -16.609   6.016  1.00 10.00      A   
ATOM   3885  CD1 TYR A 414     -35.556 -17.887   6.080  1.00 10.00      A   
ATOM   3886  CD2 TYR A 414     -37.400 -16.429   6.455  1.00 10.00      A   
ATOM   3887  CE1 TYR A 414     -36.293 -18.950   6.570  1.00 10.00      A   
ATOM   3888  CE2 TYR A 414     -38.143 -17.481   6.947  1.00 10.00      A   
ATOM   3889  CZ  TYR A 414     -37.587 -18.741   7.003  1.00 10.00      A   
ATOM   3890  OH  TYR A 414     -38.329 -19.794   7.488  1.00 10.00      A   
ATOM   3891  HH  TYR A 414     -37.853 -20.213   8.220  1.00 10.00      A   
ATOM   3892  C   TYR A 414     -33.242 -14.030   5.495  1.00 10.00      A   
ATOM   3893  O   TYR A 414     -32.603 -14.264   4.467  1.00 10.00      A   
ATOM   3894  N   VAL A 415     -33.318 -12.819   6.042  1.00 10.00      A   
ATOM   3895  HN  VAL A 415     -33.815 -12.699   6.878  1.00 10.00      A   
ATOM   3896  CA  VAL A 415     -32.660 -11.670   5.438  1.00 10.00      A   
ATOM   3897  CB  VAL A 415     -33.649 -10.511   5.178  1.00 10.00      A   
ATOM   3898  CG1 VAL A 415     -32.997  -9.421   4.340  1.00 10.00      A   
ATOM   3899  CG2 VAL A 415     -34.909 -11.026   4.497  1.00 10.00      A   
ATOM   3900  C   VAL A 415     -31.483 -11.179   6.286  1.00 10.00      A   
ATOM   3901  O   VAL A 415     -30.350 -11.609   6.091  1.00 10.00      A   
ATOM   3902  N   TYR A 416     -31.750 -10.287   7.232  1.00 10.00      A   
ATOM   3903  HN  TYR A 416     -32.673  -9.986   7.361  1.00 10.00      A   
ATOM   3904  CA  TYR A 416     -30.688  -9.746   8.076  1.00 10.00      A   
ATOM   3905  CB  TYR A 416     -30.641  -8.220   7.991  1.00 10.00      A   
ATOM   3906  CG  TYR A 416     -29.997  -7.711   6.720  1.00 10.00      A   
ATOM   3907  CD1 TYR A 416     -28.622  -7.791   6.539  1.00 10.00      A   
ATOM   3908  CD2 TYR A 416     -30.759  -7.159   5.699  1.00 10.00      A   
ATOM   3909  CE1 TYR A 416     -28.027  -7.338   5.377  1.00 10.00      A   
ATOM   3910  CE2 TYR A 416     -30.172  -6.701   4.535  1.00 10.00      A   
ATOM   3911  CZ  TYR A 416     -28.806  -6.793   4.379  1.00 10.00      A   
ATOM   3912  OH  TYR A 416     -28.215  -6.348   3.216  1.00 10.00      A   
ATOM   3913  HH  TYR A 416     -28.852  -5.810   2.716  1.00 10.00      A   
ATOM   3914  C   TYR A 416     -30.804 -10.214   9.521  1.00 10.00      A   
ATOM   3915  O   TYR A 416     -29.801 -10.561  10.145  1.00 10.00      A   
ATOM   3916  N   ASP A 417     -32.031 -10.234  10.035  1.00 10.00      A   
ATOM   3917  HN  ASP A 417     -32.781  -9.954   9.473  1.00 10.00      A   
ATOM   3918  CA  ASP A 417     -32.308 -10.664  11.409  1.00 10.00      A   
ATOM   3919  CB  ASP A 417     -31.839 -12.099  11.675  1.00 10.00      A   
ATOM   3920  CG  ASP A 417     -32.074 -12.541  13.106  1.00 10.00      A   
ATOM   3921  OD1 ASP A 417     -31.207 -13.246  13.663  1.00 10.00      A   
ATOM   3922  OD2 ASP A 417     -33.131 -12.193  13.678  1.00 10.00      A   
ATOM   3923  C   ASP A 417     -31.755  -9.702  12.454  1.00 10.00      A   
ATOM   3924  O   ASP A 417     -30.575  -9.756  12.812  1.00 10.00      A   
ATOM   3925  N   ASN A 418     -32.626  -8.813  12.925  1.00 10.00      A   
ATOM   3926  HN  ASN A 418     -33.543  -8.820  12.573  1.00 10.00      A   
ATOM   3927  CA  ASN A 418     -32.274  -7.824  13.948  1.00 10.00      A   
ATOM   3928  CB  ASN A 418     -31.976  -8.505  15.286  1.00 10.00      A   
ATOM   3929  CG  ASN A 418     -33.226  -8.982  15.997  1.00 10.00      A   
ATOM   3930  OD1 ASN A 418     -33.815  -8.253  16.793  1.00 10.00      A   
ATOM   3931  ND2 ASN A 418     -33.637 -10.212  15.723  1.00 10.00      A   
ATOM   3932 HD21 ASN A 418     -33.116 -10.746  15.079  1.00 10.00      A   
ATOM   3933 HD22 ASN A 418     -34.443 -10.543  16.174  1.00 10.00      A   
ATOM   3934  C   ASN A 418     -31.103  -6.942  13.528  1.00 10.00      A   
ATOM   3935  O   ASN A 418     -30.263  -6.571  14.351  1.00 10.00      A   
ATOM   3936  N   LEU A 419     -31.057  -6.595  12.251  1.00 10.00      A   
ATOM   3937  HN  LEU A 419     -31.764  -6.908  11.647  1.00 10.00      A   
ATOM   3938  CA  LEU A 419     -29.986  -5.757  11.727  1.00 10.00      A   
ATOM   3939  CB  LEU A 419     -29.146  -6.523  10.704  1.00 10.00      A   
ATOM   3940  CG  LEU A 419     -28.065  -7.442  11.277  1.00 10.00      A   
ATOM   3941  CD1 LEU A 419     -27.340  -8.176  10.160  1.00 10.00      A   
ATOM   3942  CD2 LEU A 419     -27.080  -6.645  12.121  1.00 10.00      A   
ATOM   3943  C   LEU A 419     -30.522  -4.469  11.117  1.00 10.00      A   
ATOM   3944  O   LEU A 419     -29.754  -3.576  10.762  1.00 10.00      A   
ATOM   3945  N   ILE A 420     -31.839  -4.372  10.994  1.00 10.00      A   
ATOM   3946  HN  ILE A 420     -32.410  -5.108  11.302  1.00 10.00      A   
ATOM   3947  CA  ILE A 420     -32.452  -3.179  10.428  1.00 10.00      A   
ATOM   3948  CB  ILE A 420     -33.762  -3.486   9.669  1.00 10.00      A   
ATOM   3949  CG1 ILE A 420     -33.542  -4.610   8.648  1.00 10.00      A   
ATOM   3950  CG2 ILE A 420     -34.290  -2.235   8.975  1.00 10.00      A   
ATOM   3951  CD1 ILE A 420     -32.418  -4.344   7.668  1.00 10.00      A   
ATOM   3952  C   ILE A 420     -32.701  -2.154  11.527  1.00 10.00      A   
ATOM   3953  O   ILE A 420     -33.772  -2.120  12.140  1.00 10.00      A   
ATOM   3954  N   THR A 421     -31.679  -1.352  11.791  1.00 10.00      A   
ATOM   3955  HN  THR A 421     -30.847  -1.459  11.279  1.00 10.00      A   
ATOM   3956  CA  THR A 421     -31.730  -0.320  12.808  1.00 10.00      A   
ATOM   3957  CB  THR A 421     -30.357   0.378  12.881  1.00 10.00      A   
ATOM   3958  OG1 THR A 421     -29.422  -0.350  12.068  1.00 10.00      A   
ATOM   3959  HG1 THR A 421     -28.696   0.238  11.808  1.00 10.00      A   
ATOM   3960  CG2 THR A 421     -29.844   0.407  14.311  1.00 10.00      A   
ATOM   3961  C   THR A 421     -32.801   0.720  12.473  1.00 10.00      A   
ATOM   3962  O   THR A 421     -33.136   0.918  11.302  1.00 10.00      A   
ATOM   3963  N   PRO A 422     -33.390   1.366  13.496  1.00 10.00      A   
ATOM   3964  CA  PRO A 422     -34.408   2.404  13.292  1.00 10.00      A   
ATOM   3965  CB  PRO A 422     -34.651   2.946  14.702  1.00 10.00      A   
ATOM   3966  CG  PRO A 422     -34.280   1.817  15.601  1.00 10.00      A   
ATOM   3967  CD  PRO A 422     -33.135   1.118  14.927  1.00 10.00      A   
ATOM   3968  C   PRO A 422     -33.883   3.513  12.384  1.00 10.00      A   
ATOM   3969  O   PRO A 422     -32.681   3.792  12.370  1.00 10.00      A   
ATOM   3970  N   ALA A 423     -34.794   4.133  11.633  1.00 10.00      A   
ATOM   3971  HN  ALA A 423     -35.736   3.864  11.718  1.00 10.00      A   
ATOM   3972  CA  ALA A 423     -34.451   5.202  10.695  1.00 10.00      A   
ATOM   3973  CB  ALA A 423     -33.677   6.333  11.365  1.00 10.00      A   
ATOM   3974  C   ALA A 423     -33.710   4.649   9.476  1.00 10.00      A   
ATOM   3975  O   ALA A 423     -32.967   5.362   8.805  1.00 10.00      A   
ATOM   3976  N   MET A 424     -33.926   3.368   9.202  1.00 10.00      A   
ATOM   3977  HN  MET A 424     -34.522   2.852   9.785  1.00 10.00      A   
ATOM   3978  CA  MET A 424     -33.310   2.695   8.064  1.00 10.00      A   
ATOM   3979  CB  MET A 424     -32.066   1.907   8.492  1.00 10.00      A   
ATOM   3980  CG  MET A 424     -30.779   2.713   8.468  1.00 10.00      A   
ATOM   3981  SD  MET A 424     -29.309   1.699   8.724  1.00 10.00      A   
ATOM   3982  CE  MET A 424     -28.029   2.947   8.631  1.00 10.00      A   
ATOM   3983  C   MET A 424     -34.318   1.755   7.419  1.00 10.00      A   
ATOM   3984  O   MET A 424     -35.173   1.192   8.106  1.00 10.00      A   
ATOM   3985  N   ILE A 425     -34.230   1.599   6.106  1.00 10.00      A   
ATOM   3986  HN  ILE A 425     -33.533   2.088   5.608  1.00 10.00      A   
ATOM   3987  CA  ILE A 425     -35.141   0.727   5.377  1.00 10.00      A   
ATOM   3988  CB  ILE A 425     -36.385   1.506   4.881  1.00 10.00      A   
ATOM   3989  CG1 ILE A 425     -37.508   0.552   4.464  1.00 10.00      A   
ATOM   3990  CG2 ILE A 425     -36.026   2.460   3.749  1.00 10.00      A   
ATOM   3991  CD1 ILE A 425     -38.172  -0.157   5.623  1.00 10.00      A   
ATOM   3992  C   ILE A 425     -34.425   0.071   4.197  1.00 10.00      A   
ATOM   3993  O   ILE A 425     -33.464   0.621   3.659  1.00 10.00      A   
ATOM   3994  N   CYS A 426     -34.883  -1.110   3.816  1.00 10.00      A   
ATOM   3995  HN  CYS A 426     -35.645  -1.504   4.291  1.00 10.00      A   
ATOM   3996  CA  CYS A 426     -34.291  -1.841   2.705  1.00 10.00      A   
ATOM   3997  C   CYS A 426     -35.226  -1.835   1.504  1.00 10.00      A   
ATOM   3998  O   CYS A 426     -36.446  -1.937   1.655  1.00 10.00      A   
ATOM   3999  CB  CYS A 426     -33.978  -3.278   3.120  1.00 10.00      A   
ATOM   4000  SG  CYS A 426     -34.477  -3.680   4.825  1.00 10.00      A   
ATOM   4001  N   ALA A 427     -34.655  -1.706   0.318  1.00 10.00      A   
ATOM   4002  HN  ALA A 427     -33.676  -1.633   0.260  1.00 10.00      A   
ATOM   4003  CA  ALA A 427     -35.438  -1.682  -0.906  1.00 10.00      A   
ATOM   4004  CB  ALA A 427     -35.694  -0.251  -1.347  1.00 10.00      A   
ATOM   4005  C   ALA A 427     -34.729  -2.454  -2.004  1.00 10.00      A   
ATOM   4006  O   ALA A 427     -33.551  -2.218  -2.278  1.00 10.00      A   
ATOM   4007  N   GLY A 428     -35.453  -3.368  -2.631  1.00 10.00      A   
ATOM   4008  HN  GLY A 428     -36.396  -3.494  -2.378  1.00 10.00      A   
ATOM   4009  CA  GLY A 428     -34.882  -4.169  -3.689  1.00 10.00      A   
ATOM   4010  C   GLY A 428     -35.818  -5.276  -4.117  1.00 10.00      A   
ATOM   4011  O   GLY A 428     -37.024  -5.056  -4.250  1.00 10.00      A   
ATOM   4012  N   PHE A 429     -35.267  -6.459  -4.328  1.00 10.00      A   
ATOM   4013  HN  PHE A 429     -34.298  -6.565  -4.193  1.00 10.00      A   
ATOM   4014  CA  PHE A 429     -36.051  -7.614  -4.737  1.00 10.00      A   
ATOM   4015  CB  PHE A 429     -35.884  -7.888  -6.234  1.00 10.00      A   
ATOM   4016  CG  PHE A 429     -36.513  -6.847  -7.119  1.00 10.00      A   
ATOM   4017  CD1 PHE A 429     -37.890  -6.777  -7.260  1.00 10.00      A   
ATOM   4018  CD2 PHE A 429     -35.726  -5.936  -7.807  1.00 10.00      A   
ATOM   4019  CE1 PHE A 429     -38.470  -5.819  -8.068  1.00 10.00      A   
ATOM   4020  CE2 PHE A 429     -36.302  -4.975  -8.617  1.00 10.00      A   
ATOM   4021  CZ  PHE A 429     -37.676  -4.917  -8.747  1.00 10.00      A   
ATOM   4022  C   PHE A 429     -35.629  -8.834  -3.932  1.00 10.00      A   
ATOM   4023  O   PHE A 429     -34.455  -8.986  -3.598  1.00 10.00      A   
ATOM   4024  N   LEU A 430     -36.585  -9.698  -3.623  1.00 10.00      A   
ATOM   4025  HN  LEU A 430     -37.503  -9.522  -3.926  1.00 10.00      A   
ATOM   4026  CA  LEU A 430     -36.310 -10.900  -2.847  1.00 10.00      A   
ATOM   4027  CB  LEU A 430     -37.607 -11.654  -2.543  1.00 10.00      A   
ATOM   4028  CG  LEU A 430     -38.585 -10.957  -1.594  1.00 10.00      A   
ATOM   4029  CD1 LEU A 430     -39.867 -11.761  -1.464  1.00 10.00      A   
ATOM   4030  CD2 LEU A 430     -37.947 -10.749  -0.229  1.00 10.00      A   
ATOM   4031  C   LEU A 430     -35.314 -11.811  -3.555  1.00 10.00      A   
ATOM   4032  O   LEU A 430     -34.460 -12.429  -2.918  1.00 10.00      A   
ATOM   4033  N   GLN A 431     -35.411 -11.877  -4.877  1.00 10.00      A   
ATOM   4034  HN  GLN A 431     -36.104 -11.351  -5.335  1.00 10.00      A   
ATOM   4035  CA  GLN A 431     -34.513 -12.714  -5.663  1.00 10.00      A   
ATOM   4036  CB  GLN A 431     -35.241 -13.294  -6.876  1.00 10.00      A   
ATOM   4037  CG  GLN A 431     -36.298 -14.323  -6.512  1.00 10.00      A   
ATOM   4038  CD  GLN A 431     -35.718 -15.504  -5.759  1.00 10.00      A   
ATOM   4039  OE1 GLN A 431     -34.583 -15.915  -6.000  1.00 10.00      A   
ATOM   4040  NE2 GLN A 431     -36.490 -16.056  -4.837  1.00 10.00      A   
ATOM   4041 HE21 GLN A 431     -37.383 -15.682  -4.693  1.00 10.00      A   
ATOM   4042 HE22 GLN A 431     -36.133 -16.819  -4.331  1.00 10.00      A   
ATOM   4043  C   GLN A 431     -33.262 -11.951  -6.094  1.00 10.00      A   
ATOM   4044  O   GLN A 431     -32.480 -12.430  -6.920  1.00 10.00      A   
ATOM   4045  N   GLY A 432     -33.073 -10.769  -5.521  1.00 10.00      A   
ATOM   4046  HN  GLY A 432     -33.727 -10.443  -4.865  1.00 10.00      A   
ATOM   4047  CA  GLY A 432     -31.917  -9.960  -5.847  1.00 10.00      A   
ATOM   4048  C   GLY A 432     -31.972  -9.414  -7.260  1.00 10.00      A   
ATOM   4049  O   GLY A 432     -32.976  -8.821  -7.658  1.00 10.00      A   
ATOM   4050  N   ASN A 433     -30.888  -9.629  -8.010  1.00 10.00      A   
ATOM   4051  HN  ASN A 433     -30.141 -10.122  -7.613  1.00 10.00      A   
ATOM   4052  CA  ASN A 433     -30.762  -9.163  -9.402  1.00 10.00      A   
ATOM   4053  CB  ASN A 433     -31.930  -9.617 -10.287  1.00 10.00      A   
ATOM   4054  CG  ASN A 433     -31.769  -9.196 -11.738  1.00 10.00      A   
ATOM   4055  OD1 ASN A 433     -30.655  -9.093 -12.251  1.00 10.00      A   
ATOM   4056  ND2 ASN A 433     -32.886  -8.954 -12.408  1.00 10.00      A   
ATOM   4057 HD21 ASN A 433     -33.739  -9.062 -11.940  1.00 10.00      A   
ATOM   4058 HD22 ASN A 433     -32.813  -8.673 -13.346  1.00 10.00      A   
ATOM   4059  C   ASN A 433     -30.560  -7.652  -9.480  1.00 10.00      A   
ATOM   4060  O   ASN A 433     -29.554  -7.178 -10.009  1.00 10.00      A   
ATOM   4061  N   VAL A 434     -31.509  -6.907  -8.940  1.00 10.00      A   
ATOM   4062  HN  VAL A 434     -32.280  -7.348  -8.518  1.00 10.00      A   
ATOM   4063  CA  VAL A 434     -31.439  -5.456  -8.930  1.00 10.00      A   
ATOM   4064  CB  VAL A 434     -32.699  -4.820  -9.552  1.00 10.00      A   
ATOM   4065  CG1 VAL A 434     -32.509  -3.323  -9.720  1.00 10.00      A   
ATOM   4066  CG2 VAL A 434     -33.024  -5.469 -10.888  1.00 10.00      A   
ATOM   4067  C   VAL A 434     -31.285  -4.973  -7.494  1.00 10.00      A   
ATOM   4068  O   VAL A 434     -32.187  -5.146  -6.671  1.00 10.00      A   
ATOM   4069  N   ASP A 435     -30.134  -4.393  -7.192  1.00 10.00      A   
ATOM   4070  HN  ASP A 435     -29.456  -4.277  -7.893  1.00 10.00      A   
ATOM   4071  CA  ASP A 435     -29.851  -3.904  -5.847  1.00 10.00      A   
ATOM   4072  CB  ASP A 435     -29.449  -5.077  -4.948  1.00 10.00      A   
ATOM   4073  CG  ASP A 435     -29.403  -4.720  -3.477  1.00 10.00      A   
ATOM   4074  OD1 ASP A 435     -30.414  -4.198  -2.964  1.00 10.00      A   
ATOM   4075  OD2 ASP A 435     -28.362  -4.970  -2.835  1.00 10.00      A   
ATOM   4076  C   ASP A 435     -28.724  -2.880  -5.897  1.00 10.00      A   
ATOM   4077  O   ASP A 435     -28.102  -2.689  -6.942  1.00 10.00      A   
ATOM   4078  N   SER A 436     -28.467  -2.221  -4.782  1.00 10.00      A   
ATOM   4079  HN  SER A 436     -28.986  -2.419  -3.973  1.00 10.00      A   
ATOM   4080  CA  SER A 436     -27.411  -1.229  -4.715  1.00 10.00      A   
ATOM   4081  CB  SER A 436     -27.665  -0.281  -3.543  1.00 10.00      A   
ATOM   4082  OG  SER A 436     -28.331  -0.950  -2.482  1.00 10.00      A   
ATOM   4083  HG  SER A 436     -29.283  -0.770  -2.537  1.00 10.00      A   
ATOM   4084  C   SER A 436     -26.055  -1.913  -4.572  1.00 10.00      A   
ATOM   4085  O   SER A 436     -25.965  -3.022  -4.040  1.00 10.00      A   
ATOM   4086  N   CYS A 437     -25.008  -1.270  -5.058  1.00 10.00      A   
ATOM   4087  HN  CYS A 437     -25.131  -0.397  -5.488  1.00 10.00      A   
ATOM   4088  CA  CYS A 437     -23.676  -1.838  -4.978  1.00 10.00      A   
ATOM   4089  C   CYS A 437     -22.693  -0.849  -4.364  1.00 10.00      A   
ATOM   4090  O   CYS A 437     -23.066   0.267  -3.986  1.00 10.00      A   
ATOM   4091  CB  CYS A 437     -23.203  -2.279  -6.364  1.00 10.00      A   
ATOM   4092  SG  CYS A 437     -21.833  -3.482  -6.350  1.00 10.00      A   
ATOM   4093  N   GLN A 438     -21.443  -1.269  -4.241  1.00 10.00      A   
ATOM   4094  HN  GLN A 438     -21.212  -2.175  -4.538  1.00 10.00      A   
ATOM   4095  CA  GLN A 438     -20.405  -0.424  -3.682  1.00 10.00      A   
ATOM   4096  CB  GLN A 438     -19.168  -1.243  -3.308  1.00 10.00      A   
ATOM   4097  CG  GLN A 438     -19.329  -2.076  -2.041  1.00 10.00      A   
ATOM   4098  CD  GLN A 438     -20.137  -3.344  -2.248  1.00 10.00      A   
ATOM   4099  OE1 GLN A 438     -19.600  -4.384  -2.624  1.00 10.00      A   
ATOM   4100  NE2 GLN A 438     -21.435  -3.272  -1.994  1.00 10.00      A   
ATOM   4101 HE21 GLN A 438     -21.804  -2.416  -1.685  1.00 10.00      A   
ATOM   4102 HE22 GLN A 438     -21.981  -4.077  -2.137  1.00 10.00      A   
ATOM   4103  C   GLN A 438     -20.057   0.686  -4.662  1.00 10.00      A   
ATOM   4104  O   GLN A 438     -19.803   0.436  -5.844  1.00 10.00      A   
ATOM   4105  N   GLY A 439     -20.058   1.909  -4.167  1.00 10.00      A   
ATOM   4106  HN  GLY A 439     -20.247   2.040  -3.212  1.00 10.00      A   
ATOM   4107  CA  GLY A 439     -19.778   3.053  -5.007  1.00 10.00      A   
ATOM   4108  C   GLY A 439     -21.044   3.845  -5.235  1.00 10.00      A   
ATOM   4109  O   GLY A 439     -21.001   5.014  -5.625  1.00 10.00      A   
ATOM   4110  N   ASP A 440     -22.178   3.184  -4.992  1.00 10.00      A   
ATOM   4111  HN  ASP A 440     -22.129   2.243  -4.715  1.00 10.00      A   
ATOM   4112  CA  ASP A 440     -23.490   3.805  -5.137  1.00 10.00      A   
ATOM   4113  CB  ASP A 440     -24.535   2.793  -5.622  1.00 10.00      A   
ATOM   4114  CG  ASP A 440     -24.220   2.211  -6.982  1.00 10.00      A   
ATOM   4115  OD1 ASP A 440     -24.201   2.970  -7.973  1.00 10.00      A   
ATOM   4116  OD2 ASP A 440     -24.004   0.984  -7.065  1.00 10.00      A   
ATOM   4117  C   ASP A 440     -23.924   4.373  -3.795  1.00 10.00      A   
ATOM   4118  O   ASP A 440     -25.054   4.840  -3.637  1.00 10.00      A   
ATOM   4119  N   SER A 441     -23.021   4.301  -2.824  1.00 10.00      A   
ATOM   4120  HN  SER A 441     -22.151   3.896  -3.012  1.00 10.00      A   
ATOM   4121  CA  SER A 441     -23.276   4.816  -1.493  1.00 10.00      A   
ATOM   4122  CB  SER A 441     -22.073   4.517  -0.604  1.00 10.00      A   
ATOM   4123  OG  SER A 441     -21.533   3.241  -0.930  1.00 10.00      A   
ATOM   4124  HG  SER A 441     -20.582   3.246  -0.763  1.00 10.00      A   
ATOM   4125  C   SER A 441     -23.530   6.315  -1.582  1.00 10.00      A   
ATOM   4126  O   SER A 441     -22.731   7.052  -2.156  1.00 10.00      A   
ATOM   4127  N   GLY A 442     -24.642   6.758  -1.023  1.00 10.00      A   
ATOM   4128  HN  GLY A 442     -25.219   6.135  -0.531  1.00 10.00      A   
ATOM   4129  CA  GLY A 442     -24.994   8.160  -1.104  1.00 10.00      A   
ATOM   4130  C   GLY A 442     -25.907   8.404  -2.289  1.00 10.00      A   
ATOM   4131  O   GLY A 442     -26.142   9.543  -2.691  1.00 10.00      A   
ATOM   4132  N   GLY A 443     -26.380   7.306  -2.875  1.00 10.00      A   
ATOM   4133  HN  GLY A 443     -26.096   6.434  -2.543  1.00 10.00      A   
ATOM   4134  CA  GLY A 443     -27.285   7.382  -4.002  1.00 10.00      A   
ATOM   4135  C   GLY A 443     -28.675   7.782  -3.553  1.00 10.00      A   
ATOM   4136  O   GLY A 443     -29.149   7.303  -2.520  1.00 10.00      A   
ATOM   4137  N   PRO A 444     -29.357   8.638  -4.321  1.00 10.00      A   
ATOM   4138  CA  PRO A 444     -30.682   9.129  -3.969  1.00 10.00      A   
ATOM   4139  CB  PRO A 444     -30.779  10.444  -4.745  1.00 10.00      A   
ATOM   4140  CG  PRO A 444     -29.904  10.257  -5.942  1.00 10.00      A   
ATOM   4141  CD  PRO A 444     -28.893   9.190  -5.601  1.00 10.00      A   
ATOM   4142  C   PRO A 444     -31.819   8.201  -4.376  1.00 10.00      A   
ATOM   4143  O   PRO A 444     -32.114   8.038  -5.566  1.00 10.00      A   
ATOM   4144  N   LEU A 445     -32.444   7.585  -3.386  1.00 10.00      A   
ATOM   4145  HN  LEU A 445     -32.124   7.711  -2.462  1.00 10.00      A   
ATOM   4146  CA  LEU A 445     -33.587   6.726  -3.628  1.00 10.00      A   
ATOM   4147  CB  LEU A 445     -33.714   5.674  -2.521  1.00 10.00      A   
ATOM   4148  CG  LEU A 445     -34.826   4.635  -2.688  1.00 10.00      A   
ATOM   4149  CD1 LEU A 445     -34.527   3.713  -3.859  1.00 10.00      A   
ATOM   4150  CD2 LEU A 445     -35.004   3.833  -1.408  1.00 10.00      A   
ATOM   4151  C   LEU A 445     -34.812   7.625  -3.653  1.00 10.00      A   
ATOM   4152  O   LEU A 445     -35.291   8.069  -2.608  1.00 10.00      A   
ATOM   4153  N   VAL A 446     -35.286   7.933  -4.846  1.00 10.00      A   
ATOM   4154  HN  VAL A 446     -34.870   7.541  -5.646  1.00 10.00      A   
ATOM   4155  CA  VAL A 446     -36.420   8.828  -4.996  1.00 10.00      A   
ATOM   4156  CB  VAL A 446     -36.150   9.924  -6.048  1.00 10.00      A   
ATOM   4157  CG1 VAL A 446     -35.124  10.921  -5.526  1.00 10.00      A   
ATOM   4158  CG2 VAL A 446     -35.681   9.310  -7.360  1.00 10.00      A   
ATOM   4159  C   VAL A 446     -37.719   8.108  -5.331  1.00 10.00      A   
ATOM   4160  O   VAL A 446     -37.722   7.023  -5.921  1.00 10.00      A   
ATOM   4161  N   THR A 447     -38.815   8.730  -4.925  1.00 10.00      A   
ATOM   4162  HN  THR A 447     -38.722   9.574  -4.434  1.00 10.00      A   
ATOM   4163  CA  THR A 447     -40.148   8.213  -5.175  1.00 10.00      A   
ATOM   4164  CB  THR A 447     -40.846   7.804  -3.854  1.00 10.00      A   
ATOM   4165  OG1 THR A 447     -42.079   7.121  -4.123  1.00 10.00      A   
ATOM   4166  HG1 THR A 447     -42.097   6.297  -3.619  1.00 10.00      A   
ATOM   4167  CG2 THR A 447     -41.115   9.012  -2.967  1.00 10.00      A   
ATOM   4168  C   THR A 447     -40.961   9.290  -5.894  1.00 10.00      A   
ATOM   4169  O   THR A 447     -40.743  10.483  -5.671  1.00 10.00      A   
ATOM   4170  N   SER A 448     -41.871   8.875  -6.762  1.00 10.00      A   
ATOM   4171  HN  SER A 448     -42.006   7.912  -6.892  1.00 10.00      A   
ATOM   4172  CA  SER A 448     -42.688   9.811  -7.512  1.00 10.00      A   
ATOM   4173  CB  SER A 448     -42.846   9.341  -8.961  1.00 10.00      A   
ATOM   4174  OG  SER A 448     -43.475  10.331  -9.761  1.00 10.00      A   
ATOM   4175  HG  SER A 448     -44.431  10.281  -9.638  1.00 10.00      A   
ATOM   4176  C   SER A 448     -44.053   9.982  -6.863  1.00 10.00      A   
ATOM   4177  O   SER A 448     -44.903   9.093  -6.939  1.00 10.00      A   
ATOM   4178  N   LYS A 449     -44.255  11.120  -6.219  1.00 10.00      A   
ATOM   4179  HN  LYS A 449     -43.529  11.785  -6.181  1.00 10.00      A   
ATOM   4180  CA  LYS A 449     -45.520  11.414  -5.572  1.00 10.00      A   
ATOM   4181  CB  LYS A 449     -45.337  11.631  -4.067  1.00 10.00      A   
ATOM   4182  CG  LYS A 449     -46.632  11.554  -3.273  1.00 10.00      A   
ATOM   4183  CD  LYS A 449     -47.245  10.163  -3.353  1.00 10.00      A   
ATOM   4184  CE  LYS A 449     -48.691  10.167  -2.888  1.00 10.00      A   
ATOM   4185  NZ  LYS A 449     -49.245   8.792  -2.771  1.00 10.00      A   
ATOM   4186  HZ1 LYS A 449     -48.872   8.325  -1.920  1.00 10.00      A   
ATOM   4187  HZ2 LYS A 449     -48.985   8.226  -3.600  1.00 10.00      A   
ATOM   4188  HZ3 LYS A 449     -50.282   8.829  -2.705  1.00 10.00      A   
ATOM   4189  C   LYS A 449     -46.173  12.628  -6.221  1.00 10.00      A   
ATOM   4190  O   LYS A 449     -45.903  13.770  -5.843  1.00 10.00      A   
ATOM   4191  N   ASN A 450     -47.007  12.357  -7.220  1.00 10.00      A   
ATOM   4192  HN  ASN A 450     -47.144  11.417  -7.473  1.00 10.00      A   
ATOM   4193  CA  ASN A 450     -47.725  13.396  -7.959  1.00 10.00      A   
ATOM   4194  CB  ASN A 450     -48.676  14.195  -7.058  1.00 10.00      A   
ATOM   4195  CG  ASN A 450     -50.080  13.616  -7.036  1.00 10.00      A   
ATOM   4196  OD1 ASN A 450     -50.538  13.031  -8.023  1.00 10.00      A   
ATOM   4197  ND2 ASN A 450     -50.776  13.782  -5.919  1.00 10.00      A   
ATOM   4198 HD21 ASN A 450     -50.354  14.268  -5.176  1.00 10.00      A   
ATOM   4199 HD22 ASN A 450     -51.684  13.408  -5.875  1.00 10.00      A   
ATOM   4200  C   ASN A 450     -46.783  14.305  -8.741  1.00 10.00      A   
ATOM   4201  O   ASN A 450     -46.779  15.520  -8.561  1.00 10.00      A   
ATOM   4202  N   ASN A 451     -45.971  13.683  -9.595  1.00 10.00      A   
ATOM   4203  HN  ASN A 451     -46.016  12.704  -9.648  1.00 10.00      A   
ATOM   4204  CA  ASN A 451     -45.007  14.387 -10.452  1.00 10.00      A   
ATOM   4205  CB  ASN A 451     -45.675  15.447 -11.339  1.00 10.00      A   
ATOM   4206  CG  ASN A 451     -46.002  14.932 -12.730  1.00 10.00      A   
ATOM   4207  OD1 ASN A 451     -45.143  14.906 -13.616  1.00 10.00      A   
ATOM   4208  ND2 ASN A 451     -47.249  14.542 -12.942  1.00 10.00      A   
ATOM   4209 HD21 ASN A 451     -47.891  14.607 -12.204  1.00 10.00      A   
ATOM   4210 HD22 ASN A 451     -47.482  14.201 -13.833  1.00 10.00      A   
ATOM   4211  C   ASN A 451     -43.833  14.981  -9.678  1.00 10.00      A   
ATOM   4212  O   ASN A 451     -42.940  15.589 -10.265  1.00 10.00      A   
ATOM   4213  N   ILE A 452     -43.826  14.803  -8.366  1.00 10.00      A   
ATOM   4214  HN  ILE A 452     -44.559  14.309  -7.944  1.00 10.00      A   
ATOM   4215  CA  ILE A 452     -42.748  15.328  -7.540  1.00 10.00      A   
ATOM   4216  CB  ILE A 452     -43.273  16.210  -6.387  1.00 10.00      A   
ATOM   4217  CG1 ILE A 452     -44.321  17.202  -6.898  1.00 10.00      A   
ATOM   4218  CG2 ILE A 452     -42.121  16.957  -5.726  1.00 10.00      A   
ATOM   4219  CD1 ILE A 452     -45.051  17.943  -5.797  1.00 10.00      A   
ATOM   4220  C   ILE A 452     -41.918  14.189  -6.965  1.00 10.00      A   
ATOM   4221  O   ILE A 452     -42.455  13.277  -6.332  1.00 10.00      A   
ATOM   4222  N   TRP A 453     -40.618  14.235  -7.208  1.00 10.00      A   
ATOM   4223  HN  TRP A 453     -40.257  14.977  -7.735  1.00 10.00      A   
ATOM   4224  CA  TRP A 453     -39.709  13.214  -6.707  1.00 10.00      A   
ATOM   4225  CB  TRP A 453     -38.555  12.987  -7.686  1.00 10.00      A   
ATOM   4226  CG  TRP A 453     -38.979  12.435  -9.012  1.00 10.00      A   
ATOM   4227  CD1 TRP A 453     -39.334  13.148 -10.119  1.00 10.00      A   
ATOM   4228  CD2 TRP A 453     -39.089  11.050  -9.376  1.00 10.00      A   
ATOM   4229  NE1 TRP A 453     -39.653  12.300 -11.148  1.00 10.00      A   
ATOM   4230  HE1 TRP A 453     -39.938  12.578 -12.045  1.00 10.00      A   
ATOM   4231  CE2 TRP A 453     -39.515  11.005 -10.717  1.00 10.00      A   
ATOM   4232  CE3 TRP A 453     -38.869   9.846  -8.698  1.00 10.00      A   
ATOM   4233  CZ2 TRP A 453     -39.725   9.804 -11.392  1.00 10.00      A   
ATOM   4234  CZ3 TRP A 453     -39.078   8.656  -9.369  1.00 10.00      A   
ATOM   4235  CH2 TRP A 453     -39.502   8.643 -10.703  1.00 10.00      A   
ATOM   4236  C   TRP A 453     -39.157  13.609  -5.344  1.00 10.00      A   
ATOM   4237  O   TRP A 453     -38.587  14.691  -5.183  1.00 10.00      A   
ATOM   4238  N   TRP A 454     -39.338  12.737  -4.365  1.00 10.00      A   
ATOM   4239  HN  TRP A 454     -39.811  11.896  -4.554  1.00 10.00      A   
ATOM   4240  CA  TRP A 454     -38.855  12.995  -3.016  1.00 10.00      A   
ATOM   4241  CB  TRP A 454     -40.006  12.930  -2.008  1.00 10.00      A   
ATOM   4242  CG  TRP A 454     -40.937  14.102  -2.058  1.00 10.00      A   
ATOM   4243  CD1 TRP A 454     -40.662  15.352  -2.527  1.00 10.00      A   
ATOM   4244  CD2 TRP A 454     -42.293  14.133  -1.609  1.00 10.00      A   
ATOM   4245  NE1 TRP A 454     -41.764  16.160  -2.403  1.00 10.00      A   
ATOM   4246  HE1 TRP A 454     -41.813  17.100  -2.675  1.00 10.00      A   
ATOM   4247  CE2 TRP A 454     -42.781  15.434  -1.839  1.00 10.00      A   
ATOM   4248  CE3 TRP A 454     -43.142  13.185  -1.034  1.00 10.00      A   
ATOM   4249  CZ2 TRP A 454     -44.083  15.809  -1.515  1.00 10.00      A   
ATOM   4250  CZ3 TRP A 454     -44.431  13.558  -0.713  1.00 10.00      A   
ATOM   4251  CH2 TRP A 454     -44.890  14.858  -0.953  1.00 10.00      A   
ATOM   4252  C   TRP A 454     -37.779  11.991  -2.625  1.00 10.00      A   
ATOM   4253  O   TRP A 454     -37.870  10.808  -2.960  1.00 10.00      A   
ATOM   4254  N   LEU A 455     -36.760  12.472  -1.929  1.00 10.00      A   
ATOM   4255  HN  LEU A 455     -36.739  13.432  -1.711  1.00 10.00      A   
ATOM   4256  CA  LEU A 455     -35.673  11.622  -1.469  1.00 10.00      A   
ATOM   4257  CB  LEU A 455     -34.418  12.466  -1.215  1.00 10.00      A   
ATOM   4258  CG  LEU A 455     -33.234  11.752  -0.555  1.00 10.00      A   
ATOM   4259  CD1 LEU A 455     -32.663  10.688  -1.478  1.00 10.00      A   
ATOM   4260  CD2 LEU A 455     -32.162  12.753  -0.155  1.00 10.00      A   
ATOM   4261  C   LEU A 455     -36.097  10.911  -0.189  1.00 10.00      A   
ATOM   4262  O   LEU A 455     -36.198  11.530   0.870  1.00 10.00      A   
ATOM   4263  N   ILE A 456     -36.366   9.619  -0.291  1.00 10.00      A   
ATOM   4264  HN  ILE A 456     -36.273   9.174  -1.163  1.00 10.00      A   
ATOM   4265  CA  ILE A 456     -36.792   8.850   0.869  1.00 10.00      A   
ATOM   4266  CB  ILE A 456     -37.851   7.778   0.525  1.00 10.00      A   
ATOM   4267  CG1 ILE A 456     -37.404   6.924  -0.664  1.00 10.00      A   
ATOM   4268  CG2 ILE A 456     -39.195   8.439   0.247  1.00 10.00      A   
ATOM   4269  CD1 ILE A 456     -38.377   5.826  -1.037  1.00 10.00      A   
ATOM   4270  C   ILE A 456     -35.617   8.220   1.610  1.00 10.00      A   
ATOM   4271  O   ILE A 456     -35.725   7.902   2.795  1.00 10.00      A   
ATOM   4272  N   GLY A 457     -34.496   8.049   0.922  1.00 10.00      A   
ATOM   4273  HN  GLY A 457     -34.450   8.326  -0.015  1.00 10.00      A   
ATOM   4274  CA  GLY A 457     -33.340   7.457   1.556  1.00 10.00      A   
ATOM   4275  C   GLY A 457     -32.120   7.435   0.666  1.00 10.00      A   
ATOM   4276  O   GLY A 457     -32.235   7.449  -0.558  1.00 10.00      A   
ATOM   4277  N   ASP A 458     -30.949   7.411   1.288  1.00 10.00      A   
ATOM   4278  HN  ASP A 458     -30.932   7.431   2.268  1.00 10.00      A   
ATOM   4279  CA  ASP A 458     -29.685   7.367   0.560  1.00 10.00      A   
ATOM   4280  CB  ASP A 458     -28.771   8.534   0.954  1.00 10.00      A   
ATOM   4281  CG  ASP A 458     -29.343   9.900   0.614  1.00 10.00      A   
ATOM   4282  OD1 ASP A 458     -29.049  10.418  -0.484  1.00 10.00      A   
ATOM   4283  OD2 ASP A 458     -30.073  10.462   1.458  1.00 10.00      A   
ATOM   4284  C   ASP A 458     -28.980   6.045   0.849  1.00 10.00      A   
ATOM   4285  O   ASP A 458     -29.042   5.538   1.974  1.00 10.00      A   
ATOM   4286  N   THR A 459     -28.328   5.483  -0.166  1.00 10.00      A   
ATOM   4287  HN  THR A 459     -28.334   5.932  -1.039  1.00 10.00      A   
ATOM   4288  CA  THR A 459     -27.613   4.211  -0.027  1.00 10.00      A   
ATOM   4289  CB  THR A 459     -26.879   3.848  -1.331  1.00 10.00      A   
ATOM   4290  OG1 THR A 459     -27.729   4.126  -2.450  1.00 10.00      A   
ATOM   4291  HG1 THR A 459     -27.186   4.311  -3.225  1.00 10.00      A   
ATOM   4292  CG2 THR A 459     -26.503   2.374  -1.345  1.00 10.00      A   
ATOM   4293  C   THR A 459     -26.600   4.257   1.119  1.00 10.00      A   
ATOM   4294  O   THR A 459     -25.626   5.010   1.062  1.00 10.00      A   
ATOM   4295  N   SER A 460     -26.830   3.439   2.147  1.00 10.00      A   
ATOM   4296  HN  SER A 460     -27.612   2.847   2.125  1.00 10.00      A   
ATOM   4297  CA  SER A 460     -25.954   3.404   3.308  1.00 10.00      A   
ATOM   4298  CB  SER A 460     -26.788   3.483   4.587  1.00 10.00      A   
ATOM   4299  OG  SER A 460     -27.917   4.322   4.391  1.00 10.00      A   
ATOM   4300  HG  SER A 460     -27.772   4.878   3.614  1.00 10.00      A   
ATOM   4301  C   SER A 460     -25.053   2.165   3.326  1.00 10.00      A   
ATOM   4302  O   SER A 460     -23.830   2.282   3.212  1.00 10.00      A   
ATOM   4303  N   TRP A 461     -25.643   0.979   3.458  1.00 10.00      A   
ATOM   4304  HN  TRP A 461     -26.625   0.925   3.509  1.00 10.00      A   
ATOM   4305  CA  TRP A 461     -24.852  -0.249   3.509  1.00 10.00      A   
ATOM   4306  CB  TRP A 461     -24.387  -0.539   4.945  1.00 10.00      A   
ATOM   4307  CG  TRP A 461     -25.498  -0.801   5.924  1.00 10.00      A   
ATOM   4308  CD1 TRP A 461     -26.315   0.124   6.507  1.00 10.00      A   
ATOM   4309  CD2 TRP A 461     -25.902  -2.077   6.445  1.00 10.00      A   
ATOM   4310  NE1 TRP A 461     -27.205  -0.495   7.351  1.00 10.00      A   
ATOM   4311  HE1 TRP A 461     -27.898  -0.042   7.885  1.00 10.00      A   
ATOM   4312  CE2 TRP A 461     -26.976  -1.848   7.326  1.00 10.00      A   
ATOM   4313  CE3 TRP A 461     -25.468  -3.390   6.239  1.00 10.00      A   
ATOM   4314  CZ2 TRP A 461     -27.612  -2.883   8.013  1.00 10.00      A   
ATOM   4315  CZ3 TRP A 461     -26.100  -4.415   6.920  1.00 10.00      A   
ATOM   4316  CH2 TRP A 461     -27.165  -4.157   7.791  1.00 10.00      A   
ATOM   4317  C   TRP A 461     -25.610  -1.447   2.946  1.00 10.00      A   
ATOM   4318  O   TRP A 461     -26.789  -1.344   2.616  1.00 10.00      A   
ATOM   4319  N   GLY A 462     -24.922  -2.576   2.847  1.00 10.00      A   
ATOM   4320  HN  GLY A 462     -23.982  -2.590   3.124  1.00 10.00      A   
ATOM   4321  CA  GLY A 462     -25.529  -3.788   2.334  1.00 10.00      A   
ATOM   4322  C   GLY A 462     -24.675  -5.006   2.630  1.00 10.00      A   
ATOM   4323  O   GLY A 462     -23.647  -4.898   3.299  1.00 10.00      A   
ATOM   4324  N   SER A 463     -25.092  -6.163   2.133  1.00 10.00      A   
ATOM   4325  HN  SER A 463     -25.922  -6.191   1.608  1.00 10.00      A   
ATOM   4326  CA  SER A 463     -24.354  -7.399   2.353  1.00 10.00      A   
ATOM   4327  CB  SER A 463     -25.294  -8.461   2.917  1.00 10.00      A   
ATOM   4328  OG  SER A 463     -26.569  -8.376   2.304  1.00 10.00      A   
ATOM   4329  HG  SER A 463     -27.076  -7.654   2.710  1.00 10.00      A   
ATOM   4330  C   SER A 463     -23.718  -7.883   1.053  1.00 10.00      A   
ATOM   4331  O   SER A 463     -23.417  -9.069   0.885  1.00 10.00      A   
ATOM   4332  N   GLY A 464     -23.517  -6.953   0.138  1.00 10.00      A   
ATOM   4333  HN  GLY A 464     -23.780  -6.027   0.331  1.00 10.00      A   
ATOM   4334  CA  GLY A 464     -22.928  -7.275  -1.142  1.00 10.00      A   
ATOM   4335  C   GLY A 464     -23.567  -6.466  -2.245  1.00 10.00      A   
ATOM   4336  O   GLY A 464     -23.804  -5.268  -2.076  1.00 10.00      A   
ATOM   4337  N   CYS A 465     -23.855  -7.114  -3.366  1.00 10.00      A   
ATOM   4338  HN  CYS A 465     -23.640  -8.067  -3.438  1.00 10.00      A   
ATOM   4339  CA  CYS A 465     -24.481  -6.445  -4.499  1.00 10.00      A   
ATOM   4340  C   CYS A 465     -25.437  -7.383  -5.227  1.00 10.00      A   
ATOM   4341  O   CYS A 465     -25.017  -8.399  -5.779  1.00 10.00      A   
ATOM   4342  CB  CYS A 465     -23.423  -5.926  -5.480  1.00 10.00      A   
ATOM   4343  SG  CYS A 465     -22.265  -4.700  -4.785  1.00 10.00      A   
ATOM   4344  N   ALA A 466     -26.722  -7.046  -5.189  1.00 10.00      A   
ATOM   4345  HN  ALA A 466     -26.984  -6.250  -4.672  1.00 10.00      A   
ATOM   4346  CA  ALA A 466     -27.765  -7.820  -5.866  1.00 10.00      A   
ATOM   4347  CB  ALA A 466     -27.603  -7.735  -7.379  1.00 10.00      A   
ATOM   4348  C   ALA A 466     -27.832  -9.276  -5.401  1.00 10.00      A   
ATOM   4349  O   ALA A 466     -28.005 -10.188  -6.220  1.00 10.00      A   
ATOM   4350  N   LYS A 467     -27.714  -9.487  -4.096  1.00 10.00      A   
ATOM   4351  HN  LYS A 467     -27.593  -8.719  -3.493  1.00 10.00      A   
ATOM   4352  CA  LYS A 467     -27.775 -10.831  -3.532  1.00 10.00      A   
ATOM   4353  CB  LYS A 467     -26.898 -10.942  -2.280  1.00 10.00      A   
ATOM   4354  CG  LYS A 467     -25.429 -11.208  -2.578  1.00 10.00      A   
ATOM   4355  CD  LYS A 467     -24.574 -11.114  -1.324  1.00 10.00      A   
ATOM   4356  CE  LYS A 467     -23.164 -11.627  -1.578  1.00 10.00      A   
ATOM   4357  NZ  LYS A 467     -22.178 -11.086  -0.601  1.00 10.00      A   
ATOM   4358  HZ1 LYS A 467     -21.384 -10.635  -1.111  1.00 10.00      A   
ATOM   4359  HZ2 LYS A 467     -21.800 -11.854  -0.008  1.00 10.00      A   
ATOM   4360  HZ3 LYS A 467     -22.628 -10.378   0.016  1.00 10.00      A   
ATOM   4361  C   LYS A 467     -29.219 -11.223  -3.229  1.00 10.00      A   
ATOM   4362  O   LYS A 467     -30.101 -10.365  -3.168  1.00 10.00      A   
ATOM   4363  N   ALA A 468     -29.459 -12.517  -3.057  1.00 10.00      A   
ATOM   4364  HN  ALA A 468     -28.716 -13.152  -3.114  1.00 10.00      A   
ATOM   4365  CA  ALA A 468     -30.800 -13.015  -2.777  1.00 10.00      A   
ATOM   4366  CB  ALA A 468     -30.973 -14.426  -3.316  1.00 10.00      A   
ATOM   4367  C   ALA A 468     -31.121 -12.967  -1.289  1.00 10.00      A   
ATOM   4368  O   ALA A 468     -30.313 -13.387  -0.454  1.00 10.00      A   
ATOM   4369  N   TYR A 469     -32.309 -12.451  -0.979  1.00 10.00      A   
ATOM   4370  HN  TYR A 469     -32.888 -12.140  -1.711  1.00 10.00      A   
ATOM   4371  CA  TYR A 469     -32.799 -12.328   0.393  1.00 10.00      A   
ATOM   4372  CB  TYR A 469     -33.103 -13.687   1.019  1.00 10.00      A   
ATOM   4373  CG  TYR A 469     -34.526 -14.143   0.789  1.00 10.00      A   
ATOM   4374  CD1 TYR A 469     -35.514 -13.892   1.730  1.00 10.00      A   
ATOM   4375  CD2 TYR A 469     -34.883 -14.818  -0.373  1.00 10.00      A   
ATOM   4376  CE1 TYR A 469     -36.817 -14.301   1.524  1.00 10.00      A   
ATOM   4377  CE2 TYR A 469     -36.183 -15.230  -0.589  1.00 10.00      A   
ATOM   4378  CZ  TYR A 469     -37.147 -14.968   0.364  1.00 10.00      A   
ATOM   4379  OH  TYR A 469     -38.444 -15.384   0.160  1.00 10.00      A   
ATOM   4380  HH  TYR A 469     -38.471 -16.353   0.155  1.00 10.00      A   
ATOM   4381  C   TYR A 469     -31.900 -11.480   1.285  1.00 10.00      A   
ATOM   4382  O   TYR A 469     -31.698 -11.794   2.457  1.00 10.00      A   
ATOM   4383  N   ARG A 470     -31.367 -10.408   0.713  1.00 10.00      A   
ATOM   4384  HN  ARG A 470     -31.561 -10.238  -0.232  1.00 10.00      A   
ATOM   4385  CA  ARG A 470     -30.506  -9.470   1.429  1.00 10.00      A   
ATOM   4386  CB  ARG A 470     -29.232 -10.128   1.974  1.00 10.00      A   
ATOM   4387  CG  ARG A 470     -28.517 -11.061   1.011  1.00 10.00      A   
ATOM   4388  CD  ARG A 470     -27.876 -12.219   1.758  1.00 10.00      A   
ATOM   4389  NE  ARG A 470     -28.857 -12.941   2.569  1.00 10.00      A   
ATOM   4390  HE  ARG A 470     -29.705 -13.183   2.133  1.00 10.00      A   
ATOM   4391  CZ  ARG A 470     -28.675 -13.274   3.846  1.00 10.00      A   
ATOM   4392  NH1 ARG A 470     -27.544 -12.950   4.468  1.00 10.00      A   
ATOM   4393 HH11 ARG A 470     -26.822 -12.459   3.980  1.00 10.00      A   
ATOM   4394 HH12 ARG A 470     -27.409 -13.197   5.434  1.00 10.00      A   
ATOM   4395  NH2 ARG A 470     -29.638 -13.904   4.510  1.00 10.00      A   
ATOM   4396 HH21 ARG A 470     -29.507 -14.154   5.472  1.00 10.00      A   
ATOM   4397 HH22 ARG A 470     -30.505 -14.126   4.056  1.00 10.00      A   
ATOM   4398  C   ARG A 470     -30.184  -8.256   0.559  1.00 10.00      A   
ATOM   4399  O   ARG A 470     -29.112  -8.168  -0.038  1.00 10.00      A   
ATOM   4400  N   PRO A 471     -31.135  -7.317   0.457  1.00 10.00      A   
ATOM   4401  CA  PRO A 471     -30.971  -6.106  -0.344  1.00 10.00      A   
ATOM   4402  CB  PRO A 471     -32.419  -5.693  -0.608  1.00 10.00      A   
ATOM   4403  CG  PRO A 471     -33.150  -6.126   0.617  1.00 10.00      A   
ATOM   4404  CD  PRO A 471     -32.455  -7.366   1.113  1.00 10.00      A   
ATOM   4405  C   PRO A 471     -30.245  -5.006   0.429  1.00 10.00      A   
ATOM   4406  O   PRO A 471     -30.011  -5.126   1.637  1.00 10.00      A   
ATOM   4407  N   GLY A 472     -29.893  -3.942  -0.272  1.00 10.00      A   
ATOM   4408  HN  GLY A 472     -30.100  -3.911  -1.239  1.00 10.00      A   
ATOM   4409  CA  GLY A 472     -29.203  -2.835   0.351  1.00 10.00      A   
ATOM   4410  C   GLY A 472     -30.080  -2.078   1.328  1.00 10.00      A   
ATOM   4411  O   GLY A 472     -31.302  -2.009   1.162  1.00 10.00      A   
ATOM   4412  N   VAL A 473     -29.457  -1.515   2.350  1.00 10.00      A   
ATOM   4413  HN  VAL A 473     -28.478  -1.603   2.423  1.00 10.00      A   
ATOM   4414  CA  VAL A 473     -30.170  -0.755   3.360  1.00 10.00      A   
ATOM   4415  CB  VAL A 473     -29.768  -1.181   4.787  1.00 10.00      A   
ATOM   4416  CG1 VAL A 473     -30.668  -0.522   5.821  1.00 10.00      A   
ATOM   4417  CG2 VAL A 473     -29.813  -2.695   4.926  1.00 10.00      A   
ATOM   4418  C   VAL A 473     -29.901   0.736   3.172  1.00 10.00      A   
ATOM   4419  O   VAL A 473     -28.754   1.157   2.989  1.00 10.00      A   
ATOM   4420  N   TYR A 474     -30.961   1.523   3.200  1.00 10.00      A   
ATOM   4421  HN  TYR A 474     -31.850   1.126   3.351  1.00 10.00      A   
ATOM   4422  CA  TYR A 474     -30.857   2.960   3.018  1.00 10.00      A   
ATOM   4423  CB  TYR A 474     -31.633   3.377   1.759  1.00 10.00      A   
ATOM   4424  CG  TYR A 474     -31.489   2.402   0.606  1.00 10.00      A   
ATOM   4425  CD1 TYR A 474     -32.419   1.388   0.403  1.00 10.00      A   
ATOM   4426  CD2 TYR A 474     -30.416   2.485  -0.269  1.00 10.00      A   
ATOM   4427  CE1 TYR A 474     -32.279   0.485  -0.636  1.00 10.00      A   
ATOM   4428  CE2 TYR A 474     -30.270   1.590  -1.313  1.00 10.00      A   
ATOM   4429  CZ  TYR A 474     -31.202   0.591  -1.492  1.00 10.00      A   
ATOM   4430  OH  TYR A 474     -31.052  -0.309  -2.528  1.00 10.00      A   
ATOM   4431  HH  TYR A 474     -31.855  -0.841  -2.614  1.00 10.00      A   
ATOM   4432  C   TYR A 474     -31.406   3.692   4.237  1.00 10.00      A   
ATOM   4433  O   TYR A 474     -32.362   3.232   4.867  1.00 10.00      A   
ATOM   4434  N   GLY A 475     -30.787   4.810   4.582  1.00 10.00      A   
ATOM   4435  HN  GLY A 475     -30.009   5.110   4.064  1.00 10.00      A   
ATOM   4436  CA  GLY A 475     -31.240   5.590   5.717  1.00 10.00      A   
ATOM   4437  C   GLY A 475     -32.516   6.341   5.392  1.00 10.00      A   
ATOM   4438  O   GLY A 475     -32.634   6.920   4.320  1.00 10.00      A   
ATOM   4439  N   ASN A 476     -33.473   6.326   6.306  1.00 10.00      A   
ATOM   4440  HN  ASN A 476     -33.320   5.856   7.156  1.00 10.00      A   
ATOM   4441  CA  ASN A 476     -34.742   7.007   6.083  1.00 10.00      A   
ATOM   4442  CB  ASN A 476     -35.842   6.410   6.962  1.00 10.00      A   
ATOM   4443  CG  ASN A 476     -37.233   6.713   6.442  1.00 10.00      A   
ATOM   4444  OD1 ASN A 476     -37.447   7.698   5.735  1.00 10.00      A   
ATOM   4445  ND2 ASN A 476     -38.191   5.867   6.791  1.00 10.00      A   
ATOM   4446 HD21 ASN A 476     -37.948   5.102   7.353  1.00 10.00      A   
ATOM   4447 HD22 ASN A 476     -39.103   6.044   6.480  1.00 10.00      A   
ATOM   4448  C   ASN A 476     -34.610   8.506   6.332  1.00 10.00      A   
ATOM   4449  O   ASN A 476     -34.525   8.955   7.478  1.00 10.00      A   
ATOM   4450  N   VAL A 477     -34.618   9.273   5.249  1.00 10.00      A   
ATOM   4451  HN  VAL A 477     -34.719   8.846   4.367  1.00 10.00      A   
ATOM   4452  CA  VAL A 477     -34.476  10.725   5.322  1.00 10.00      A   
ATOM   4453  CB  VAL A 477     -34.206  11.346   3.931  1.00 10.00      A   
ATOM   4454  CG1 VAL A 477     -33.756  12.793   4.061  1.00 10.00      A   
ATOM   4455  CG2 VAL A 477     -33.161  10.539   3.179  1.00 10.00      A   
ATOM   4456  C   VAL A 477     -35.688  11.398   5.970  1.00 10.00      A   
ATOM   4457  O   VAL A 477     -35.596  12.527   6.450  1.00 10.00      A   
ATOM   4458  N   MET A 478     -36.821  10.700   6.016  1.00 10.00      A   
ATOM   4459  HN  MET A 478     -36.846   9.792   5.637  1.00 10.00      A   
ATOM   4460  CA  MET A 478     -38.029  11.265   6.621  1.00 10.00      A   
ATOM   4461  CB  MET A 478     -39.280  10.461   6.243  1.00 10.00      A   
ATOM   4462  CG  MET A 478     -39.598   9.306   7.182  1.00 10.00      A   
ATOM   4463  SD  MET A 478     -41.102   8.418   6.727  1.00 10.00      A   
ATOM   4464  CE  MET A 478     -40.766   8.023   5.009  1.00 10.00      A   
ATOM   4465  C   MET A 478     -37.887  11.380   8.140  1.00 10.00      A   
ATOM   4466  O   MET A 478     -38.708  12.005   8.811  1.00 10.00      A   
ATOM   4467  N   VAL A 479     -36.833  10.771   8.673  1.00 10.00      A   
ATOM   4468  HN  VAL A 479     -36.219  10.278   8.085  1.00 10.00      A   
ATOM   4469  CA  VAL A 479     -36.566  10.812  10.105  1.00 10.00      A   
ATOM   4470  CB  VAL A 479     -36.149   9.422  10.640  1.00 10.00      A   
ATOM   4471  CG1 VAL A 479     -36.144   9.400  12.162  1.00 10.00      A   
ATOM   4472  CG2 VAL A 479     -37.065   8.335  10.095  1.00 10.00      A   
ATOM   4473  C   VAL A 479     -35.461  11.829  10.403  1.00 10.00      A   
ATOM   4474  O   VAL A 479     -35.273  12.248  11.545  1.00 10.00      A   
ATOM   4475  N   PHE A 480     -34.756  12.254   9.359  1.00 10.00      A   
ATOM   4476  HN  PHE A 480     -34.984  11.928   8.463  1.00 10.00      A   
ATOM   4477  CA  PHE A 480     -33.659  13.208   9.511  1.00 10.00      A   
ATOM   4478  CB  PHE A 480     -32.377  12.666   8.877  1.00 10.00      A   
ATOM   4479  CG  PHE A 480     -31.842  11.426   9.534  1.00 10.00      A   
ATOM   4480  CD1 PHE A 480     -31.344  11.468  10.826  1.00 10.00      A   
ATOM   4481  CD2 PHE A 480     -31.835  10.218   8.858  1.00 10.00      A   
ATOM   4482  CE1 PHE A 480     -30.849  10.328  11.431  1.00 10.00      A   
ATOM   4483  CE2 PHE A 480     -31.342   9.074   9.455  1.00 10.00      A   
ATOM   4484  CZ  PHE A 480     -30.848   9.129  10.744  1.00 10.00      A   
ATOM   4485  C   PHE A 480     -34.006  14.562   8.901  1.00 10.00      A   
ATOM   4486  O   PHE A 480     -33.141  15.428   8.761  1.00 10.00      A   
ATOM   4487  N   THR A 481     -35.274  14.742   8.559  1.00 10.00      A   
ATOM   4488  HN  THR A 481     -35.917  14.017   8.708  1.00 10.00      A   
ATOM   4489  CA  THR A 481     -35.743  15.983   7.958  1.00 10.00      A   
ATOM   4490  CB  THR A 481     -37.244  15.887   7.644  1.00 10.00      A   
ATOM   4491  OG1 THR A 481     -37.592  14.509   7.469  1.00 10.00      A   
ATOM   4492  HG1 THR A 481     -37.190  14.178   6.659  1.00 10.00      A   
ATOM   4493  CG2 THR A 481     -37.580  16.658   6.375  1.00 10.00      A   
ATOM   4494  C   THR A 481     -35.507  17.171   8.887  1.00 10.00      A   
ATOM   4495  O   THR A 481     -35.195  18.276   8.437  1.00 10.00      A   
ATOM   4496  N   ASP A 482     -35.641  16.930  10.184  1.00 10.00      A   
ATOM   4497  HN  ASP A 482     -35.865  16.024  10.481  1.00 10.00      A   
ATOM   4498  CA  ASP A 482     -35.452  17.977  11.177  1.00 10.00      A   
ATOM   4499  CB  ASP A 482     -36.084  17.575  12.511  1.00 10.00      A   
ATOM   4500  CG  ASP A 482     -36.132  18.719  13.501  1.00 10.00      A   
ATOM   4501  OD1 ASP A 482     -35.463  18.638  14.549  1.00 10.00      A   
ATOM   4502  OD2 ASP A 482     -36.855  19.701  13.241  1.00 10.00      A   
ATOM   4503  C   ASP A 482     -33.973  18.275  11.372  1.00 10.00      A   
ATOM   4504  O   ASP A 482     -33.575  19.433  11.491  1.00 10.00      A   
ATOM   4505  N   TRP A 483     -33.163  17.220  11.387  1.00 10.00      A   
ATOM   4506  HN  TRP A 483     -33.550  16.324  11.282  1.00 10.00      A   
ATOM   4507  CA  TRP A 483     -31.720  17.353  11.565  1.00 10.00      A   
ATOM   4508  CB  TRP A 483     -31.051  15.972  11.634  1.00 10.00      A   
ATOM   4509  CG  TRP A 483     -29.577  16.027  11.907  1.00 10.00      A   
ATOM   4510  CD1 TRP A 483     -28.975  16.289  13.103  1.00 10.00      A   
ATOM   4511  CD2 TRP A 483     -28.516  15.819  10.964  1.00 10.00      A   
ATOM   4512  NE1 TRP A 483     -27.609  16.260  12.965  1.00 10.00      A   
ATOM   4513  HE1 TRP A 483     -26.957  16.421  13.686  1.00 10.00      A   
ATOM   4514  CE2 TRP A 483     -27.302  15.974  11.661  1.00 10.00      A   
ATOM   4515  CE3 TRP A 483     -28.473  15.517   9.599  1.00 10.00      A   
ATOM   4516  CZ2 TRP A 483     -26.062  15.838  11.041  1.00 10.00      A   
ATOM   4517  CZ3 TRP A 483     -27.241  15.382   8.986  1.00 10.00      A   
ATOM   4518  CH2 TRP A 483     -26.051  15.543   9.706  1.00 10.00      A   
ATOM   4519  C   TRP A 483     -31.104  18.187  10.445  1.00 10.00      A   
ATOM   4520  O   TRP A 483     -30.331  19.111  10.702  1.00 10.00      A   
ATOM   4521  N   ILE A 484     -31.459  17.859   9.207  1.00 10.00      A   
ATOM   4522  HN  ILE A 484     -32.083  17.110   9.072  1.00 10.00      A   
ATOM   4523  CA  ILE A 484     -30.947  18.575   8.040  1.00 10.00      A   
ATOM   4524  CB  ILE A 484     -31.465  17.949   6.724  1.00 10.00      A   
ATOM   4525  CG1 ILE A 484     -30.963  16.506   6.591  1.00 10.00      A   
ATOM   4526  CG2 ILE A 484     -31.038  18.776   5.517  1.00 10.00      A   
ATOM   4527  CD1 ILE A 484     -31.575  15.743   5.434  1.00 10.00      A   
ATOM   4528  C   ILE A 484     -31.344  20.049   8.102  1.00 10.00      A   
ATOM   4529  O   ILE A 484     -30.518  20.939   7.887  1.00 10.00      A   
ATOM   4530  N   TYR A 485     -32.608  20.294   8.418  1.00 10.00      A   
ATOM   4531  HN  TYR A 485     -33.210  19.538   8.586  1.00 10.00      A   
ATOM   4532  CA  TYR A 485     -33.133  21.650   8.520  1.00 10.00      A   
ATOM   4533  CB  TYR A 485     -34.645  21.597   8.776  1.00 10.00      A   
ATOM   4534  CG  TYR A 485     -35.343  22.938   8.741  1.00 10.00      A   
ATOM   4535  CD1 TYR A 485     -35.722  23.574   9.915  1.00 10.00      A   
ATOM   4536  CD2 TYR A 485     -35.630  23.564   7.534  1.00 10.00      A   
ATOM   4537  CE1 TYR A 485     -36.370  24.793   9.886  1.00 10.00      A   
ATOM   4538  CE2 TYR A 485     -36.275  24.785   7.497  1.00 10.00      A   
ATOM   4539  CZ  TYR A 485     -36.642  25.395   8.677  1.00 10.00      A   
ATOM   4540  OH  TYR A 485     -37.291  26.608   8.649  1.00 10.00      A   
ATOM   4541  HH  TYR A 485     -37.857  26.651   7.866  1.00 10.00      A   
ATOM   4542  C   TYR A 485     -32.438  22.410   9.648  1.00 10.00      A   
ATOM   4543  O   TYR A 485     -32.063  23.573   9.493  1.00 10.00      A   
ATOM   4544  N   ARG A 486     -32.262  21.734  10.777  1.00 10.00      A   
ATOM   4545  HN  ARG A 486     -32.593  20.809  10.831  1.00 10.00      A   
ATOM   4546  CA  ARG A 486     -31.616  22.324  11.943  1.00 10.00      A   
ATOM   4547  CB  ARG A 486     -31.719  21.378  13.143  1.00 10.00      A   
ATOM   4548  CG  ARG A 486     -32.292  22.020  14.395  1.00 10.00      A   
ATOM   4549  CD  ARG A 486     -33.732  21.595  14.642  1.00 10.00      A   
ATOM   4550  NE  ARG A 486     -34.320  22.315  15.774  1.00 10.00      A   
ATOM   4551  HE  ARG A 486     -33.706  22.835  16.342  1.00 10.00      A   
ATOM   4552  CZ  ARG A 486     -35.616  22.313  16.075  1.00 10.00      A   
ATOM   4553  NH1 ARG A 486     -36.482  21.630  15.341  1.00 10.00      A   
ATOM   4554 HH11 ARG A 486     -36.169  21.093  14.548  1.00 10.00      A   
ATOM   4555 HH12 ARG A 486     -37.466  21.646  15.573  1.00 10.00      A   
ATOM   4556  NH2 ARG A 486     -36.046  22.992  17.129  1.00 10.00      A   
ATOM   4557 HH21 ARG A 486     -35.396  23.503  17.701  1.00 10.00      A   
ATOM   4558 HH22 ARG A 486     -37.021  23.000  17.360  1.00 10.00      A   
ATOM   4559  C   ARG A 486     -30.152  22.667  11.670  1.00 10.00      A   
ATOM   4560  O   ARG A 486     -29.728  23.803  11.878  1.00 10.00      A   
ATOM   4561  N   GLN A 487     -29.391  21.692  11.180  1.00 10.00      A   
ATOM   4562  HN  GLN A 487     -29.797  20.814  10.994  1.00 10.00      A   
ATOM   4563  CA  GLN A 487     -27.970  21.887  10.900  1.00 10.00      A   
ATOM   4564  CB  GLN A 487     -27.312  20.571  10.489  1.00 10.00      A   
ATOM   4565  CG  GLN A 487     -27.042  19.621  11.645  1.00 10.00      A   
ATOM   4566  CD  GLN A 487     -26.071  20.197  12.659  1.00 10.00      A   
ATOM   4567  OE1 GLN A 487     -24.856  20.066  12.519  1.00 10.00      A   
ATOM   4568  NE2 GLN A 487     -26.599  20.833  13.693  1.00 10.00      A   
ATOM   4569 HE21 GLN A 487     -27.574  20.896  13.749  1.00 10.00      A   
ATOM   4570 HE22 GLN A 487     -25.990  21.213  14.365  1.00 10.00      A   
ATOM   4571  C   GLN A 487     -27.723  22.957   9.841  1.00 10.00      A   
ATOM   4572  O   GLN A 487     -26.737  23.693   9.916  1.00 10.00      A   
ATOM   4573  N   MET A 488     -28.626  23.052   8.868  1.00 10.00      A   
ATOM   4574  HN  MET A 488     -29.397  22.441   8.869  1.00 10.00      A   
ATOM   4575  CA  MET A 488     -28.500  24.033   7.791  1.00 10.00      A   
ATOM   4576  CB  MET A 488     -29.696  23.940   6.840  1.00 10.00      A   
ATOM   4577  CG  MET A 488     -29.810  25.094   5.856  1.00 10.00      A   
ATOM   4578  SD  MET A 488     -31.411  25.142   5.031  1.00 10.00      A   
ATOM   4579  CE  MET A 488     -32.511  25.242   6.444  1.00 10.00      A   
ATOM   4580  C   MET A 488     -28.373  25.456   8.332  1.00 10.00      A   
ATOM   4581  O   MET A 488     -27.600  26.261   7.811  1.00 10.00      A   
ATOM   4582  N   ARG A 489     -29.123  25.754   9.382  1.00 10.00      A   
ATOM   4583  HN  ARG A 489     -29.699  25.061   9.770  1.00 10.00      A   
ATOM   4584  CA  ARG A 489     -29.098  27.083   9.984  1.00 10.00      A   
ATOM   4585  CB  ARG A 489     -30.519  27.591  10.258  1.00 10.00      A   
ATOM   4586  CG  ARG A 489     -31.438  26.570  10.914  1.00 10.00      A   
ATOM   4587  CD  ARG A 489     -32.125  27.146  12.139  1.00 10.00      A   
ATOM   4588  NE  ARG A 489     -31.162  27.547  13.164  1.00 10.00      A   
ATOM   4589  HE  ARG A 489     -30.756  28.443  13.075  1.00 10.00      A   
ATOM   4590  CZ  ARG A 489     -30.809  26.785  14.201  1.00 10.00      A   
ATOM   4591  NH1 ARG A 489     -31.339  25.579  14.359  1.00 10.00      A   
ATOM   4592 HH11 ARG A 489     -31.071  25.006  15.137  1.00 10.00      A   
ATOM   4593 HH12 ARG A 489     -32.015  25.238  13.700  1.00 10.00      A   
ATOM   4594  NH2 ARG A 489     -29.922  27.229  15.077  1.00 10.00      A   
ATOM   4595 HH21 ARG A 489     -29.651  26.661  15.859  1.00 10.00      A   
ATOM   4596 HH22 ARG A 489     -29.517  28.140  14.963  1.00 10.00      A   
ATOM   4597  C   ARG A 489     -28.249  27.113  11.253  1.00 10.00      A   
ATOM   4598  O   ARG A 489     -28.212  28.113  11.969  1.00 10.00      A   
ATOM   4599  N   ALA A 490     -27.556  26.017  11.522  1.00 10.00      A   
ATOM   4600  HN  ALA A 490     -27.612  25.253  10.910  1.00 10.00      A   
ATOM   4601  CA  ALA A 490     -26.711  25.925  12.706  1.00 10.00      A   
ATOM   4602  CB  ALA A 490     -26.973  24.630  13.457  1.00 10.00      A   
ATOM   4603  C   ALA A 490     -25.236  26.053  12.343  1.00 10.00      A   
ATOM   4604  O   ALA A 490     -24.418  26.472  13.165  1.00 10.00      A   
ATOM   4605  N   ASP A 491     -24.899  25.691  11.115  1.00 10.00      A   
ATOM   4606  HN  ASP A 491     -25.593  25.365  10.503  1.00 10.00      A   
ATOM   4607  CA  ASP A 491     -23.520  25.765  10.648  1.00 10.00      A   
ATOM   4608  CB  ASP A 491     -22.804  24.434  10.878  1.00 10.00      A   
ATOM   4609  CG  ASP A 491     -21.295  24.569  10.874  1.00 10.00      A   
ATOM   4610  OD1 ASP A 491     -20.777  25.570  10.339  1.00 10.00      A   
ATOM   4611  OD2 ASP A 491     -20.615  23.673  11.413  1.00 10.00      A   
ATOM   4612  C   ASP A 491     -23.469  26.132   9.169  1.00 10.00      A   
ATOM   4613  O   ASP A 491     -24.497  26.460   8.568  1.00 10.00      A   
ATOM   4614  N   ALA B  27      19.533  30.402   3.602  1.00 10.00      B   
ATOM   4615  HN  ALA B  27      19.944  30.302   2.712  1.00 10.00      B   
ATOM   4616  CA  ALA B  27      18.317  29.658   3.896  1.00 10.00      B   
ATOM   4617  CB  ALA B  27      17.111  30.383   3.320  1.00 10.00      B   
ATOM   4618  C   ALA B  27      18.418  28.241   3.339  1.00 10.00      B   
ATOM   4619  O   ALA B  27      19.485  27.823   2.884  1.00 10.00      B   
ATOM   4620  N   TYR B  28      17.318  27.503   3.374  1.00 10.00      B   
ATOM   4621  HN  TYR B  28      16.492  27.886   3.745  1.00 10.00      B   
ATOM   4622  CA  TYR B  28      17.301  26.137   2.870  1.00 10.00      B   
ATOM   4623  CB  TYR B  28      17.333  25.131   4.025  1.00 10.00      B   
ATOM   4624  CG  TYR B  28      18.707  24.926   4.626  1.00 10.00      B   
ATOM   4625  CD1 TYR B  28      19.633  24.089   4.016  1.00 10.00      B   
ATOM   4626  CD2 TYR B  28      19.080  25.569   5.799  1.00 10.00      B   
ATOM   4627  CE1 TYR B  28      20.889  23.897   4.555  1.00 10.00      B   
ATOM   4628  CE2 TYR B  28      20.337  25.383   6.346  1.00 10.00      B   
ATOM   4629  CZ  TYR B  28      21.237  24.546   5.719  1.00 10.00      B   
ATOM   4630  OH  TYR B  28      22.491  24.360   6.259  1.00 10.00      B   
ATOM   4631  HH  TYR B  28      23.145  24.326   5.549  1.00 10.00      B   
ATOM   4632  C   TYR B  28      16.079  25.891   1.993  1.00 10.00      B   
ATOM   4633  O   TYR B  28      14.971  26.310   2.324  1.00 10.00      B   
ATOM   4634  N   THR B  29      16.292  25.223   0.873  1.00 10.00      B   
ATOM   4635  HN  THR B  29      17.204  24.920   0.665  1.00 10.00      B   
ATOM   4636  CA  THR B  29      15.216  24.906  -0.051  1.00 10.00      B   
ATOM   4637  CB  THR B  29      15.507  25.443  -1.465  1.00 10.00      B   
ATOM   4638  OG1 THR B  29      16.910  25.335  -1.743  1.00 10.00      B   
ATOM   4639  HG1 THR B  29      17.411  25.454  -0.928  1.00 10.00      B   
ATOM   4640  CG2 THR B  29      15.079  26.899  -1.574  1.00 10.00      B   
ATOM   4641  C   THR B  29      15.002  23.398  -0.099  1.00 10.00      B   
ATOM   4642  O   THR B  29      15.708  22.647   0.581  1.00 10.00      B   
ATOM   4643  N   ASN B  30      14.043  22.956  -0.893  1.00 10.00      B   
ATOM   4644  HN  ASN B  30      13.522  23.595  -1.425  1.00 10.00      B   
ATOM   4645  CA  ASN B  30      13.744  21.537  -0.998  1.00 10.00      B   
ATOM   4646  CB  ASN B  30      12.340  21.259  -0.456  1.00 10.00      B   
ATOM   4647  CG  ASN B  30      12.097  19.788  -0.188  1.00 10.00      B   
ATOM   4648  OD1 ASN B  30      11.560  19.068  -1.029  1.00 10.00      B   
ATOM   4649  ND2 ASN B  30      12.485  19.331   0.993  1.00 10.00      B   
ATOM   4650 HD21 ASN B  30      12.905  19.962   1.620  1.00 10.00      B   
ATOM   4651 HD22 ASN B  30      12.341  18.385   1.194  1.00 10.00      B   
ATOM   4652  C   ASN B  30      13.862  21.055  -2.438  1.00 10.00      B   
ATOM   4653  O   ASN B  30      13.280  21.642  -3.351  1.00 10.00      B   
ATOM   4654  N   SER B  31      14.632  19.995  -2.639  1.00 10.00      B   
ATOM   4655  HN  SER B  31      15.089  19.585  -1.875  1.00 10.00      B   
ATOM   4656  CA  SER B  31      14.826  19.422  -3.965  1.00 10.00      B   
ATOM   4657  CB  SER B  31      16.101  18.578  -3.980  1.00 10.00      B   
ATOM   4658  OG  SER B  31      16.322  17.982  -2.713  1.00 10.00      B   
ATOM   4659  HG  SER B  31      16.944  17.246  -2.810  1.00 10.00      B   
ATOM   4660  C   SER B  31      13.622  18.575  -4.372  1.00 10.00      B   
ATOM   4661  O   SER B  31      13.665  17.346  -4.315  1.00 10.00      B   
ATOM   4662  N   PHE B  32      12.550  19.246  -4.772  1.00 10.00      B   
ATOM   4663  HN  PHE B  32      12.582  20.228  -4.775  1.00 10.00      B   
ATOM   4664  CA  PHE B  32      11.319  18.578  -5.175  1.00 10.00      B   
ATOM   4665  CB  PHE B  32      10.270  19.598  -5.615  1.00 10.00      B   
ATOM   4666  CG  PHE B  32       9.830  20.526  -4.523  1.00 10.00      B   
ATOM   4667  CD1 PHE B  32       9.135  20.048  -3.427  1.00 10.00      B   
ATOM   4668  CD2 PHE B  32      10.107  21.881  -4.595  1.00 10.00      B   
ATOM   4669  CE1 PHE B  32       8.724  20.902  -2.422  1.00 10.00      B   
ATOM   4670  CE2 PHE B  32       9.699  22.740  -3.593  1.00 10.00      B   
ATOM   4671  CZ  PHE B  32       9.006  22.250  -2.505  1.00 10.00      B   
ATOM   4672  C   PHE B  32      11.539  17.541  -6.275  1.00 10.00      B   
ATOM   4673  O   PHE B  32      11.237  16.362  -6.094  1.00 10.00      B   
ATOM   4674  N   THR B  33      12.051  17.976  -7.419  1.00 10.00      B   
ATOM   4675  HN  THR B  33      12.262  18.925  -7.525  1.00 10.00      B   
ATOM   4676  CA  THR B  33      12.285  17.059  -8.528  1.00 10.00      B   
ATOM   4677  CB  THR B  33      11.058  16.996  -9.462  1.00 10.00      B   
ATOM   4678  OG1 THR B  33      10.000  17.817  -8.934  1.00 10.00      B   
ATOM   4679  HG1 THR B  33       9.645  17.404  -8.138  1.00 10.00      B   
ATOM   4680  CG2 THR B  33      10.564  15.562  -9.590  1.00 10.00      B   
ATOM   4681  C   THR B  33      13.520  17.446  -9.342  1.00 10.00      B   
ATOM   4682  O   THR B  33      13.662  17.047 -10.499  1.00 10.00      B   
ATOM   4683  N   ARG B  34      14.422  18.202  -8.732  1.00 10.00      B   
ATOM   4684  HN  ARG B  34      14.285  18.453  -7.796  1.00 10.00      B   
ATOM   4685  CA  ARG B  34      15.636  18.634  -9.418  1.00 10.00      B   
ATOM   4686  CB  ARG B  34      15.722  20.162  -9.458  1.00 10.00      B   
ATOM   4687  CG  ARG B  34      14.492  20.832 -10.048  1.00 10.00      B   
ATOM   4688  CD  ARG B  34      14.738  22.301 -10.345  1.00 10.00      B   
ATOM   4689  NE  ARG B  34      13.495  22.990 -10.698  1.00 10.00      B   
ATOM   4690  HE  ARG B  34      12.730  22.867 -10.093  1.00 10.00      B   
ATOM   4691  CZ  ARG B  34      13.346  23.759 -11.781  1.00 10.00      B   
ATOM   4692  NH1 ARG B  34      14.352  23.951 -12.625  1.00 10.00      B   
ATOM   4693 HH11 ARG B  34      14.230  24.532 -13.430  1.00 10.00      B   
ATOM   4694 HH12 ARG B  34      15.247  23.507 -12.465  1.00 10.00      B   
ATOM   4695  NH2 ARG B  34      12.171  24.317 -12.042  1.00 10.00      B   
ATOM   4696 HH21 ARG B  34      12.052  24.889 -12.858  1.00 10.00      B   
ATOM   4697 HH22 ARG B  34      11.391  24.159 -11.432  1.00 10.00      B   
ATOM   4698  C   ARG B  34      16.866  18.049  -8.739  1.00 10.00      B   
ATOM   4699  O   ARG B  34      16.897  17.920  -7.516  1.00 10.00      B   
ATOM   4700  N   GLY B  35      17.872  17.692  -9.531  1.00 10.00      B   
ATOM   4701  HN  GLY B  35      17.799  17.830 -10.498  1.00 10.00      B   
ATOM   4702  CA  GLY B  35      19.083  17.119  -8.972  1.00 10.00      B   
ATOM   4703  C   GLY B  35      19.446  15.782  -9.591  1.00 10.00      B   
ATOM   4704  O   GLY B  35      20.310  15.067  -9.082  1.00 10.00      B   
ATOM   4705  N   VAL B  36      18.790  15.438 -10.691  1.00 10.00      B   
ATOM   4706  HN  VAL B  36      18.116  16.045 -11.059  1.00 10.00      B   
ATOM   4707  CA  VAL B  36      19.063  14.181 -11.377  1.00 10.00      B   
ATOM   4708  CB  VAL B  36      17.795  13.326 -11.558  1.00 10.00      B   
ATOM   4709  CG1 VAL B  36      17.523  12.514 -10.303  1.00 10.00      B   
ATOM   4710  CG2 VAL B  36      16.597  14.198 -11.900  1.00 10.00      B   
ATOM   4711  C   VAL B  36      19.713  14.436 -12.732  1.00 10.00      B   
ATOM   4712  O   VAL B  36      19.653  15.549 -13.253  1.00 10.00      B   
ATOM   4713  N   TYR B  37      20.328  13.404 -13.298  1.00 10.00      B   
ATOM   4714  HN  TYR B  37      20.330  12.535 -12.841  1.00 10.00      B   
ATOM   4715  CA  TYR B  37      21.003  13.524 -14.582  1.00 10.00      B   
ATOM   4716  CB  TYR B  37      22.304  14.322 -14.401  1.00 10.00      B   
ATOM   4717  CG  TYR B  37      23.263  13.712 -13.401  1.00 10.00      B   
ATOM   4718  CD1 TYR B  37      24.071  12.644 -13.758  1.00 10.00      B   
ATOM   4719  CD2 TYR B  37      23.353  14.194 -12.102  1.00 10.00      B   
ATOM   4720  CE1 TYR B  37      24.936  12.068 -12.858  1.00 10.00      B   
ATOM   4721  CE2 TYR B  37      24.223  13.624 -11.191  1.00 10.00      B   
ATOM   4722  CZ  TYR B  37      25.011  12.559 -11.579  1.00 10.00      B   
ATOM   4723  OH  TYR B  37      25.877  11.982 -10.685  1.00 10.00      B   
ATOM   4724  HH  TYR B  37      25.611  12.211  -9.787  1.00 10.00      B   
ATOM   4725  C   TYR B  37      21.333  12.143 -15.141  1.00 10.00      B   
ATOM   4726  O   TYR B  37      21.018  11.126 -14.522  1.00 10.00      B   
ATOM   4727  N   TYR B  38      21.966  12.113 -16.308  1.00 10.00      B   
ATOM   4728  HN  TYR B  38      22.161  12.957 -16.768  1.00 10.00      B   
ATOM   4729  CA  TYR B  38      22.372  10.855 -16.921  1.00 10.00      B   
ATOM   4730  CB  TYR B  38      22.546  11.016 -18.433  1.00 10.00      B   
ATOM   4731  CG  TYR B  38      21.285  11.410 -19.170  1.00 10.00      B   
ATOM   4732  CD1 TYR B  38      20.353  10.454 -19.554  1.00 10.00      B   
ATOM   4733  CD2 TYR B  38      21.030  12.737 -19.485  1.00 10.00      B   
ATOM   4734  CE1 TYR B  38      19.203  10.811 -20.235  1.00 10.00      B   
ATOM   4735  CE2 TYR B  38      19.883  13.102 -20.165  1.00 10.00      B   
ATOM   4736  CZ  TYR B  38      18.972  12.136 -20.535  1.00 10.00      B   
ATOM   4737  OH  TYR B  38      17.829  12.498 -21.214  1.00 10.00      B   
ATOM   4738  HH  TYR B  38      18.070  12.819 -22.094  1.00 10.00      B   
ATOM   4739  C   TYR B  38      23.686  10.397 -16.291  1.00 10.00      B   
ATOM   4740  O   TYR B  38      24.691  11.104 -16.371  1.00 10.00      B   
ATOM   4741  N   PRO B  39      23.684   9.214 -15.651  1.00 10.00      B   
ATOM   4742  CA  PRO B  39      24.859   8.654 -14.971  1.00 10.00      B   
ATOM   4743  CB  PRO B  39      24.455   7.205 -14.655  1.00 10.00      B   
ATOM   4744  CG  PRO B  39      23.174   6.976 -15.386  1.00 10.00      B   
ATOM   4745  CD  PRO B  39      22.529   8.322 -15.537  1.00 10.00      B   
ATOM   4746  C   PRO B  39      26.136   8.685 -15.807  1.00 10.00      B   
ATOM   4747  O   PRO B  39      27.126   9.307 -15.415  1.00 10.00      B   
ATOM   4748  N   ASP B  40      26.118   8.023 -16.954  1.00 10.00      B   
ATOM   4749  HN  ASP B  40      25.302   7.563 -17.233  1.00 10.00      B   
ATOM   4750  CA  ASP B  40      27.288   7.981 -17.816  1.00 10.00      B   
ATOM   4751  CB  ASP B  40      28.174   6.770 -17.483  1.00 10.00      B   
ATOM   4752  CG  ASP B  40      27.854   5.528 -18.291  1.00 10.00      B   
ATOM   4753  OD1 ASP B  40      28.580   5.256 -19.274  1.00 10.00      B   
ATOM   4754  OD2 ASP B  40      26.890   4.813 -17.942  1.00 10.00      B   
ATOM   4755  C   ASP B  40      26.895   8.011 -19.290  1.00 10.00      B   
ATOM   4756  O   ASP B  40      25.709   8.111 -19.621  1.00 10.00      B   
ATOM   4757  N   LYS B  41      27.894   7.930 -20.163  1.00 10.00      B   
ATOM   4758  HN  LYS B  41      28.811   7.849 -19.823  1.00 10.00      B   
ATOM   4759  CA  LYS B  41      27.682   7.967 -21.607  1.00 10.00      B   
ATOM   4760  CB  LYS B  41      29.017   7.965 -22.356  1.00 10.00      B   
ATOM   4761  CG  LYS B  41      28.895   8.372 -23.814  1.00 10.00      B   
ATOM   4762  CD  LYS B  41      30.194   8.166 -24.572  1.00 10.00      B   
ATOM   4763  CE  LYS B  41      30.043   8.560 -26.033  1.00 10.00      B   
ATOM   4764  NZ  LYS B  41      28.978   7.777 -26.716  1.00 10.00      B   
ATOM   4765  HZ1 LYS B  41      29.039   7.915 -27.745  1.00 10.00      B   
ATOM   4766  HZ2 LYS B  41      28.041   8.087 -26.392  1.00 10.00      B   
ATOM   4767  HZ3 LYS B  41      29.086   6.766 -26.507  1.00 10.00      B   
ATOM   4768  C   LYS B  41      26.785   6.833 -22.112  1.00 10.00      B   
ATOM   4769  O   LYS B  41      25.997   7.040 -23.042  1.00 10.00      B   
ATOM   4770  N   VAL B  42      26.904   5.647 -21.508  1.00 10.00      B   
ATOM   4771  HN  VAL B  42      27.547   5.546 -20.770  1.00 10.00      B   
ATOM   4772  CA  VAL B  42      26.091   4.496 -21.909  1.00 10.00      B   
ATOM   4773  CB  VAL B  42      26.354   3.255 -21.028  1.00 10.00      B   
ATOM   4774  CG1 VAL B  42      25.334   2.157 -21.304  1.00 10.00      B   
ATOM   4775  CG2 VAL B  42      27.760   2.732 -21.274  1.00 10.00      B   
ATOM   4776  C   VAL B  42      24.611   4.861 -21.892  1.00 10.00      B   
ATOM   4777  O   VAL B  42      24.088   5.357 -20.889  1.00 10.00      B   
ATOM   4778  N   PHE B  43      23.952   4.625 -23.012  1.00 10.00      B   
ATOM   4779  HN  PHE B  43      24.421   4.193 -23.756  1.00 10.00      B   
ATOM   4780  CA  PHE B  43      22.549   4.963 -23.163  1.00 10.00      B   
ATOM   4781  CB  PHE B  43      22.260   5.372 -24.610  1.00 10.00      B   
ATOM   4782  CG  PHE B  43      21.034   6.228 -24.779  1.00 10.00      B   
ATOM   4783  CD1 PHE B  43      20.751   7.246 -23.883  1.00 10.00      B   
ATOM   4784  CD2 PHE B  43      20.166   6.018 -25.838  1.00 10.00      B   
ATOM   4785  CE1 PHE B  43      19.631   8.038 -24.039  1.00 10.00      B   
ATOM   4786  CE2 PHE B  43      19.042   6.807 -26.001  1.00 10.00      B   
ATOM   4787  CZ  PHE B  43      18.774   7.817 -25.100  1.00 10.00      B   
ATOM   4788  C   PHE B  43      21.632   3.824 -22.744  1.00 10.00      B   
ATOM   4789  O   PHE B  43      21.903   2.654 -23.011  1.00 10.00      B   
ATOM   4790  N   ARG B  44      20.549   4.186 -22.073  1.00 10.00      B   
ATOM   4791  HN  ARG B  44      20.405   5.137 -21.885  1.00 10.00      B   
ATOM   4792  CA  ARG B  44      19.554   3.225 -21.621  1.00 10.00      B   
ATOM   4793  CB  ARG B  44      19.533   3.139 -20.092  1.00 10.00      B   
ATOM   4794  CG  ARG B  44      20.632   2.278 -19.489  1.00 10.00      B   
ATOM   4795  CD  ARG B  44      21.851   3.102 -19.100  1.00 10.00      B   
ATOM   4796  NE  ARG B  44      22.848   2.299 -18.388  1.00 10.00      B   
ATOM   4797  HE  ARG B  44      22.600   1.371 -18.168  1.00 10.00      B   
ATOM   4798  CZ  ARG B  44      24.055   2.746 -18.029  1.00 10.00      B   
ATOM   4799  NH1 ARG B  44      24.415   3.993 -18.307  1.00 10.00      B   
ATOM   4800 HH11 ARG B  44      23.784   4.605 -18.787  1.00 10.00      B   
ATOM   4801 HH12 ARG B  44      25.336   4.331 -18.043  1.00 10.00      B   
ATOM   4802  NH2 ARG B  44      24.902   1.944 -17.394  1.00 10.00      B   
ATOM   4803 HH21 ARG B  44      24.641   0.998 -17.181  1.00 10.00      B   
ATOM   4804 HH22 ARG B  44      25.811   2.278 -17.128  1.00 10.00      B   
ATOM   4805  C   ARG B  44      18.188   3.664 -22.131  1.00 10.00      B   
ATOM   4806  O   ARG B  44      17.915   4.860 -22.213  1.00 10.00      B   
ATOM   4807  N   SER B  45      17.339   2.717 -22.499  1.00 10.00      B   
ATOM   4808  HN  SER B  45      17.607   1.772 -22.434  1.00 10.00      B   
ATOM   4809  CA  SER B  45      16.012   3.051 -23.003  1.00 10.00      B   
ATOM   4810  CB  SER B  45      16.062   3.261 -24.521  1.00 10.00      B   
ATOM   4811  OG  SER B  45      17.097   4.170 -24.878  1.00 10.00      B   
ATOM   4812  HG  SER B  45      17.444   4.588 -24.079  1.00 10.00      B   
ATOM   4813  C   SER B  45      14.994   1.969 -22.647  1.00 10.00      B   
ATOM   4814  O   SER B  45      15.339   0.786 -22.587  1.00 10.00      B   
ATOM   4815  N   SER B  46      13.750   2.395 -22.399  1.00 10.00      B   
ATOM   4816  HN  SER B  46      13.558   3.357 -22.464  1.00 10.00      B   
ATOM   4817  CA  SER B  46      12.654   1.491 -22.049  1.00 10.00      B   
ATOM   4818  CB  SER B  46      12.201   0.704 -23.283  1.00 10.00      B   
ATOM   4819  OG  SER B  46      12.008   1.566 -24.394  1.00 10.00      B   
ATOM   4820  HG  SER B  46      11.061   1.601 -24.610  1.00 10.00      B   
ATOM   4821  C   SER B  46      13.028   0.539 -20.912  1.00 10.00      B   
ATOM   4822  O   SER B  46      12.826  -0.675 -21.010  1.00 10.00      B   
ATOM   4823  N   VAL B  47      13.563   1.092 -19.831  1.00 10.00      B   
ATOM   4824  HN  VAL B  47      13.681   2.065 -19.794  1.00 10.00      B   
ATOM   4825  CA  VAL B  47      13.965   0.284 -18.692  1.00 10.00      B   
ATOM   4826  CB  VAL B  47      15.258  -0.513 -19.005  1.00 10.00      B   
ATOM   4827  CG1 VAL B  47      16.463   0.408 -19.144  1.00 10.00      B   
ATOM   4828  CG2 VAL B  47      15.511  -1.594 -17.964  1.00 10.00      B   
ATOM   4829  C   VAL B  47      14.166   1.148 -17.446  1.00 10.00      B   
ATOM   4830  O   VAL B  47      14.541   2.319 -17.542  1.00 10.00      B   
ATOM   4831  N   LEU B  48      13.882   0.580 -16.284  1.00 10.00      B   
ATOM   4832  HN  LEU B  48      13.552  -0.345 -16.270  1.00 10.00      B   
ATOM   4833  CA  LEU B  48      14.049   1.288 -15.027  1.00 10.00      B   
ATOM   4834  CB  LEU B  48      12.942   0.900 -14.039  1.00 10.00      B   
ATOM   4835  CG  LEU B  48      11.505   0.962 -14.575  1.00 10.00      B   
ATOM   4836  CD1 LEU B  48      10.501   0.701 -13.465  1.00 10.00      B   
ATOM   4837  CD2 LEU B  48      11.229   2.299 -15.244  1.00 10.00      B   
ATOM   4838  C   LEU B  48      15.423   0.959 -14.455  1.00 10.00      B   
ATOM   4839  O   LEU B  48      15.593  -0.037 -13.750  1.00 10.00      B   
ATOM   4840  N   HIS B  49      16.403   1.786 -14.786  1.00 10.00      B   
ATOM   4841  HN  HIS B  49      16.197   2.575 -15.334  1.00 10.00      B   
ATOM   4842  CA  HIS B  49      17.772   1.572 -14.343  1.00 10.00      B   
ATOM   4843  CB  HIS B  49      18.751   2.162 -15.364  1.00 10.00      B   
ATOM   4844  CG  HIS B  49      20.193   1.837 -15.108  1.00 10.00      B   
ATOM   4845  ND1 HIS B  49      20.631   0.535 -15.024  1.00 10.00      B   
ATOM   4846  CD2 HIS B  49      21.246   2.674 -14.934  1.00 10.00      B   
ATOM   4847  CE1 HIS B  49      21.932   0.606 -14.805  1.00 10.00      B   
ATOM   4848  NE2 HIS B  49      22.348   1.876 -14.743  1.00 10.00      B   
ATOM   4849  HE2 HIS B  49      23.272   2.179 -14.588  1.00 10.00      B   
ATOM   4850  C   HIS B  49      18.020   2.156 -12.957  1.00 10.00      B   
ATOM   4851  O   HIS B  49      18.017   3.373 -12.775  1.00 10.00      B   
ATOM   4852  N   SER B  50      18.220   1.281 -11.986  1.00 10.00      B   
ATOM   4853  HN  SER B  50      18.194   0.322 -12.191  1.00 10.00      B   
ATOM   4854  CA  SER B  50      18.493   1.696 -10.625  1.00 10.00      B   
ATOM   4855  CB  SER B  50      17.795   0.752  -9.643  1.00 10.00      B   
ATOM   4856  OG  SER B  50      17.939  -0.596 -10.058  1.00 10.00      B   
ATOM   4857  HG  SER B  50      18.875  -0.774 -10.221  1.00 10.00      B   
ATOM   4858  C   SER B  50      19.999   1.688 -10.394  1.00 10.00      B   
ATOM   4859  O   SER B  50      20.587   0.645 -10.095  1.00 10.00      B   
ATOM   4860  N   THR B  51      20.623   2.842 -10.561  1.00 10.00      B   
ATOM   4861  HN  THR B  51      20.102   3.640 -10.794  1.00 10.00      B   
ATOM   4862  CA  THR B  51      22.062   2.955 -10.388  1.00 10.00      B   
ATOM   4863  CB  THR B  51      22.752   3.412 -11.695  1.00 10.00      B   
ATOM   4864  OG1 THR B  51      24.173   3.253 -11.586  1.00 10.00      B   
ATOM   4865  HG1 THR B  51      24.571   3.322 -12.462  1.00 10.00      B   
ATOM   4866  CG2 THR B  51      22.425   4.866 -12.007  1.00 10.00      B   
ATOM   4867  C   THR B  51      22.406   3.906  -9.246  1.00 10.00      B   
ATOM   4868  O   THR B  51      21.567   4.699  -8.809  1.00 10.00      B   
ATOM   4869  N   GLN B  52      23.639   3.818  -8.767  1.00 10.00      B   
ATOM   4870  HN  GLN B  52      24.260   3.173  -9.170  1.00 10.00      B   
ATOM   4871  CA  GLN B  52      24.107   4.659  -7.682  1.00 10.00      B   
ATOM   4872  CB  GLN B  52      24.488   3.807  -6.466  1.00 10.00      B   
ATOM   4873  CG  GLN B  52      24.971   4.615  -5.269  1.00 10.00      B   
ATOM   4874  CD  GLN B  52      25.508   3.754  -4.142  1.00 10.00      B   
ATOM   4875  OE1 GLN B  52      26.429   4.154  -3.429  1.00 10.00      B   
ATOM   4876  NE2 GLN B  52      24.935   2.575  -3.964  1.00 10.00      B   
ATOM   4877 HE21 GLN B  52      24.199   2.320  -4.562  1.00 10.00      B   
ATOM   4878 HE22 GLN B  52      25.265   2.004  -3.239  1.00 10.00      B   
ATOM   4879  C   GLN B  52      25.301   5.494  -8.132  1.00 10.00      B   
ATOM   4880  O   GLN B  52      26.327   4.960  -8.560  1.00 10.00      B   
ATOM   4881  N   ASP B  53      25.153   6.802  -8.030  1.00 10.00      B   
ATOM   4882  HN  ASP B  53      24.310   7.156  -7.673  1.00 10.00      B   
ATOM   4883  CA  ASP B  53      26.203   7.735  -8.413  1.00 10.00      B   
ATOM   4884  CB  ASP B  53      26.080   8.097  -9.901  1.00 10.00      B   
ATOM   4885  CG  ASP B  53      27.415   8.426 -10.555  1.00 10.00      B   
ATOM   4886  OD1 ASP B  53      28.036   9.442 -10.175  1.00 10.00      B   
ATOM   4887  OD2 ASP B  53      27.840   7.678 -11.464  1.00 10.00      B   
ATOM   4888  C   ASP B  53      26.078   8.984  -7.546  1.00 10.00      B   
ATOM   4889  O   ASP B  53      25.313   8.987  -6.577  1.00 10.00      B   
ATOM   4890  N   LEU B  54      26.815  10.033  -7.878  1.00 10.00      B   
ATOM   4891  HN  LEU B  54      27.418   9.969  -8.660  1.00 10.00      B   
ATOM   4892  CA  LEU B  54      26.759  11.276  -7.114  1.00 10.00      B   
ATOM   4893  CB  LEU B  54      28.023  12.115  -7.323  1.00 10.00      B   
ATOM   4894  CG  LEU B  54      29.320  11.551  -6.739  1.00 10.00      B   
ATOM   4895  CD1 LEU B  54      30.472  12.515  -6.969  1.00 10.00      B   
ATOM   4896  CD2 LEU B  54      29.160  11.245  -5.256  1.00 10.00      B   
ATOM   4897  C   LEU B  54      25.522  12.085  -7.486  1.00 10.00      B   
ATOM   4898  O   LEU B  54      25.607  13.068  -8.227  1.00 10.00      B   
ATOM   4899  N   PHE B  55      24.376  11.654  -6.985  1.00 10.00      B   
ATOM   4900  HN  PHE B  55      24.382  10.863  -6.401  1.00 10.00      B   
ATOM   4901  CA  PHE B  55      23.114  12.327  -7.255  1.00 10.00      B   
ATOM   4902  CB  PHE B  55      22.013  11.303  -7.545  1.00 10.00      B   
ATOM   4903  CG  PHE B  55      22.073  10.690  -8.916  1.00 10.00      B   
ATOM   4904  CD1 PHE B  55      22.588   9.417  -9.099  1.00 10.00      B   
ATOM   4905  CD2 PHE B  55      21.608  11.383 -10.023  1.00 10.00      B   
ATOM   4906  CE1 PHE B  55      22.638   8.847 -10.359  1.00 10.00      B   
ATOM   4907  CE2 PHE B  55      21.655  10.820 -11.283  1.00 10.00      B   
ATOM   4908  CZ  PHE B  55      22.171   9.551 -11.452  1.00 10.00      B   
ATOM   4909  C   PHE B  55      22.703  13.179  -6.063  1.00 10.00      B   
ATOM   4910  O   PHE B  55      23.301  13.093  -4.985  1.00 10.00      B   
ATOM   4911  N   LEU B  56      21.689  14.003  -6.259  1.00 10.00      B   
ATOM   4912  HN  LEU B  56      21.256  14.035  -7.137  1.00 10.00      B   
ATOM   4913  CA  LEU B  56      21.192  14.858  -5.194  1.00 10.00      B   
ATOM   4914  CB  LEU B  56      20.814  16.236  -5.743  1.00 10.00      B   
ATOM   4915  CG  LEU B  56      20.296  17.244  -4.715  1.00 10.00      B   
ATOM   4916  CD1 LEU B  56      21.434  17.752  -3.840  1.00 10.00      B   
ATOM   4917  CD2 LEU B  56      19.581  18.398  -5.399  1.00 10.00      B   
ATOM   4918  C   LEU B  56      19.974  14.218  -4.546  1.00 10.00      B   
ATOM   4919  O   LEU B  56      19.015  13.876  -5.236  1.00 10.00      B   
ATOM   4920  N   PRO B  57      20.009  14.023  -3.219  1.00 10.00      B   
ATOM   4921  CA  PRO B  57      18.890  13.428  -2.483  1.00 10.00      B   
ATOM   4922  CB  PRO B  57      19.335  13.525  -1.020  1.00 10.00      B   
ATOM   4923  CG  PRO B  57      20.821  13.592  -1.085  1.00 10.00      B   
ATOM   4924  CD  PRO B  57      21.138  14.356  -2.337  1.00 10.00      B   
ATOM   4925  C   PRO B  57      17.614  14.233  -2.695  1.00 10.00      B   
ATOM   4926  O   PRO B  57      17.598  15.450  -2.496  1.00 10.00      B   
ATOM   4927  N   PHE B  58      16.554  13.561  -3.108  1.00 10.00      B   
ATOM   4928  HN  PHE B  58      16.624  12.591  -3.245  1.00 10.00      B   
ATOM   4929  CA  PHE B  58      15.287  14.230  -3.353  1.00 10.00      B   
ATOM   4930  CB  PHE B  58      14.346  13.340  -4.165  1.00 10.00      B   
ATOM   4931  CG  PHE B  58      14.422  13.559  -5.653  1.00 10.00      B   
ATOM   4932  CD1 PHE B  58      15.438  14.322  -6.211  1.00 10.00      B   
ATOM   4933  CD2 PHE B  58      13.477  12.993  -6.491  1.00 10.00      B   
ATOM   4934  CE1 PHE B  58      15.506  14.519  -7.579  1.00 10.00      B   
ATOM   4935  CE2 PHE B  58      13.538  13.186  -7.858  1.00 10.00      B   
ATOM   4936  CZ  PHE B  58      14.556  13.947  -8.403  1.00 10.00      B   
ATOM   4937  C   PHE B  58      14.629  14.657  -2.048  1.00 10.00      B   
ATOM   4938  O   PHE B  58      14.700  13.944  -1.045  1.00 10.00      B   
ATOM   4939  N   PHE B  59      14.011  15.833  -2.072  1.00 10.00      B   
ATOM   4940  HN  PHE B  59      14.018  16.353  -2.908  1.00 10.00      B   
ATOM   4941  CA  PHE B  59      13.325  16.387  -0.908  1.00 10.00      B   
ATOM   4942  CB  PHE B  59      12.152  15.498  -0.474  1.00 10.00      B   
ATOM   4943  CG  PHE B  59      11.023  15.436  -1.466  1.00 10.00      B   
ATOM   4944  CD1 PHE B  59       9.975  16.338  -1.401  1.00 10.00      B   
ATOM   4945  CD2 PHE B  59      11.009  14.473  -2.460  1.00 10.00      B   
ATOM   4946  CE1 PHE B  59       8.934  16.283  -2.308  1.00 10.00      B   
ATOM   4947  CE2 PHE B  59       9.972  14.411  -3.371  1.00 10.00      B   
ATOM   4948  CZ  PHE B  59       8.932  15.318  -3.296  1.00 10.00      B   
ATOM   4949  C   PHE B  59      14.283  16.623   0.259  1.00 10.00      B   
ATOM   4950  O   PHE B  59      13.925  16.408   1.419  1.00 10.00      B   
ATOM   4951  N   SER B  60      15.492  17.076  -0.044  1.00 10.00      B   
ATOM   4952  HN  SER B  60      15.725  17.253  -0.984  1.00 10.00      B   
ATOM   4953  CA  SER B  60      16.478  17.331   0.993  1.00 10.00      B   
ATOM   4954  CB  SER B  60      17.824  16.700   0.626  1.00 10.00      B   
ATOM   4955  OG  SER B  60      18.286  17.175  -0.623  1.00 10.00      B   
ATOM   4956  HG  SER B  60      18.102  16.514  -1.303  1.00 10.00      B   
ATOM   4957  C   SER B  60      16.633  18.827   1.247  1.00 10.00      B   
ATOM   4958  O   SER B  60      15.966  19.650   0.611  1.00 10.00      B   
ATOM   4959  N   ASN B  61      17.502  19.170   2.187  1.00 10.00      B   
ATOM   4960  HN  ASN B  61      17.993  18.466   2.665  1.00 10.00      B   
ATOM   4961  CA  ASN B  61      17.758  20.560   2.532  1.00 10.00      B   
ATOM   4962  CB  ASN B  61      18.098  20.714   4.026  1.00 10.00      B   
ATOM   4963  CG  ASN B  61      19.280  19.868   4.476  1.00 10.00      B   
ATOM   4964  OD1 ASN B  61      19.504  18.764   3.974  1.00 10.00      B   
ATOM   4965  ND2 ASN B  61      20.040  20.378   5.434  1.00 10.00      B   
ATOM   4966 HD21 ASN B  61      19.800  21.255   5.800  1.00 10.00      B   
ATOM   4967 HD22 ASN B  61      20.818  19.858   5.735  1.00 10.00      B   
ATOM   4968  C   ASN B  61      18.860  21.150   1.654  1.00 10.00      B   
ATOM   4969  O   ASN B  61      20.050  20.938   1.889  1.00 10.00      B   
ATOM   4970  N   VAL B  62      18.452  21.871   0.623  1.00 10.00      B   
ATOM   4971  HN  VAL B  62      17.486  21.987   0.470  1.00 10.00      B   
ATOM   4972  CA  VAL B  62      19.396  22.499  -0.291  1.00 10.00      B   
ATOM   4973  CB  VAL B  62      18.828  22.575  -1.726  1.00 10.00      B   
ATOM   4974  CG1 VAL B  62      19.908  22.999  -2.709  1.00 10.00      B   
ATOM   4975  CG2 VAL B  62      18.223  21.242  -2.140  1.00 10.00      B   
ATOM   4976  C   VAL B  62      19.726  23.906   0.196  1.00 10.00      B   
ATOM   4977  O   VAL B  62      18.837  24.752   0.312  1.00 10.00      B   
ATOM   4978  N   THR B  63      20.994  24.148   0.495  1.00 10.00      B   
ATOM   4979  HN  THR B  63      21.659  23.433   0.386  1.00 10.00      B   
ATOM   4980  CA  THR B  63      21.436  25.447   0.984  1.00 10.00      B   
ATOM   4981  CB  THR B  63      22.924  25.403   1.367  1.00 10.00      B   
ATOM   4982  OG1 THR B  63      23.246  24.082   1.827  1.00 10.00      B   
ATOM   4983  HG1 THR B  63      23.760  24.141   2.641  1.00 10.00      B   
ATOM   4984  CG2 THR B  63      23.210  26.400   2.478  1.00 10.00      B   
ATOM   4985  C   THR B  63      21.199  26.550  -0.047  1.00 10.00      B   
ATOM   4986  O   THR B  63      21.760  26.527  -1.143  1.00 10.00      B   
ATOM   4987  N   TRP B  64      20.356  27.507   0.315  1.00 10.00      B   
ATOM   4988  HN  TRP B  64      19.948  27.468   1.208  1.00 10.00      B   
ATOM   4989  CA  TRP B  64      20.033  28.623  -0.560  1.00 10.00      B   
ATOM   4990  CB  TRP B  64      18.537  28.960  -0.460  1.00 10.00      B   
ATOM   4991  CG  TRP B  64      18.099  30.143  -1.279  1.00 10.00      B   
ATOM   4992  CD1 TRP B  64      18.664  30.609  -2.432  1.00 10.00      B   
ATOM   4993  CD2 TRP B  64      16.988  31.008  -1.005  1.00 10.00      B   
ATOM   4994  NE1 TRP B  64      17.981  31.711  -2.886  1.00 10.00      B   
ATOM   4995  HE1 TRP B  64      18.195  32.223  -3.694  1.00 10.00      B   
ATOM   4996  CE2 TRP B  64      16.948  31.975  -2.028  1.00 10.00      B   
ATOM   4997  CE3 TRP B  64      16.027  31.060   0.008  1.00 10.00      B   
ATOM   4998  CZ2 TRP B  64      15.984  32.978  -2.069  1.00 10.00      B   
ATOM   4999  CZ3 TRP B  64      15.071  32.057  -0.035  1.00 10.00      B   
ATOM   5000  CH2 TRP B  64      15.058  33.003  -1.065  1.00 10.00      B   
ATOM   5001  C   TRP B  64      20.880  29.836  -0.190  1.00 10.00      B   
ATOM   5002  O   TRP B  64      20.753  30.390   0.905  1.00 10.00      B   
ATOM   5003  N   PHE B  65      21.751  30.234  -1.101  1.00 10.00      B   
ATOM   5004  HN  PHE B  65      21.807  29.749  -1.955  1.00 10.00      B   
ATOM   5005  CA  PHE B  65      22.617  31.379  -0.886  1.00 10.00      B   
ATOM   5006  CB  PHE B  65      24.082  30.996  -1.090  1.00 10.00      B   
ATOM   5007  CG  PHE B  65      24.751  30.457   0.139  1.00 10.00      B   
ATOM   5008  CD1 PHE B  65      25.057  31.293   1.199  1.00 10.00      B   
ATOM   5009  CD2 PHE B  65      25.077  29.116   0.232  1.00 10.00      B   
ATOM   5010  CE1 PHE B  65      25.677  30.801   2.331  1.00 10.00      B   
ATOM   5011  CE2 PHE B  65      25.698  28.617   1.362  1.00 10.00      B   
ATOM   5012  CZ  PHE B  65      25.998  29.461   2.412  1.00 10.00      B   
ATOM   5013  C   PHE B  65      22.239  32.514  -1.824  1.00 10.00      B   
ATOM   5014  O   PHE B  65      22.361  32.396  -3.043  1.00 10.00      B   
ATOM   5015  N   HIS B  66      21.754  33.600  -1.253  1.00 10.00      B   
ATOM   5016  HN  HIS B  66      21.662  33.626  -0.278  1.00 10.00      B   
ATOM   5017  CA  HIS B  66      21.363  34.764  -2.030  1.00 10.00      B   
ATOM   5018  CB  HIS B  66      20.015  35.330  -1.550  1.00 10.00      B   
ATOM   5019  CG  HIS B  66      19.784  35.229  -0.070  1.00 10.00      B   
ATOM   5020  ND1 HIS B  66      20.630  35.755   0.880  1.00 10.00      B   
ATOM   5021  HD1 HIS B  66      21.465  36.245   0.702  1.00 10.00      B   
ATOM   5022  CD2 HIS B  66      18.774  34.638   0.618  1.00 10.00      B   
ATOM   5023  CE1 HIS B  66      20.122  35.476   2.088  1.00 10.00      B   
ATOM   5024  NE2 HIS B  66      18.994  34.799   1.984  1.00 10.00      B   
ATOM   5025  C   HIS B  66      22.449  35.831  -1.972  1.00 10.00      B   
ATOM   5026  O   HIS B  66      22.986  36.127  -0.903  1.00 10.00      B   
ATOM   5027  N   ALA B  67      22.779  36.390  -3.123  1.00 10.00      B   
ATOM   5028  HN  ALA B  67      22.313  36.111  -3.943  1.00 10.00      B   
ATOM   5029  CA  ALA B  67      23.800  37.418  -3.204  1.00 10.00      B   
ATOM   5030  CB  ALA B  67      24.279  37.583  -4.637  1.00 10.00      B   
ATOM   5031  C   ALA B  67      23.265  38.732  -2.660  1.00 10.00      B   
ATOM   5032  O   ALA B  67      22.494  39.423  -3.324  1.00 10.00      B   
ATOM   5033  N   ILE B  68      23.644  39.046  -1.433  1.00 10.00      B   
ATOM   5034  HN  ILE B  68      24.225  38.430  -0.943  1.00 10.00      B   
ATOM   5035  CA  ILE B  68      23.213  40.276  -0.790  1.00 10.00      B   
ATOM   5036  CB  ILE B  68      23.043  40.090   0.730  1.00 10.00      B   
ATOM   5037  CG1 ILE B  68      24.338  39.564   1.358  1.00 10.00      B   
ATOM   5038  CG2 ILE B  68      21.881  39.152   1.020  1.00 10.00      B   
ATOM   5039  CD1 ILE B  68      24.334  39.573   2.871  1.00 10.00      B   
ATOM   5040  C   ILE B  68      24.211  41.396  -1.058  1.00 10.00      B   
ATOM   5041  O   ILE B  68      25.356  41.144  -1.438  1.00 10.00      B   
ATOM   5042  N   HIS B  69      23.771  42.629  -0.866  1.00 10.00      B   
ATOM   5043  HN  HIS B  69      22.844  42.769  -0.561  1.00 10.00      B   
ATOM   5044  CA  HIS B  69      24.627  43.785  -1.090  1.00 10.00      B   
ATOM   5045  CB  HIS B  69      23.793  45.027  -1.411  1.00 10.00      B   
ATOM   5046  CG  HIS B  69      22.975  44.915  -2.663  1.00 10.00      B   
ATOM   5047  ND1 HIS B  69      21.610  45.080  -2.644  1.00 10.00      B   
ATOM   5048  CD2 HIS B  69      23.378  44.674  -3.935  1.00 10.00      B   
ATOM   5049  CE1 HIS B  69      21.212  44.942  -3.897  1.00 10.00      B   
ATOM   5050  NE2 HIS B  69      22.246  44.695  -4.710  1.00 10.00      B   
ATOM   5051  HE2 HIS B  69      22.205  44.567  -5.683  1.00 10.00      B   
ATOM   5052  C   HIS B  69      25.517  44.049   0.119  1.00 10.00      B   
ATOM   5053  O   HIS B  69      25.142  44.780   1.033  1.00 10.00      B   
ATOM   5054  N   VAL B  70      26.695  43.443   0.121  1.00 10.00      B   
ATOM   5055  HN  VAL B  70      26.945  42.880  -0.647  1.00 10.00      B   
ATOM   5056  CA  VAL B  70      27.643  43.615   1.214  1.00 10.00      B   
ATOM   5057  CB  VAL B  70      28.732  42.523   1.208  1.00 10.00      B   
ATOM   5058  CG1 VAL B  70      29.644  42.668   2.419  1.00 10.00      B   
ATOM   5059  CG2 VAL B  70      28.098  41.142   1.185  1.00 10.00      B   
ATOM   5060  C   VAL B  70      28.290  44.993   1.122  1.00 10.00      B   
ATOM   5061  O   VAL B  70      29.175  45.225   0.299  1.00 10.00      B   
ATOM   5062  N   SER B  71      27.840  45.899   1.969  1.00 10.00      B   
ATOM   5063  HN  SER B  71      27.158  45.640   2.626  1.00 10.00      B   
ATOM   5064  CA  SER B  71      28.345  47.259   1.976  1.00 10.00      B   
ATOM   5065  CB  SER B  71      27.301  48.190   2.595  1.00 10.00      B   
ATOM   5066  OG  SER B  71      26.017  47.922   2.050  1.00 10.00      B   
ATOM   5067  HG  SER B  71      25.816  46.983   2.156  1.00 10.00      B   
ATOM   5068  C   SER B  71      29.668  47.360   2.724  1.00 10.00      B   
ATOM   5069  O   SER B  71      29.700  47.325   3.954  1.00 10.00      B   
ATOM   5070  N   GLY B  72      30.756  47.462   1.972  1.00 10.00      B   
ATOM   5071  HN  GLY B  72      30.667  47.457   0.993  1.00 10.00      B   
ATOM   5072  CA  GLY B  72      32.068  47.578   2.572  1.00 10.00      B   
ATOM   5073  C   GLY B  72      32.323  48.977   3.092  1.00 10.00      B   
ATOM   5074  O   GLY B  72      31.693  49.936   2.635  1.00 10.00      B   
ATOM   5075  N   THR B  73      33.259  49.096   4.025  1.00 10.00      B   
ATOM   5076  HN  THR B  73      33.743  48.293   4.320  1.00 10.00      B   
ATOM   5077  CA  THR B  73      33.602  50.375   4.633  1.00 10.00      B   
ATOM   5078  CB  THR B  73      34.531  50.162   5.840  1.00 10.00      B   
ATOM   5079  OG1 THR B  73      34.561  48.766   6.172  1.00 10.00      B   
ATOM   5080  HG1 THR B  73      35.448  48.418   6.004  1.00 10.00      B   
ATOM   5081  CG2 THR B  73      34.042  50.959   7.038  1.00 10.00      B   
ATOM   5082  C   THR B  73      34.293  51.308   3.637  1.00 10.00      B   
ATOM   5083  O   THR B  73      34.461  52.500   3.897  1.00 10.00      B   
ATOM   5084  N   ASN B  74      34.686  50.763   2.494  1.00 10.00      B   
ATOM   5085  HN  ASN B  74      34.515  49.808   2.336  1.00 10.00      B   
ATOM   5086  CA  ASN B  74      35.358  51.543   1.461  1.00 10.00      B   
ATOM   5087  CB  ASN B  74      36.345  50.673   0.674  1.00 10.00      B   
ATOM   5088  CG  ASN B  74      35.653  49.621  -0.172  1.00 10.00      B   
ATOM   5089  OD1 ASN B  74      34.547  49.176   0.148  1.00 10.00      B   
ATOM   5090  ND2 ASN B  74      36.292  49.213  -1.261  1.00 10.00      B   
ATOM   5091 HD21 ASN B  74      37.171  49.606  -1.461  1.00 10.00      B   
ATOM   5092 HD22 ASN B  74      35.858  48.537  -1.825  1.00 10.00      B   
ATOM   5093  C   ASN B  74      34.349  52.189   0.517  1.00 10.00      B   
ATOM   5094  O   ASN B  74      34.720  52.928  -0.396  1.00 10.00      B   
ATOM   5095  N   GLY B  75      33.072  51.896   0.732  1.00 10.00      B   
ATOM   5096  HN  GLY B  75      32.832  51.291   1.469  1.00 10.00      B   
ATOM   5097  CA  GLY B  75      32.033  52.468  -0.103  1.00 10.00      B   
ATOM   5098  C   GLY B  75      31.600  51.557  -1.235  1.00 10.00      B   
ATOM   5099  O   GLY B  75      30.804  51.955  -2.090  1.00 10.00      B   
ATOM   5100  N   THR B  76      32.120  50.339  -1.260  1.00 10.00      B   
ATOM   5101  HN  THR B  76      32.754  50.069  -0.563  1.00 10.00      B   
ATOM   5102  CA  THR B  76      31.756  49.395  -2.309  1.00 10.00      B   
ATOM   5103  CB  THR B  76      32.983  48.713  -2.962  1.00 10.00      B   
ATOM   5104  OG1 THR B  76      33.708  47.929  -2.000  1.00 10.00      B   
ATOM   5105  HG1 THR B  76      33.716  48.386  -1.145  1.00 10.00      B   
ATOM   5106  CG2 THR B  76      33.916  49.745  -3.574  1.00 10.00      B   
ATOM   5107  C   THR B  76      30.778  48.341  -1.797  1.00 10.00      B   
ATOM   5108  O   THR B  76      31.042  47.659  -0.806  1.00 10.00      B   
ATOM   5109  N   LYS B  77      29.634  48.239  -2.450  1.00 10.00      B   
ATOM   5110  HN  LYS B  77      29.457  48.837  -3.207  1.00 10.00      B   
ATOM   5111  CA  LYS B  77      28.636  47.255  -2.075  1.00 10.00      B   
ATOM   5112  CB  LYS B  77      27.222  47.823  -2.197  1.00 10.00      B   
ATOM   5113  CG  LYS B  77      26.872  48.852  -1.133  1.00 10.00      B   
ATOM   5114  CD  LYS B  77      25.478  49.417  -1.354  1.00 10.00      B   
ATOM   5115  CE  LYS B  77      25.088  50.409  -0.266  1.00 10.00      B   
ATOM   5116  NZ  LYS B  77      24.400  49.750   0.879  1.00 10.00      B   
ATOM   5117  HZ1 LYS B  77      24.138  50.455   1.596  1.00 10.00      B   
ATOM   5118  HZ2 LYS B  77      25.028  49.044   1.323  1.00 10.00      B   
ATOM   5119  HZ3 LYS B  77      23.538  49.270   0.553  1.00 10.00      B   
ATOM   5120  C   LYS B  77      28.803  46.014  -2.937  1.00 10.00      B   
ATOM   5121  O   LYS B  77      28.196  45.891  -4.003  1.00 10.00      B   
ATOM   5122  N   ARG B  78      29.664  45.118  -2.478  1.00 10.00      B   
ATOM   5123  HN  ARG B  78      30.113  45.290  -1.623  1.00 10.00      B   
ATOM   5124  CA  ARG B  78      29.951  43.885  -3.186  1.00 10.00      B   
ATOM   5125  CB  ARG B  78      31.329  43.346  -2.788  1.00 10.00      B   
ATOM   5126  CG  ARG B  78      31.654  43.440  -1.307  1.00 10.00      B   
ATOM   5127  CD  ARG B  78      33.065  42.951  -1.032  1.00 10.00      B   
ATOM   5128  NE  ARG B  78      33.617  43.518   0.195  1.00 10.00      B   
ATOM   5129  HE  ARG B  78      33.061  43.462   1.010  1.00 10.00      B   
ATOM   5130  CZ  ARG B  78      34.811  44.112   0.272  1.00 10.00      B   
ATOM   5131  NH1 ARG B  78      35.586  44.214  -0.805  1.00 10.00      B   
ATOM   5132 HH11 ARG B  78      36.480  44.661  -0.741  1.00 10.00      B   
ATOM   5133 HH12 ARG B  78      35.277  43.844  -1.697  1.00 10.00      B   
ATOM   5134  NH2 ARG B  78      35.235  44.596   1.431  1.00 10.00      B   
ATOM   5135 HH21 ARG B  78      34.660  44.521   2.249  1.00 10.00      B   
ATOM   5136 HH22 ARG B  78      36.133  45.042   1.494  1.00 10.00      B   
ATOM   5137  C   ARG B  78      28.875  42.836  -2.942  1.00 10.00      B   
ATOM   5138  O   ARG B  78      27.840  43.119  -2.341  1.00 10.00      B   
ATOM   5139  N   PHE B  79      29.122  41.626  -3.414  1.00 10.00      B   
ATOM   5140  HN  PHE B  79      29.967  41.452  -3.874  1.00 10.00      B   
ATOM   5141  CA  PHE B  79      28.172  40.542  -3.250  1.00 10.00      B   
ATOM   5142  CB  PHE B  79      27.834  39.915  -4.603  1.00 10.00      B   
ATOM   5143  CG  PHE B  79      27.402  40.927  -5.623  1.00 10.00      B   
ATOM   5144  CD1 PHE B  79      26.265  41.694  -5.414  1.00 10.00      B   
ATOM   5145  CD2 PHE B  79      28.136  41.121  -6.778  1.00 10.00      B   
ATOM   5146  CE1 PHE B  79      25.873  42.639  -6.342  1.00 10.00      B   
ATOM   5147  CE2 PHE B  79      27.747  42.060  -7.712  1.00 10.00      B   
ATOM   5148  CZ  PHE B  79      26.614  42.820  -7.493  1.00 10.00      B   
ATOM   5149  C   PHE B  79      28.726  39.498  -2.299  1.00 10.00      B   
ATOM   5150  O   PHE B  79      29.943  39.347  -2.170  1.00 10.00      B   
ATOM   5151  N   ASP B  80      27.833  38.788  -1.635  1.00 10.00      B   
ATOM   5152  HN  ASP B  80      26.880  38.948  -1.793  1.00 10.00      B   
ATOM   5153  CA  ASP B  80      28.234  37.769  -0.683  1.00 10.00      B   
ATOM   5154  CB  ASP B  80      27.278  37.720   0.506  1.00 10.00      B   
ATOM   5155  CG  ASP B  80      27.800  36.843   1.622  1.00 10.00      B   
ATOM   5156  OD1 ASP B  80      28.973  37.014   2.013  1.00 10.00      B   
ATOM   5157  OD2 ASP B  80      27.036  35.993   2.127  1.00 10.00      B   
ATOM   5158  C   ASP B  80      28.322  36.400  -1.331  1.00 10.00      B   
ATOM   5159  O   ASP B  80      27.321  35.692  -1.448  1.00 10.00      B   
ATOM   5160  N   ASN B  81      29.519  36.045  -1.767  1.00 10.00      B   
ATOM   5161  HN  ASN B  81      30.266  36.672  -1.666  1.00 10.00      B   
ATOM   5162  CA  ASN B  81      29.760  34.749  -2.388  1.00 10.00      B   
ATOM   5163  CB  ASN B  81      30.279  34.906  -3.822  1.00 10.00      B   
ATOM   5164  CG  ASN B  81      29.273  35.527  -4.777  1.00 10.00      B   
ATOM   5165  OD1 ASN B  81      28.064  35.456  -4.576  1.00 10.00      B   
ATOM   5166  ND2 ASN B  81      29.773  36.133  -5.844  1.00 10.00      B   
ATOM   5167 HD21 ASN B  81      30.747  36.151  -5.949  1.00 10.00      B
[truncated: 780,323 more chars]
